# Supplementary material for: A High Resolution Genome-Wide Scan of HNF4α Recognition Sites Infers a Regulatory Gene Network in Colon Cancer
Source: PLoS One. 2011 Jul 28;6(7):e21667. doi: 10.1371/journal.pone.0021667 (PMC3145629; doi:10.1371/journal.pone.0021667)
Supplement: Table S1 — Intersected_regions_and Peak Position. (XLS) [file pone.0021667.s001.xls]

## Sheet: Table S1
Chr	St	End	#seq_id	strand	Center ES	Intersected_Peak	MAT-10log10_Pvalue	MATScore	Tilemap rank	Tilemap maxM/P	Tilemap_FDR
chr6	82704121	82704321	Seq1	+	82704221	82704214	940.05	40501	11947	0.99212	0.001833
chr1	36507410	36507610	Seq10	+	36507510	36507482	83.46	45413	15642	0.769077	0.004484
chr7	72062043	72062250	Seq100	+	72062147	72062187	82.84	15462	17116	0.999988	0.008471
chr1	33784762	33785024	Seq1000	+	33784893	33784936	233.8	46266	5014	1	0.000458
chr21	14554031	14554623	Seq10000	+	14554327	14554361	329.65	14215	14306	1	0.003264
chr14	99002795	99003387	Seq10001	+	99003091	99003170	303.14	40401	7376	1	0.000703
chr5	33842464	33843056	Seq10002	+	33842760	33842977	296.6	32051	7900	1	0.000879
chrX	129166189	129166781	Seq10003	+	129166485	129166611	282.71	15646	13699	1	0.002874
chr17	61877974	61878566	Seq10004	+	61878270	61878213	270.06	15980	15860	0.999999	0.004836
chr3	179027889	179028481	Seq10005	+	179028185	179027977	249.53	25477	14358	1	0.003264
chr20	48789462	48790054	Seq10006	+	48789758	48789607	241.91	31656	1315	1	0
chr7	93685124	93685716	Seq10007	+	93685420	93685529	198.39	28703	14897	0.999998	0.003727
chr1	198087094	198087686	Seq10008	+	198087390	198087433	195.73	15554	5581	0.999999	0.000458
chr2	108977064	108977656	Seq10009	+	108977360	108977423	186.04	26115	11797	1	0.001816
chr12	119884002	119884264	Seq1001	+	119884133	119884167	230.3	36404	15177	1	0.004192
chr1	190937743	190938335	Seq10010	+	190938039	190938176	169.92	40397	5444	1	0.000458
chr11	15191993	15192585	Seq10011	+	15192289	15192245	165.58	13728	13045	1	0.002299
chr13	98222380	98222972	Seq10012	+	98222676	98222702	161.35	33420	9505	1	0.001304
chr3	154931396	154931988	Seq10013	+	154931692	154931802	159.16	15189	16271	0.999999	0.00613
chr8	82001082	82001674	Seq10014	+	82001378	82001260	152.9	40217	16585	0.999998	0.007832
chr8	37182922	37183514	Seq10015	+	37183218	37183094	123.42	41456	15209	1	0.004192
chr14	53417939	53418531	Seq10016	+	53418235	53418126	119.83	26451	17098	0.999998	0.008392
chr13	109137846	109138438	Seq10017	+	109138142	109138366	98.44	40215	18228	0.999763	0.010598
chr10	3842347	3842940	Seq10018	+	3842644	3842595	692.17	40195	1758	1	0
chr6	148167251	148167844	Seq10019	+	148167548	148167514	563.74	14.69	1122	1	0
chr1	201861412	201861674	Seq1002	+	201861543	201861544	207.12	25051	7633	0.999999	0.000868
chr16	47117364	47117957	Seq10020	+	47117661	47117700	475.11	40434	8094	1	0.000879
chr1	220703249	220703842	Seq10021	+	220703546	220703415	409.02	16407	3035	1	0
chr4	2732568	2733161	Seq10022	+	2732865	2732850	399.35	30286	68	1	0
chr10	82123351	82123944	Seq10023	+	82123648	82123596	334.46	24777	7518	1	0.000703
chr14	78857100	78857693	Seq10024	+	78857397	78857314	315.21	11628	11627	1	0.001745
chr11	94030376	94030969	Seq10025	+	94030673	94030538	292.01	11994	8905	1	0.000983
chr10	63523523	63524116	Seq10026	+	63523820	63523705	266.54	13424	3223	1	0
chr17	62378569	62379162	Seq10027	+	62378866	62378624	230.63	21794	3720	1	0
chr2	36899665	36900258	Seq10028	+	36899962	36900012	226.67	21033	6708	1	0.000659
chr15	71665204	71665797	Seq10029	+	71665501	71665592	226.07	18872	4312	0.999992	0
chrX	98113600	98113862	Seq1003	+	98113731	98113786	153.01	45139	16678	0.999997	0.007874
chr5	53646599	53647192	Seq10030	+	53646896	53647012	209.41	40277	14896	0.999998	0.003727
chr20	6022643	6023236	Seq10031	+	6022940	6022801	185.57	20302	4246	0.999996	0
chr17	55602257	55602850	Seq10032	+	55602554	55602511	179.89	14458	7426	1	0.000703
chr16	17276696	17277289	Seq10033	+	17276993	17276837	176.98	46235	8333	1	0.000879
chr3	143647360	143647953	Seq10034	+	143647657	143647540	176.86	40429	14539	1	0.003264
chr12	27732932	27733525	Seq10035	+	27733229	27733241	167.41	15554	13794	1	0.003012
chrX	132931787	132932380	Seq10036	+	132932084	132932195	157.81	13728	19394	0.999786	0.012882
chr10	3793961	3794554	Seq10037	+	3794258	3794161	148.45	20637	11729	1	0.001745
chr1	232825894	232826487	Seq10038	+	232826191	232826085	139.03	36312	7584	0.999999	0.000868
chr8	8768476	8769069	Seq10039	+	8768773	8768877	118.31	35582	16729	0.999997	0.007878
chr1	153116665	153116927	Seq1004	+	153116796	153116699	140.59	40244	4737	1	0.000458
chr11	117034755	117035348	Seq10040	+	117035052	117035136	107.52	22433	621	1	0
chr19	45641236	45641829	Seq10041	+	45641533	45641485	90.54	42856	13974	1	0.00317
chr10	95158442	95159035	Seq10042	+	95158739	95158766	89.24	25324	16405	0.999999	0.006919
chr17	18390585	18391179	Seq10043	+	18390882	18391036	384.33	20424	1343	1	0
chr5	7234897	7235491	Seq10044	+	7235194	7235099	372.08	45627	8694	1	0.000879
chr5	139556785	139557379	Seq10045	+	139557082	139557204	339.11	24412	8562	1	0.000879
chr2	231260451	231261045	Seq10046	+	231260748	231260650	289.74	28369	6211	1	0.000659
chr1	228308079	228308673	Seq10047	+	228308376	228308496	284.44	47027	5146	1	0.000458
chr6	11115910	11116504	Seq10048	+	11116207	11116221	260.83	30195	5100	1	0.000458
chr2	218862640	218863234	Seq10049	+	218862937	218862928	244.63	34182	6276	1	0.000659
chr3	32832618	32832880	Seq1005	+	32832749	32832803	135.65	26115	15356	1	0.004252
chr11	117735243	117735837	Seq10050	+	117735540	117735661	206.79	15950	8904	1	0.000983
chr14	25895028	25895622	Seq10051	+	25895325	25895293	176.46	11536	15903	0.999999	0.004836
chr10	104603789	104604383	Seq10052	+	104604086	104603839	142.95	15158	2412	1	0
chr10	76378699	76379293	Seq10053	+	76378996	76379089	135.75	40216	13876	1	0.003114
chr16	77885385	77885979	Seq10054	+	77885682	77885489	126.9	32660	12322	1	0.001879
chr7	151073171	151073765	Seq10055	+	151073468	151073430	118.86	23894	12213	1	0.001879
chr8	10550998	10551592	Seq10056	+	10551295	10551178	105.82	20241	19480	0.99992	0.012957
chr13	40021554	40022148	Seq10057	+	40021851	40022013	104.58	45078	9475	1	0.001304
chr10	29605429	29606023	Seq10058	+	29605726	29605676	103.76	40215	19136	0.998541	0.01264
chr8	15748820	15749414	Seq10059	+	15749117	15749171	99.76	12571	17450	0.999983	0.009905
chr3	77185675	77185937	Seq1006	+	77185806	77185861	130.25	19906	19682	0.99898	0.013208
chr11	130019157	130019751	Seq10060	+	130019454	130019292	81.26	23498	11577	1	0.001698
chr10	114010893	114011488	Seq10061	+	114011191	114011248	1021.45	20.76	142	1	0
chr18	58950478	58951073	Seq10062	+	58950776	58950670	714.82	17.32	196	1	0
chr7	115395411	115396006	Seq10063	+	115395709	115395664	603.6	15.73	7783	1	0.000879
chr4	112885357	112885952	Seq10064	+	112885655	112885534	492.4	40251	2306	1	0
chr8	121909278	121909873	Seq10065	+	121909576	121909459	476.99	14.62	631	1	0
chr1	229127872	229128467	Seq10066	+	229128170	229128197	388.78	40494	4552	1	0.000458
chr15	30867380	30867975	Seq10067	+	30867678	30867653	345.61	32813	1929	1	0
chr4	40869654	40870249	Seq10068	+	40869952	40869831	342.35	30621	3721	1	0
chr15	80245251	80245846	Seq10069	+	80245549	80245420	315.69	12724	3284	1	0
chr13	74912384	74912646	Seq1007	+	74912515	74912488	125.45	32660	17975	0.999957	0.010249
chr1	42704171	42704766	Seq10070	+	42704469	42704367	309.26	27303	4574	1	0.000458
chr6	11383828	11384423	Seq10071	+	11384126	11384137	225.51	40430	4747	1	0.000458
chr5	41027075	41027670	Seq10072	+	41027373	41027399	223.61	13394	8638	1	0.000879
chr3	83816281	83816876	Seq10073	+	83816579	83816625	220.7	40219	16656	0.999997	0.007874
chr15	66379139	66379734	Seq10074	+	66379437	66379354	196.15	29799	54	1	0
chr3	4865057	4865652	Seq10075	+	4865355	4865344	181.37	40218	15414	1	0.004252
chr5	61139640	61140235	Seq10076	+	61139938	61139879	179.57	12267	12224	1	0.001879
chr4	10308518	10309113	Seq10077	+	10308816	10308899	176.94	12632	4054	0.999999	0
chr8	98196532	98197127	Seq10078	+	98196830	98196778	173.87	40337	14664	1	0.003283
chr12	123654789	123655384	Seq10079	+	123655087	123655030	157.61	42217	8992	1	0.000983
chr1	15557074	15557336	Seq1008	+	15557205	15557131	122.88	19511	9836	0.999991	0.001415
chr4	144499523	144500118	Seq10080	+	144499821	144499778	152.21	25020	5668	0.999955	0.000554
chr6	57472630	57473225	Seq10081	+	57472928	57472691	148.5	45839	5301	1	0.000458
chr6	2755631	2756226	Seq10082	+	2755929	2755941	140.35	40244	9856	0.99999	0.001415
chr10	19377467	19378062	Seq10083	+	19377765	19377739	138.31	46935	16423	0.999999	0.006919
chr3	140055424	140056019	Seq10084	+	140055722	140055586	135.32	40366	15367	1	0.004252
chr17	43888867	43889462	Seq10085	+	43889165	43889209	131.34	40366	9555	1	0.001304
chr1	170768010	170768605	Seq10086	+	170768308	170768351	129.85	26816	5238	1	0.000458
chr4	186672021	186672616	Seq10087	+	186672319	186672202	126.82	34851	10999	0.996587	0.001604
chr1	152735922	152736517	Seq10088	+	152736220	152736338	112.06	40215	4890	1	0.000458
chr1	227267729	227268324	Seq10089	+	227268027	227267975	111.04	42887	9861	0.99999	0.001415
chr7	100552517	100552779	Seq1009	+	100552648	100552667	118.84	23529	16457	0.999994	0.007
chr2	87095231	87095826	Seq10090	+	87095529	87095349	92.74	45413	6874	1	0.000659
chr11	65012709	65013304	Seq10091	+	65013007	65013057	66.96	40273	16768	0.999996	0.007878
chr14	52484164	52484760	Seq10092	+	52484462	52484476	383.64	20059	1366	1	0
chr14	99320510	99321106	Seq10093	+	99320808	99320568	376.26	15311	2134	1	0
chr6	56836066	56836662	Seq10094	+	56836364	56836282	347.98	16011	3281	1	0
chr13	46079888	46080484	Seq10095	+	46080186	46080253	286.97	28399	3147	1	0
chr11	130112980	130113576	Seq10096	+	130113278	130113168	269.42	31321	3257	1	0
chr5	77850230	77850826	Seq10097	+	77850528	77850344	228.19	17046	8605	1	0.000879
chr17	64539491	64540087	Seq10098	+	64539789	64539756	214.04	44805	7401	1	0.000703
chr14	37085447	37086043	Seq10099	+	37085745	37085598	198.78	31625	9553	1	0.001304
chr10	97879940	97880147	Seq101	+	97880044	97880048	81.59	15097	18527	0.999152	0.011125
chr1	113149862	113150124	Seq1010	+	113149993	113149997	87.55	14366	11352	0.99758	0.001684
chr8	20973559	20974155	Seq10100	+	20973857	20973763	176.03	23955	9196	1	0.000983
chr12	123967610	123968206	Seq10101	+	123967908	123967673	164.7	12997	8924	1	0.000983
chr8	6944965	6945561	Seq10102	+	6945263	6945132	134.57	17715	11491	1	0.001698
chr11	61947349	61947945	Seq10103	+	61947647	61947660	129.9	12601	12991	1	0.002299
chr9	4531777	4532373	Seq10104	+	4532075	4532047	123.38	42522	9410	1	0.001274
chr2	132913875	132914471	Seq10105	+	132914173	132913949	123.36	42522	16814	0.999999	0.00789
chrX	131576755	131577351	Seq10106	+	131577053	131577049	117.78	41821	19425	0.99972	0.012882
chr11	74556997	74557594	Seq10107	+	74557296	74557429	475.84	40343	201	1	0
chr1	46861928	46862525	Seq10108	+	46862227	46862095	387.84	40190	1639	1	0
chr11	18282654	18283251	Seq10109	+	18282953	18282817	387.39	40525	2008	1	0
chr1	23576402	23576664	Seq1011	+	23576533	23576554	87.45	14366	11333	0.997889	0.001684
chr14	54650931	54651528	Seq10110	+	54651230	54651248	370.33	11658	700	1	0
chr11	83946984	83947581	Seq10111	+	83947283	83947365	313.41	27699	8999	1	0.000983
chr2	70163923	70164520	Seq10112	+	70164222	70164193	273.86	17777	6553	1	0.000659
chr10	78860823	78861420	Seq10113	+	78861122	78861041	264.83	11963	13804	1	0.003114
chr17	43316193	43316790	Seq10114	+	43316492	43316657	248.68	36039	1963	1	0
chr3	184748635	184749232	Seq10115	+	184748934	184749054	244.62	21459	13747	1	0.002874
chr6	89837457	89838054	Seq10116	+	89837756	89837859	234.66	46997	9593	0.999997	0.001415
chr12	88302141	88302738	Seq10117	+	88302440	88302430	233.27	40339	15185	1	0.004192
chr2	62592816	62593413	Seq10118	+	62593115	62593185	221.55	17380	7092	1	0.000659
chr15	97302241	97302838	Seq10119	+	97302540	97302497	220.82	14489	4102	0.999999	0
chr5	131786402	131786664	Seq1012	+	131786533	131786494	86.48	20576	20003	0.999265	0.014045
chr7	69674330	69674927	Seq10120	+	69674629	69674425	214.61	42614	8513	1	0.000879
chr8	58168403	58169000	Seq10121	+	58168702	58168652	206.54	15950	13031	1	0.002299
chr7	143347353	143347950	Seq10122	+	143347652	143347551	204.48	34182	8754	1	0.000879
chr11	119114702	119115299	Seq10123	+	119115001	119113430	185.43	40429	9078	1	0.000983
chr22	32268616	32269213	Seq10124	+	32268915	32269042	180.66	40187	14394	1	0.003264
chr1	210671256	210671853	Seq10125	+	210671555	210671422	179.25	40245	9338	0.999998	0.001229
chr13	106412953	106413550	Seq10126	+	106413252	106413313	177.35	12267	16049	0.999999	0.005288
chr8	124102879	124103476	Seq10127	+	124103178	124103058	164.25	12632	13015	1	0.002299
chr17	43307913	43308510	Seq10128	+	43308212	43308323	152.42	24654	11669	1	0.001745
chr2	157254431	157255028	Seq10129	+	157254730	157254834	145.53	27181	7136	1	0.000659
chr10	82257448	82257711	Seq1013	+	82257580	82257638	253.74	40431	18132	0.999851	0.010388
chr2	39631187	39631784	Seq10130	+	39631486	39631632	141.2	23163	14879	1	0.003663
chr7	154862700	154863297	Seq10131	+	154862999	154862923	135.33	41821	14795	0.999999	0.003341
chr11	88956281	88956878	Seq10132	+	88956580	88956696	127.74	46569	15242	1	0.004192
chr11	64415450	64416047	Seq10133	+	64415749	64415789	120.11	40244	8823	1	0.000983
chr17	13097962	13098559	Seq10134	+	13098261	13098211	117.25	23529	16401	0.999999	0.006919
chr10	30031184	30031781	Seq10135	+	30031483	30031461	116.91	23163	17874	0.999979	0.010185
chrX	100371133	100371730	Seq10136	+	100371432	100371391	105.12	40365	17244	0.999995	0.008935
chr8	140426284	140426881	Seq10137	+	140426583	140426704	79.48	20941	16241	0.999999	0.006036
chr16	47137888	47138486	Seq10138	+	47138187	47138414	396.54	24077	8167	1	0.000879
chr6	155776636	155777234	Seq10139	+	155776935	155776978	323.97	40189	3288	1	0
chr6	32459656	32459919	Seq1014	+	32459788	32459849	153.2	13697	9637	0.999997	0.001415
chr5	102874966	102875564	Seq10140	+	102875265	102875178	315.65	45231	8542	1	0.000879
chr8	17696445	17697043	Seq10141	+	17696744	17696677	304.42	21125	9115	1	0.000983
chr20	42242673	42243271	Seq10142	+	42242972	42242909	290.46	31686	1670	1	0
chr20	1115970	1116568	Seq10143	+	1116269	1116427	280.17	24016	2164	1	0
chr11	85899489	85900087	Seq10144	+	85899788	85899799	223.94	30926	9148	1	0.000983
chr11	123266968	123267566	Seq10145	+	123267267	123267394	215.06	23255	9044	1	0.000983
chr1	7957829	7958427	Seq10146	+	7958128	7958246	214.7	31260	5253	1	0.000458
chr5	160260816	160261414	Seq10147	+	160261115	160260986	207.51	9	15817	0.999997	0.004702
chr8	63515147	63515745	Seq10148	+	63515446	63515381	199.02	45536	11537	1	0.001698
chr1	242352186	242352784	Seq10149	+	242352485	242352574	181.93	40186	7614	0.999999	0.000868
chr14	81070250	81070513	Seq1015	+	81070382	81070345	144.21	16254	17735	0.999988	0.010046
chr6	112446395	112446993	Seq10150	+	112446694	112446648	175.63	34516	5282	1	0.000458
chr10	30515370	30515968	Seq10151	+	30515669	30515569	161.11	33420	15854	0.999999	0.004836
chr10	7288232	7288830	Seq10152	+	7288531	7288659	160.47	32690	13888	1	0.003114
chr1	82344807	82345405	Seq10153	+	82345106	82345009	149.12	46569	10053	0.999959	0.001459
chr16	87381152	87381750	Seq10154	+	87381451	87381558	144.23	14427	17832	0.999925	0.010057
chr9	27372141	27372739	Seq10155	+	27372440	27372266	142.2	24259	7091	1	0.000659
chr2	187651119	187651717	Seq10156	+	187651418	187651362	136.13	40304	12707	1	0.002181
chr14	26546973	26547571	Seq10157	+	26547272	26547353	126.23	33756	19849	0.993602	0.013463
chr6	64339368	64339966	Seq10158	+	64339667	64339592	121.88	40304	9319	0.999999	0.001229
chr8	55347704	55348302	Seq10159	+	55348003	55347943	110.47	26085	16774	0.999996	0.007878
chr20	8294983	8295246	Seq1016	+	8295115	8295054	130.06	40305	12522	0.856506	0.001953
chr9	100036251	100036849	Seq10160	+	100036550	100036497	109.27	27515	11801	1	0.001816
chr11	64396544	64397142	Seq10161	+	64396843	64397054	101.6	40274	16689	0.999998	0.007878
chr10	105603781	105604379	Seq10162	+	105604080	105604095	93.08	30437	15899	0.999999	0.004836
chr17	17391416	17392014	Seq10163	+	17391715	17391790	78.31	46874	18214	0.99978	0.010598
chr4	34410943	34411542	Seq10164	+	34411243	34411326	1143.99	40231	39	1	0
chr16	68652161	68652760	Seq10165	+	68652461	68652325	1048.23	20.86	7677	1	0.000879
chr17	76217362	76217961	Seq10166	+	76217662	76217749	984.58	20.37	43	1	0
chr4	114249647	114250246	Seq10167	+	114249947	114250089	924.18	19.75	52	1	0
chr12	23985805	23986404	Seq10168	+	23986105	23986001	725.77	18.14	785	1	0
chr7	73632527	73633126	Seq10169	+	73632827	73632744	449.89	13.51	7697	1	0.000879
chr5	43393248	43393511	Seq1017	+	43393380	43393341	122.57	27912	13095	1	0.002343
chr16	10172454	10173053	Seq10170	+	10172754	10172872	436.36	40250	8357	1	0.000879
chr7	80764131	80764730	Seq10171	+	80764431	80764266	431.44	13.22	12132	1	0.001879
chr10	25010222	25010821	Seq10172	+	25010522	25010324	412.49	40222	990	1	0
chr3	31939331	31939930	Seq10173	+	31939631	31939627	349.74	28460	13549	1	0.002874
chr6	64573843	64574442	Seq10174	+	64574143	64574257	320.6	34973	5120	1	0.000458
chr16	80039233	80039832	Seq10175	+	80039533	80039308	291.84	28764	8325	1	0.000879
chr9	131830620	131831219	Seq10176	+	131830920	131830945	275.64	18872	6692	1	0.000659
chr7	55112631	55113230	Seq10177	+	55112931	55113057	274.15	15980	8111	1	0.000879
chr4	39287378	39287977	Seq10178	+	39287678	39287545	251.25	40339	3022	1	0
chr1	93951372	93951971	Seq10179	+	93951672	93951899	228.8	42614	5244	1	0.000458
chr17	25173117	25173380	Seq1018	+	25173249	25173311	116.1	40335	18235	0.999755	0.010598
chr1	64775193	64775792	Seq10180	+	64775493	64775544	221.38	9	1561	1	0
chr20	48161966	48162565	Seq10181	+	48162266	48162368	207.91	40430	3775	1	0
chr16	70325985	70326584	Seq10182	+	70326285	70326305	191.36	22494	12330	1	0.001879
chr1	145517874	145518473	Seq10183	+	145518174	145518286	181.29	40398	4727	1	0.000458
chr3	172370355	172370954	Seq10184	+	172370655	172370768	169.93	26146	17472	0.999994	0.009914
chr17	43743530	43744129	Seq10185	+	43743830	43743743	145	17349	17967	0.99996	0.010249
chr5	52056712	52057311	Seq10186	+	52057012	52056768	129.62	35582	13128	1	0.002343
chr20	24984514	24985113	Seq10187	+	24984814	24984584	127.79	35947	9249	0.999923	0.001074
chr10	76621546	76622145	Seq10188	+	76621846	76621722	123.26	30468	18219	0.999772	0.010598
chr12	49705362	49705961	Seq10189	+	49705662	49705645	116.04	32660	16825	0.999996	0.007902
chr5	153646984	153647247	Seq1019	+	153647116	153647057	112.9	16954	18566	0.999856	0.011178
chr6	119578144	119578743	Seq10190	+	119578444	119578329	112.74	44713	7661	0.999999	0.000868
chr8	42694729	42695328	Seq10191	+	42695029	42694893	90.34	36281	16826	0.999996	0.007902
chr4	155758266	155758866	Seq10192	+	155758566	155758608	886.26	19.34	599	1	0
chr16	67995704	67996304	Seq10193	+	67996004	67995888	499.4	14.26	7816	1	0.000879
chr2	175754463	175755063	Seq10194	+	175754763	175754894	456	14580	6132	1	0.000659
chr10	15234078	15234678	Seq10195	+	15234378	15234247	405.69	33573	655	1	0
chr12	56048930	56049530	Seq10196	+	56049230	56049136	264.43	27668	8914	1	0.000983
chr3	191795559	191796159	Seq10197	+	191795859	191795781	225.13	41548	14329	1	0.003264
chr12	55621574	55622174	Seq10198	+	55621874	55621887	222.26	40399	2844	1	0
chr13	34821812	34822412	Seq10199	+	34822112	34821995	211.61	42614	9465	1	0.001304
chr10	13496869	13497076	Seq102	+	13496973	13497039	79	11444	19940	0.990268	0.013699
chr1	160395038	160395301	Seq1020	+	160395170	160395184	106.74	40243	9621	0.999997	0.001415
chr7	83996588	83997188	Seq10200	+	83996888	83996946	203.87	33451	16621	0.99999	0.007847
chr6	168075892	168076492	Seq10201	+	168076192	168076277	196.75	16650	5232	1	0.000458
chr9	2630493	2631093	Seq10202	+	2630793	2630833	189.68	29037	12733	1	0.002181
chr17	56162001	56162601	Seq10203	+	56162301	56162217	186.32	20668	7512	1	0.000703
chr1	116516557	116517157	Seq10204	+	116516857	116516968	174.29	33420	4626	1	0.000458
chr14	98852449	98853049	Seq10205	+	98852749	98852683	164.86	40186	3703	1	0
chr8	95346740	95347340	Seq10206	+	95347040	95347096	161.85	46600	14737	1	0.003283
chr8	101805517	101806117	Seq10207	+	101805817	101805760	156.55	40520	15197	1	0.004192
chr2	101246239	101246839	Seq10208	+	101246539	101246636	155.47	36312	15736	1	0.004683
chr18	58720791	58721391	Seq10209	+	58721091	58721176	150.74	23559	4221	0.999997	0
chr3	66799218	66799481	Seq1021	+	66799350	66799363	87.1	40243	20156	0.993039	0.014363
chr12	30257229	30257829	Seq10210	+	30257529	30257477	146.85	30864	13019	1	0.002299
chr6	139280125	139280725	Seq10211	+	139280425	139280404	138.63	35947	5556	1	0.000458
chr2	95714924	95715524	Seq10212	+	95715224	95715135	132.89	15493	13370	1	0.002674
chr3	195204045	195204645	Seq10213	+	195204345	195204494	132.81	22828	16001	0.999999	0.004839
chr15	49466878	49467478	Seq10214	+	49467178	49467299	121.94	40396	4324	0.99999	0
chr12	92291070	92291670	Seq10215	+	92291370	92291278	120.94	40305	9035	1	0.000983
chr10	64562390	64562990	Seq10216	+	64562690	64562654	118.8	25355	17527	0.999997	0.009927
chr12	6208729	6209329	Seq10217	+	6209029	6209099	113.1	40396	16174	0.999999	0.005629
chr17	47387404	47388004	Seq10218	+	47387704	47387602	96.98	35551	17593	0.999995	0.010046
chr8	72189750	72190350	Seq10219	+	72190050	72189961	88.46	33725	16194	0.999999	0.005629
chr3	179194200	179194464	Seq1022	+	179194332	179194426	290.06	21490	14126	1	0.003264
chr10	53159885	53160486	Seq10220	+	53160186	53160019	679.55	16.85	333	1	0
chr1	40172542	40173143	Seq10221	+	40172843	40172702	585.54	14.98	1853	1	0
chr7	80146122	80146723	Seq10222	+	80146423	80146214	582.14	15.44	7763	1	0.000879
chr9	103242526	103243127	Seq10223	+	103242827	103242987	378.37	45597	5978	1	0.000659
chr3	180215909	180216510	Seq10224	+	180216210	180216303	377.12	13.28	14124	1	0.003264
chr8	1867192	1867793	Seq10225	+	1867493	1867585	370.13	30286	926	1	0
chr8	128158109	128158710	Seq10226	+	128158410	128158467	364.97	26634	8977	1	0.000983
chr3	70396043	70396644	Seq10227	+	70396344	70396442	312.27	40249	14093	1	0.003264
chr6	43887026	43887627	Seq10228	+	43887327	43887403	294.86	17807	2950	1	0
chr2	199268892	199269493	Seq10229	+	199269193	199269177	286.15	40368	6856	1	0.000659
chr20	29750329	29750593	Seq1023	+	29750461	29750395	278.87	23285	2910	1	0
chr13	79605116	79605717	Seq10230	+	79605417	79605384	261.53	45931	7466	1	0.000703
chr11	14562666	14563267	Seq10231	+	14562967	14562860	226.18	32752	9120	1	0.000983
chr1	167037347	167037948	Seq10232	+	167037648	167037671	218.9	34547	9586	0.999997	0.001415
chr5	41218202	41218803	Seq10233	+	41218503	41218593	204.5	34182	12324	1	0.001879
chr7	26354772	26355373	Seq10234	+	26355073	26354968	168.57	40306	10723	1	0.001603
chr10	21317063	21317664	Seq10235	+	21317364	21317448	149.46	21732	11724	1	0.001745
chr14	70702366	70702967	Seq10236	+	70702667	70702537	146.07	40305	11636	1	0.001745
chr14	49158161	49158762	Seq10237	+	49158462	49158345	144	16254	16579	0.999998	0.007699
chr10	61261171	61261772	Seq10238	+	61261472	61261354	119.89	26451	11603	1	0.001745
chr12	108793896	108794497	Seq10239	+	108794197	108794139	115.79	32660	3283	1	0
chr8	73375262	73375526	Seq1024	+	73375394	73375429	191.25	40307	2302	1	0
chr11	101246283	101246884	Seq10240	+	101246584	101246490	108.79	23894	15232	1	0.004192
chr11	116453112	116453713	Seq10241	+	116453413	116453566	107.74	22433	16445	0.999998	0.006924
chr8	102457476	102458077	Seq10242	+	102457777	102457692	101.73	15128	16699	0.999998	0.007878
chr19	54158506	54159107	Seq10243	+	54158807	54158607	100.97	40303	6464	1	0.000659
chr5	148292124	148292725	Seq10244	+	148292425	148292512	91.83	27515	12457	1	0.001879
chr17	16872982	16873583	Seq10245	+	16873283	16873382	84.74	19480	17555	0.999996	0.010046
chr12	120417800	120418401	Seq10246	+	120418101	120418307	68.31	40183	15806	0.999999	0.004697
chr14	30768551	30769153	Seq10247	+	30768852	30768914	915.09	19.63	365	1	0
chr20	17650749	17651351	Seq10248	+	17651050	17650913	868.63	19.14	163	1	0
chr8	119070702	119071304	Seq10249	+	119071003	119070975	646.34	40438	157	1	0
chr13	27131672	27131936	Seq1025	+	27131804	27131749	179.92	40276	13823	1	0.003114
chr13	51108250	51108852	Seq10250	+	51108551	51108783	481.85	40496	772	1	0
chr5	50180991	50181593	Seq10251	+	50181292	50181325	443.19	13.41	8721	1	0.000879
chr11	64881950	64882552	Seq10252	+	64882251	64882266	418.08	13.65	524	1	0
chr4	187923785	187924387	Seq10253	+	187924086	187924208	359.1	41609	3047	1	0
chr21	41934085	41934687	Seq10254	+	41934386	41934335	312.63	40280	14006	1	0.003264
chr3	67095740	67096342	Seq10255	+	67096041	67095802	288.69	20394	14074	1	0.003264
chr4	13629170	13629772	Seq10256	+	13629471	13629599	231.07	22890	2889	1	0
chr9	112802	113404	Seq10257	+	113103	113186	229.34	23224	7026	1	0.000659
chr6	148900573	148901175	Seq10258	+	148900874	148900671	209.52	27242	3785	1	0
chr10	47237902	47238504	Seq10259	+	47238203	47238152	184.1	40306	2878	1	0
chr5	168578443	168578707	Seq1026	+	168578575	168578597	178.79	11536	12122	1	0.001879
chr6	166271156	166271758	Seq10260	+	166271457	166271475	174.64	33786	9599	0.999997	0.001415
chr8	86366938	86367540	Seq10261	+	86367239	86367223	170.76	18841	13036	1	0.002299
chr6	167826390	167826992	Seq10262	+	167826691	167826559	168.2	27942	5095	1	0.000458
chr2	51374164	51374766	Seq10263	+	51374465	51374579	160.72	40519	12643	1	0.002181
chr2	158004563	158005165	Seq10264	+	158004864	158004735	149.65	31199	7007	1	0.000659
chr3	132230864	132231466	Seq10265	+	132231165	132231103	135.78	26481	15425	1	0.004252
chr2	216254082	216254684	Seq10266	+	216254383	216254290	134.78	17319	11830	1	0.001816
chr11	65139101	65139703	Seq10267	+	65139402	65139303	133.67	16619	14646	1	0.003283
chr7	147852708	147853310	Seq10268	+	147853009	147853100	118.59	23529	18395	0.999873	0.01079
chr14	46286005	46286607	Seq10269	+	46286306	46286176	110.38	15493	15932	0.999999	0.004836
chr4	166299463	166299727	Seq1027	+	166299595	166299537	174.81	46966	4165	0.999998	0
chr15	40040551	40041153	Seq10270	+	40040852	40040723	106.73	11841	11239	0.952546	0.001604
chr14	21929121	21929723	Seq10271	+	21929422	21929509	98.08	40184	17657	0.999993	0.010046
chr1	201559585	201560187	Seq10272	+	201559886	201559875	96.82	26054	7582	0.999999	0.000868
chr20	335497	336099	Seq10273	+	335798	335790	90.88	28246	3934	1	0
chr12	14815318	14815920	Seq10274	+	14815619	14815612	73.4	11810	20094	0.999827	0.014156
chr12	79137329	79137932	Seq10275	+	79137631	79137497	562.25	15.91	794	1	0
chr5	90281266	90281869	Seq10276	+	90281568	90281461	489.19	40496	7907	1	0.000879
chr17	18763900	18764503	Seq10277	+	18764202	18764426	331.99	22951	2351	1	0
chr7	88591242	88591845	Seq10278	+	88591544	88591458	280.97	21094	8120	1	0.000879
chr4	24167586	24168189	Seq10279	+	24167888	24167909	265.88	13424	3666	1	0
chr16	21122200	21122464	Seq1028	+	21122332	21122428	169.25	40337	17825	0.999932	0.010057
chr16	55448149	55448752	Seq10280	+	55448451	55448697	262.72	40219	8666	1	0.000879
chr10	114491587	114492190	Seq10281	+	114491889	114492012	245.28	33482	12793	1	0.002252
chr15	62328936	62329539	Seq10282	+	62329238	62329318	241.87	31656	3555	1	0
chr5	55614434	55615037	Seq10283	+	55614736	55614748	223.28	13394	12252	1	0.001879
chr6	159696903	159697506	Seq10284	+	159697205	159696969	204.01	22494	5311	1	0.000458
chr2	159346155	159346758	Seq10285	+	159346457	159346461	200.26	40217	6927	1	0.000659
chr11	30466692	30467295	Seq10286	+	30466994	30466934	184.95	32721	9186	1	0.000983
chr6	11272709	11273312	Seq10287	+	11273011	11273111	176.22	35247	4811	1	0.000458
chr4	130250159	130250762	Seq10288	+	130250461	130250588	155.95	29037	4134	0.999999	0
chr6	140018200	140018803	Seq10289	+	140018502	140018595	143.05	40185	471	1	0
chr10	97979111	97979375	Seq1029	+	97979243	97979240	160.11	32325	19159	0.998316	0.01264
chr2	165276037	165276640	Seq10290	+	165276339	165276234	138.81	20972	6802	1	0.000659
chr22	39603222	39603825	Seq10291	+	39603524	39603671	135.43	40366	18646	0.999965	0.01131
chr9	14642666	14643269	Seq10292	+	14642968	14643006	131.66	14032	16797	0.999999	0.00789
chr17	68695043	68695646	Seq10293	+	68695345	68695204	127.41	34851	15907	0.999999	0.004836
chr3	147354767	147355370	Seq10294	+	147355069	147354816	121.31	45839	19396	0.999782	0.012882
chr6	139086865	139087468	Seq10295	+	139087167	139087282	113.13	45078	9983	0.999976	0.001459
chr2	43900111	43900714	Seq10296	+	43900413	43900316	108.77	27150	18721	0.999999	0.011369
chr1	154977100	154977703	Seq10297	+	154977402	154977532	101.07	31168	4460	1	0.000458
chr12	47396556	47397159	Seq10298	+	47396858	47396852	98.9	11475	16837	0.999995	0.007902
chr4	160245203	160245806	Seq10299	+	160245505	160245627	90.81	28246	11171	0.977909	0.001604
chr10	53478841	53479049	Seq103	+	53478945	53478935	281.29	24016	18413	0.999512	0.010859
chr14	99135119	99135383	Seq1030	+	99135251	99135317	121.97	29007	7427	1	0.000703
chr10	30788056	30788659	Seq10300	+	30788358	30788116	81.77	15462	17212	0.999997	0.008776
chr2	190094976	190095580	Seq10301	+	190095278	190095352	557.22	13.74	5735	1	0.000659
chr10	111664592	111665196	Seq10302	+	111664894	111664922	511.85	14.56	2388	1	0
chr1	179344153	179344757	Seq10303	+	179344455	179344325	423	24442	3100	1	0
chr2	145152782	145153386	Seq10304	+	145153084	145153106	414.9	29160	6978	1	0.000659
chr5	34792615	34793219	Seq10305	+	34792917	34792966	391.63	21155	8276	1	0.000879
chr4	38351529	38352133	Seq10306	+	38351831	38351746	333.94	25143	1707	1	0
chrX	19957561	19958165	Seq10307	+	19957863	19957733	285.57	17838	14443	1	0.003264
chr17	23683302	23683906	Seq10308	+	23683604	23683554	252.3	40339	3416	1	0
chr2	142373756	142374360	Seq10309	+	142374058	142374125	248.93	40187	7184	1	0.000659
chr11	66638346	66638610	Seq1031	+	66638478	66638417	121.91	40397	15812	0.999999	0.004697
chr18	18043950	18044554	Seq10310	+	18044252	18044371	236.08	26908	3808	1	0
chr2	189754532	189755136	Seq10311	+	189754834	189754949	225.14	19937	6531	1	0.000659
chr6	158375110	158375714	Seq10312	+	158375412	158375284	220.44	36008	4922	1	0.000458
chr15	70938793	70939397	Seq10313	+	70939095	70939037	178.61	14093	3056	1	0
chr2	109636439	109637043	Seq10314	+	109636741	109636798	169.86	12601	6930	1	0.000659
chr18	61468022	61468626	Seq10315	+	61468324	61468453	167.87	40186	3883	1	0
chr2	201320908	201321512	Seq10316	+	201321210	201321219	133.35	15858	6839	1	0.000659
chr3	24471283	24471887	Seq10317	+	24471585	24471565	113.74	7	15412	1	0.004252
chr10	696683	697287	Seq10318	+	696985	696779	105.16	45809	17570	0.999996	0.010046
chr3	44252338	44252942	Seq10319	+	44252640	44252766	102.59	22433	18891	0.999949	0.011798
chr21	30563426	30563690	Seq1032	+	30563558	30563521	116.88	40489	17070	0.999996	0.008362
chr2	157811256	157811860	Seq10320	+	157811558	157811509	98.76	15827	20172	0.999999	0.014378
chr14	23961838	23962442	Seq10321	+	23962140	23962226	94.33	32264	13890	1	0.003114
chr20	59748673	59749277	Seq10322	+	59748975	59748846	90.78	27881	9235	0.999931	0.001074
chr12	3899517	3900121	Seq10323	+	3899819	3899883	80.89	23132	16985	0.999991	0.008109
chr1	24383127	24383732	Seq10324	+	24383430	24383440	453.53	13.13	408	1	0
chr15	63803853	63804458	Seq10325	+	63804156	63804204	451.84	13.67	2428	1	0
chr8	26495125	26495730	Seq10326	+	26495428	26495337	436.56	13.96	1404	1	0
chr6	127385695	127386300	Seq10327	+	127385998	127385942	424.53	25173	3688	1	0
chr1	8402946	8403551	Seq10328	+	8403249	8403144	362.9	25508	4864	1	0.000458
chr1	63516190	63516795	Seq10329	+	63516493	63516250	348.28	16377	967	1	0
chr4	122445516	122445780	Seq1033	+	122445648	122445590	101.15	41426	10878	0.999222	0.001604
chr2	199276134	199276739	Seq10330	+	199276437	199276473	226.79	21398	6925	1	0.000659
chr12	29472728	29473333	Seq10331	+	29473031	29472906	220.33	28004	15531	0.999999	0.004341
chr10	105637356	105637961	Seq10332	+	105637659	105637714	219.53	12663	9462	1	0.001304
chr1	220884255	220884860	Seq10333	+	220884558	220884602	209.24	26877	4868	1	0.000458
chr10	123582657	123583262	Seq10334	+	123582960	123583085	190.31	23955	16414	0.999999	0.006919
chr13	48166121	48166726	Seq10335	+	48166424	48166192	188.89	22859	7300	1	0.000703
chr5	43349289	43349894	Seq10336	+	43349592	43349749	151.06	21367	8781	1	0.000879
chr17	45293456	45294061	Seq10337	+	45293759	45293635	135	43282	11600	1	0.001745
chr2	46096625	46097230	Seq10338	+	46096928	46097049	131.9	14397	17317	0.999999	0.009268
chr12	6314655	6315260	Seq10339	+	6314958	6315150	124.85	43282	15167	1	0.004192
chr17	783392	783656	Seq1034	+	783524	783682	86.01	21306	17696	0.999991	0.010046
chr20	47337486	47338091	Seq10340	+	47337789	47337688	118.75	40365	5661	0.999958	0.000554
chr5	139060954	139061559	Seq10341	+	139061257	139061167	118.32	23163	8175	1	0.000879
chr10	120342153	120342758	Seq10342	+	120342456	120342386	95.29	33359	18225	0.999768	0.010598
chr1	99976581	99977187	Seq10343	+	99976884	99977005	1591.74	24.98	170	1	0
chr17	30426401	30427007	Seq10344	+	30426704	30426753	690.34	16.99	2515	1	0
chr4	38299014	38299620	Seq10345	+	38299317	38299404	480.08	40496	1258	1	0
chr5	53516331	53516937	Seq10346	+	53516634	53516507	447.18	13.47	8291	1	0.000879
chr17	43500733	43501339	Seq10347	+	43501036	43500927	379.69	17502	2265	1	0
chr2	196651895	196652501	Seq10348	+	196652198	196652286	347.94	28034	6154	1	0.000659
chr2	216257759	216258365	Seq10349	+	216258062	216257821	296.81	32752	6532	1	0.000659
chr6	31169082	31169347	Seq1035	+	31169215	31169131	564.19	40373	1915	1	0
chr5	158570123	158570729	Seq10350	+	158570426	158570485	291.1	28399	8172	1	0.000879
chr10	95756624	95757230	Seq10351	+	95756927	95756956	281.72	24381	3305	1	0
chr16	67631378	67631984	Seq10352	+	67631681	67631550	265.18	45931	8756	1	0.000879
chr5	146793811	146794417	Seq10353	+	146794114	146793988	261.92	43374	8445	1	0.000879
chr11	61566122	61566728	Seq10354	+	61566425	61566183	245.87	12693	8944	1	0.000983
chr8	108062007	108062613	Seq10355	+	108062310	108062164	222.59	29830	14625	1	0.003283
chr6	167341310	167341916	Seq10356	+	167341613	167341653	219.49	35278	4749	1	0.000458
chr16	4165639	4166245	Seq10357	+	4165942	4165993	181.28	13728	10774	1	0.001603
chr2	30350865	30351471	Seq10358	+	30351168	30351179	176.37	18080	6236	1	0.000659
chr11	116469078	116469684	Seq10359	+	116469381	116469395	163.65	11902	15783	0.999999	0.004697
chr8	56909283	56909548	Seq1036	+	56909416	56909380	281.01	40189	9055	1	0.000983
chr10	11722286	11722892	Seq10360	+	11722589	11722491	147.85	20271	7527	1	0.000703
chr1	67883593	67884199	Seq10361	+	67883896	67883809	144.68	42186	10129	0.999924	0.001459
chr1	84504931	84505537	Seq10362	+	84505234	84505314	140.42	40244	5414	1	0.000458
chr8	9677020	9677626	Seq10363	+	9677323	9677326	114.59	31199	20071	0.999849	0.014156
chr7	141410432	141411038	Seq10364	+	141410735	141410577	92.31	28246	15841	0.999996	0.004702
chr12	108934589	108935195	Seq10365	+	108934892	108934754	91.76	40274	18674	0.999975	0.01135
chr16	15095085	15095691	Seq10366	+	15095388	15095184	90.14	25324	13171	0.999999	0.002343
chr6	23049236	23049842	Seq10367	+	23049539	23049678	84.65	47239	12894	0.953192	0.002253
chr8	135695448	135696055	Seq10368	+	135695752	135695699	416.87	13.63	869	1	0
chr22	34036607	34037214	Seq10369	+	34036911	34036841	289.39	20760	13552	1	0.002874
chr8	97669725	97669990	Seq1037	+	97669858	97669777	251.43	17076	13786	1	0.003012
chr6	39758652	39759259	Seq10370	+	39758956	39758816	245.24	40307	4608	1	0.000458
chr2	125447309	125447916	Seq10371	+	125447613	125447701	238.87	30164	6872	1	0.000659
chr8	13232166	13232773	Seq10372	+	13232470	13232460	217.57	25447	11467	1	0.001698
chrX	42282472	42283079	Seq10373	+	42282776	42282758	210.63	28734	14508	1	0.003264
chrX	40689075	40689682	Seq10374	+	40689379	40689608	193.49	12663	18341	0.999988	0.01078
chr2	64849295	64849902	Seq10375	+	64849599	64849673	187.63	27576	6255	1	0.000659
chr2	83153250	83153857	Seq10376	+	83153554	83153663	163.5	43647	6926	1	0.000659
chr6	138863511	138864118	Seq10377	+	138863815	138863837	142.45	40397	10226	0.999844	0.001459
chr6	72268330	72268937	Seq10378	+	72268634	72268759	114.24	46539	5527	1	0.000458
chr13	32010592	32011199	Seq10379	+	32010896	32010805	111.6	16954	17771	0.999985	0.010046
chr5	53617368	53617633	Seq1038	+	53617501	53617481	185.49	17380	14914	0.999998	0.003727
chr19	43865914	43866521	Seq10380	+	43866218	43866256	109.16	27515	14874	1	0.003663
chr15	43083107	43083714	Seq10381	+	43083411	43083495	73.82	40517	5623	0.999976	0.000554
chr11	72154960	72155567	Seq10382	+	72155264	72155130	69.81	42856	15617	0.999999	0.004341
chr1	179328585	179329193	Seq10383	+	179328889	179328864	775.12	17.31	2172	1	0
chr20	6907995	6908603	Seq10384	+	6908299	6908342	773.22	40255	1339	1	0
chr17	74099777	74100385	Seq10385	+	74100081	74099989	657.59	16.57	566	1	0
chr1	245106541	245107149	Seq10386	+	245106845	245106717	452.17	40495	1728	1	0
chr1	182825957	182826565	Seq10387	+	182826261	182826437	417.92	21520	2936	1	0
chr5	68785928	68786536	Seq10388	+	68786232	68786246	401.88	27364	8693	1	0.000879
chr6	100838713	100839321	Seq10389	+	100839017	100838987	230.23	43709	5129	1	0.000458
chr12	104028871	104029136	Seq1039	+	104029004	104028944	120.9	40305	20065	0.999852	0.014156
chr6	11206001	11206609	Seq10390	+	11206305	11206539	227.01	40521	5423	1	0.000458
chr15	63116723	63117331	Seq10391	+	63117027	63116995	207.24	40399	3265	1	0
chr2	24598610	24599218	Seq10392	+	24598914	24598867	191.02	30133	7078	1	0.000659
chr3	142601577	142602185	Seq10393	+	142601881	142602067	184.14	40187	14397	1	0.003264
chr10	114648589	114649197	Seq10394	+	114648893	114648887	154.5	26846	13810	1	0.003114
chr8	87054376	87054984	Seq10395	+	87054680	87054650	150.19	34516	16762	0.999996	0.007878
chr2	99922065	99922673	Seq10396	+	99922369	99922312	143.39	25355	7115	1	0.000659
chr3	184492080	184492688	Seq10397	+	184492384	184492257	131.85	21732	19668	0.999052	0.013208
chr3	49170335	49170943	Seq10398	+	49170639	49170717	127.93	17349	15980	0.999999	0.004839
chr17	51867440	51868048	Seq10399	+	51867744	51867693	124.3	31564	16536	0.999998	0.007273
chr7	16497517	16497725	Seq104	+	16497621	16497584	228.34	17411	17368	0.999964	0.009602
chr13	102343134	102343399	Seq1040	+	102343267	102343313	111.68	16954	18306	0.999641	0.010635
chrX	131039536	131040144	Seq10400	+	131039840	131039673	115.37	40305	18193	0.99999	0.010485
chrX	117189569	117190177	Seq10401	+	117189873	117189848	105.86	26816	14322	1	0.003264
chr11	122560359	122560967	Seq10402	+	122560663	122560532	98.01	46539	11525	1	0.001698
chr3	59624781	59625389	Seq10403	+	59625085	59625207	80.26	27515	17519	0.99999	0.009914
chr8	64316105	64316713	Seq10404	+	64316409	64316286	78.71	19845	19540	0.999894	0.013118
chr10	5579909	5580517	Seq10405	+	5580213	5580305	76.84	44682	3190	1	0
chr9	91452740	91453349	Seq10406	+	91453045	91453164	400.49	21490	6073	1	0.000659
chr1	33274202	33274811	Seq10407	+	33274507	33274508	383.87	40249	4797	1	0.000458
chr12	63439696	63440305	Seq10408	+	63440001	63440166	357.8	21885	2406	1	0
chr3	71581951	71582560	Seq10409	+	71582256	71582167	350.42	28825	14176	1	0.003264
chr7	155973942	155974207	Seq1041	+	155974075	155974004	111.18	40274	16612	0.999991	0.007847
chr8	90692898	90693507	Seq10410	+	90693203	90693320	318.85	31717	1718	1	0
chr7	82815020	82815629	Seq10411	+	82815325	82815444	305.83	40309	8347	1	0.000879
chr8	71407061	71407670	Seq10412	+	71407366	71407404	299.05	17107	11451	1	0.001698
chr2	203346453	203347062	Seq10413	+	203346758	203346664	291.9	29830	6552	1	0.000659
chr22	27657987	27658596	Seq10414	+	27658292	27658311	282.21	15281	13741	1	0.002874
chr14	76908247	76908856	Seq10415	+	76908552	76908642	252.11	40339	2282	1	0
chr6	14658832	14659441	Seq10416	+	14659137	14658999	206.54	24685	5379	1	0.000458
chr5	90566764	90567373	Seq10417	+	90567069	90567229	200.17	30529	13110	1	0.002343
chr1	200265346	200265955	Seq10418	+	200265651	200265679	173.17	32325	5197	1	0.000458
chr9	100396503	100397112	Seq10419	+	100396808	100396866	162.04	42186	9433	1	0.001274
chr10	27259856	27260121	Seq1042	+	27259989	27259928	97.48	36281	19172	0.998232	0.01264
chr10	72273853	72274462	Seq10420	+	72274158	72274125	160	32325	7362	1	0.000703
chr22	16495956	16496565	Seq10421	+	16496261	16496390	152.39	44774	18363	0.999986	0.01078
chr2	188430209	188430818	Seq10422	+	188430514	188430393	131.45	14032	13385	1	0.002674
chr11	64942531	64943140	Seq10423	+	64942836	64942966	111.35	27181	14584	1	0.003283
chr11	12226356	12226965	Seq10424	+	12226661	12226778	94.77	42522	15151	1	0.004192
chr10	48707741	48708350	Seq10425	+	48708046	48708092	83.85	18019	13906	1	0.003114
chr6	3389274	3389884	Seq10426	+	3389579	3389494	743.88	16.95	577	1	0
chr1	172505532	172506142	Seq10427	+	172505837	172505968	662.47	15.97	1879	1	0
chr12	31708018	31708628	Seq10428	+	31708323	31708452	471.56	14.53	1497	1	0
chr20	18563006	18563616	Seq10429	+	18563311	18563186	447.78	13.61	3316	1	0
chr3	4775091	4775356	Seq1043	+	4775224	4775269	88.7	40427	16368	0.999998	0.006787
chr7	7523738	7524348	Seq10430	+	7524043	7523963	429.65	13.19	8399	1	0.000879
chr5	147019271	147019881	Seq10431	+	147019576	147019473	392.86	21885	8215	1	0.000879
chr10	23428702	23429312	Seq10432	+	23429007	23429136	365.93	45261	3405	1	0
chr7	147646677	147647287	Seq10433	+	147646982	147647106	355.72	35370	8664	1	0.000879
chr3	161308091	161308701	Seq10434	+	161308396	161308438	276.37	47423	15347	1	0.004252
chr9	103634496	103635106	Seq10435	+	103634801	103634550	244.5	34182	7044	1	0.000659
chr7	91523404	91524014	Seq10436	+	91523709	91523532	209.8	40307	14805	0.999999	0.003341
chr13	44033360	44033970	Seq10437	+	44033665	44033650	209.13	40187	15876	0.999999	0.004836
chr12	109232784	109233394	Seq10438	+	109233089	109233129	206.11	15585	15560	0.999999	0.004341
chr9	70537112	70537722	Seq10439	+	70537417	70537289	205.44	41487	6949	1	0.000659
chr3	132582714	132582979	Seq1044	+	132582847	132582799	83.9	40426	19653	0.999125	0.013208
chr9	109029931	109030541	Seq10440	+	109030236	109030145	201.85	40337	6974	1	0.000659
chr7	105579729	105580339	Seq10441	+	105580034	105579913	175.18	44774	8123	1	0.000879
chr5	50316050	50316660	Seq10442	+	50316355	50316276	158.77	29037	14819	0.999999	0.003341
chr3	124952174	124952784	Seq10443	+	124952479	124952569	141.29	32690	14395	1	0.003264
chr6	147099346	147099956	Seq10444	+	147099651	147099671	100.7	30803	9756	0.999994	0.001415
chr21	33707111	33707721	Seq10445	+	33707416	33707544	96.88	40274	19111	0.999836	0.012637
chr1	160832914	160833525	Seq10446	+	160833220	160833187	1194.17	21.59	491	1	0
chr10	33490966	33491577	Seq10447	+	33491272	33491325	468.35	13.91	1659	1	0
chr19	15440682	15441293	Seq10448	+	15440988	15440854	376.09	40220	6459	1	0.000659
chr7	25152507	25153118	Seq10449	+	25152813	25152759	284.02	23285	8369	1	0.000879
chr12	55807367	55807632	Seq1045	+	55807500	55807438	80.4	22402	19482	0.999919	0.012957
chr6	160034970	160035581	Seq10450	+	160035276	160035192	226.66	40491	5176	1	0.000458
chr14	20349887	20350498	Seq10451	+	20350193	20350431	208.1	40399	3940	1	0
chr12	78332157	78332768	Seq10452	+	78332463	78332473	195.02	41883	1337	1	0
chr22	38784633	38785244	Seq10453	+	38784939	38784803	167.69	23955	15381	1	0.004252
chrX	116987506	116988117	Seq10454	+	116987812	116987753	127.79	16984	18923	0.999929	0.011798
chr1	227038689	227039300	Seq10455	+	227038995	227038908	124.31	20972	4526	1	0.000458
chr9	34333434	34334045	Seq10456	+	34333740	34333861	119.83	40335	12757	1	0.002181
chr3	150009910	150010521	Seq10457	+	150010216	150010122	119.12	43282	17068	0.999996	0.008362
chr2	208354920	208355531	Seq10458	+	208355226	208355350	113.12	31533	6953	1	0.000659
chr15	87484041	87484652	Seq10459	+	87484347	87484518	111.71	17685	11071	0.993367	0.001604
chr3	150334774	150335039	Seq1046	+	150334907	150334827	73.16	16558	14106	1	0.003264
chr11	10295867	10296478	Seq10460	+	10296173	10296123	95.9	40215	16780	0.999996	0.007878
chr11	11776599	11777210	Seq10461	+	11776905	11777018	95.54	43252	16880	0.999994	0.007902
chr12	24579765	24580376	Seq10462	+	24580071	24579945	93.67	40518	17019	0.99999	0.008109
chr15	83219080	83219691	Seq10463	+	83219386	83219340	90.95	28246	4103	0.999999	0
chr11	2998750	2999361	Seq10464	+	2999056	2999169	65.95	5	16744	0.999997	0.007878
chr1	229170724	229171336	Seq10465	+	229171030	229171131	626.02	15.51	2360	1	0
chr5	67102210	67102822	Seq10466	+	67102516	67102562	478.86	13.96	7951	1	0.000879
chr18	24001738	24002350	Seq10467	+	24002044	24002142	437.62	13.45	388	1	0
chr1	158894488	158895100	Seq10468	+	158894794	158894716	371.96	30987	2681	1	0
chr10	63062076	63062688	Seq10469	+	63062382	63062510	327.67	20394	3582	1	0
chr3	197427070	197427335	Seq1047	+	197427203	197427110	69.13	46874	19652	0.999126	0.013208
chr4	109730592	109731204	Seq10470	+	109730898	109730758	324.11	40309	1772	1	0
chr3	142941824	142942436	Seq10471	+	142942130	142942215	308.19	35004	15962	0.999999	0.004839
chr14	33590754	33591366	Seq10472	+	33591060	33591180	286.46	28034	3697	1	0
chr2	47051465	47052077	Seq10473	+	47051771	47051667	275.24	18872	6800	1	0.000659
chr12	64729098	64729710	Seq10474	+	64729404	64729515	267.65	29860	8973	1	0.000983
chr3	172245580	172246192	Seq10475	+	172245886	172246014	247.07	23651	14514	1	0.003264
chr2	48317042	48317654	Seq10476	+	48317348	48317237	235.09	27242	12647	1	0.002181
chr12	45477844	45478456	Seq10477	+	45478150	45478214	234.62	40431	11554	1	0.001698
chr21	26028033	26028645	Seq10478	+	26028339	26028384	223.05	40400	14454	1	0.003264
chr20	42566540	42567152	Seq10479	+	42566846	42566932	179.86	15189	3506	1	0
chr12	22970151	22970416	Seq1048	+	22970284	22970236	68.61	40487	20080	0.999837	0.014156
chr5	36824420	36825032	Seq10480	+	36824726	36824772	168.38	40276	7885	1	0.000879
chr12	79616750	79617362	Seq10481	+	79617056	79616927	152.14	8	16252	0.999998	0.006036
chr6	119533325	119533937	Seq10482	+	119533631	119533516	151.4	12236	10080	0.999949	0.001459
chr17	45220619	45221231	Seq10483	+	45220925	45220925	118.06	24624	11745	1	0.001745
chr12	16368418	16369030	Seq10484	+	16368724	16368571	108	22798	17000	0.999991	0.008109
chr7	93768285	93768897	Seq10485	+	93768591	93768726	102.72	41426	12403	1	0.001879
chrX	39833335	39833947	Seq10486	+	39833641	39833547	87.23	40243	18621	0.999971	0.01131
chr6	52698290	52698903	Seq10487	+	52698597	52698645	1162.09	21.29	463	1	0
chr17	55261297	55261910	Seq10488	+	55261604	55261587	976.63	20.29	594	1	0
chr1	158882139	158882752	Seq10489	+	158882446	158882461	424.54	25173	1592	1	0
chr9	99207090	99207356	Seq1049	+	99207223	99207151	209.45	44774	11772	1	0.001816
chr7	80344022	80344635	Seq10490	+	80344329	80344426	363.5	40433	8511	1	0.000879
chr6	47552343	47552956	Seq10491	+	47552650	47552623	325.13	40248	5262	1	0.000458
chr6	91269264	91269877	Seq10492	+	91269571	91269618	312.96	29860	4883	1	0.000458
chr16	8393216	8393829	Seq10493	+	8393523	8393252	238.38	25447	8425	1	0.000879
chr11	435530	436143	Seq10494	+	435837	435588	227.84	34213	8811	1	0.000983
chr11	32995683	32996296	Seq10495	+	32995990	32996189	218.08	40368	14697	1	0.003283
chr1	6564841	6565454	Seq10496	+	6565148	6565255	203.43	40337	4549	1	0.000458
chr10	71850885	71851498	Seq10497	+	71851192	71851072	202.46	34912	1829	1	0
chr1	190917908	190918521	Seq10498	+	190918215	190918298	200.56	19572	5236	1	0.000458
chr17	26418775	26419388	Seq10499	+	26419082	26419036	196.25	40398	17627	0.999994	0.010046
chr6	140112069	140112277	Seq105	+	140112173	140112202	216.71	40429	4577	1	0.000458
chr5	16870701	16870967	Seq1050	+	16870834	16870931	208.59	40218	14787	0.999999	0.003341
chr4	183829914	183830527	Seq10500	+	183830221	183830310	190.24	24685	3969	1	0
chr6	102461760	102462373	Seq10501	+	102462067	102461966	172.52	31959	5395	1	0.000458
chr16	49748894	49749507	Seq10502	+	49749201	49749108	138.25	44743	14812	0.999999	0.003341
chr3	132027443	132028056	Seq10503	+	132027750	132027627	123.21	11871	16568	0.999998	0.007396
chr22	19926575	19927188	Seq10504	+	19926882	19926947	122.44	47300	16018	0.999999	0.004839
chr11	122593766	122594379	Seq10505	+	122594073	122593864	117.44	34486	17039	0.999989	0.008109
chr10	121415106	121415719	Seq10506	+	121415413	121415535	111.17	16589	20042	0.987368	0.014132
chr3	24153689	24154302	Seq10507	+	24153996	24154075	108.69	30103	16655	0.999997	0.007874
chr1	212290514	212291127	Seq10508	+	212290821	212291017	102.38	32629	9632	0.999997	0.001415
chr4	96389577	96390190	Seq10509	+	96389884	96389754	75.23	42856	12480	0.901531	0.001953
chr7	68919302	68919568	Seq1051	+	68919435	68919475	206.79	36008	12222	1	0.001879
chr6	53279342	53279956	Seq10510	+	53279649	53279526	509.81	13.95	1285	1	0
chr15	43419698	43420312	Seq10511	+	43420005	43420087	355.12	40341	2701	1	0
chr13	72517122	72517736	Seq10512	+	72517429	72517293	314.78	40248	7411	1	0.000703
chr20	39796478	39797092	Seq10513	+	39796785	39796537	276.55	21459	3191	1	0
chr11	80607119	80607733	Seq10514	+	80607426	80607287	261.78	25477	14736	1	0.003283
chr7	23503440	23504054	Seq10515	+	23503747	23503583	254.63	40247	8525	1	0.000879
chr6	106450625	106451239	Seq10516	+	106450932	106450949	248.28	21064	4553	1	0.000458
chr2	272163	272777	Seq10517	+	272470	272343	247.89	36373	6079	1	0.000659
chr3	124858725	124859339	Seq10518	+	124859032	124859159	219.55	36404	15045	1	0.003933
chr14	44643346	44643960	Seq10519	+	44643653	44643536	178.99	13728	11721	1	0.001745
chrX	54885755	54886021	Seq1052	+	54885888	54885926	131.5	21367	18618	0.999971	0.01131
chr8	64541495	64542109	Seq10520	+	64541802	64541827	164.93	12997	15150	1	0.004192
chr11	35151064	35151678	Seq10521	+	35151371	35151505	163.29	11536	14604	1	0.003283
chr14	89901322	89901936	Seq10522	+	89901629	89901856	147.26	19541	18066	0.999911	0.010287
chr2	111822279	111822893	Seq10523	+	111822586	111822615	131.26	13667	7116	1	0.000659
chr12	61524604	61525218	Seq10524	+	61524911	61524841	123.04	40519	15593	0.999999	0.004341
chr6	126320410	126321024	Seq10525	+	126320717	126320507	89.07	16193	13947	0.841764	0.003115
chr4	185002994	185003608	Seq10526	+	185003301	185003398	86.21	40334	4223	0.999997	0
chr11	93502156	93502770	Seq10527	+	93502463	93502550	83.01	26054	16254	0.999998	0.006036
chr5	124103619	124104234	Seq10528	+	124103927	124103893	685.65	16.79	14807	0.999999	0.003341
chr1	169122032	169122647	Seq10529	+	169122340	169122387	518.62	40373	3136	1	0
chr15	58572488	58572754	Seq1053	+	58572621	58572649	117.82	24624	11036	0.994997	0.001604
chr20	36171640	36172255	Seq10530	+	36171948	36171810	501.03	14.43	1895	1	0
chr9	113692186	113692801	Seq10531	+	113692494	113692461	497.84	35400	6238	1	0.000659
chr5	102739501	102740116	Seq10532	+	102739809	102739823	489.52	40526	8168	1	0.000879
chr1	67147331	67147946	Seq10533	+	67147639	67147520	457.9	13.19	1235	1	0
chr15	50177813	50178428	Seq10534	+	50178121	50178107	456.33	13.74	1514	1	0
chr14	81794079	81794694	Seq10535	+	81794387	81794401	297.31	35704	3550	1	0
chr1	228910886	228911501	Seq10536	+	228911194	228911114	295.91	40308	1774	1	0
chr1	162908391	162909006	Seq10537	+	162908699	162908728	293.07	16346	3036	1	0
chr1	120134381	120134996	Seq10538	+	120134689	120134717	289.67	14154	4726	1	0.000458
chr1	205208836	205209451	Seq10539	+	205209144	205209207	288.6	13424	2984	1	0
chr4	24789269	24789535	Seq1054	+	24789402	24789802	117.13	23894	3082	1	0
chr18	50034349	50034964	Seq10540	+	50034657	50034785	252.97	40431	839	1	0
chr1	205181589	205182204	Seq10541	+	205181897	205181651	230.82	40218	7550	0.999999	0.000868
chr19	1538850	1539465	Seq10542	+	1539158	1539101	226.07	20668	6135	1	0.000659
chr11	69766457	69767072	Seq10543	+	69766765	69766669	212.12	20699	9150	1	0.000983
chr3	71390064	71390679	Seq10544	+	71390372	71390445	199.71	40307	14405	1	0.003264
chr12	65948747	65949362	Seq10545	+	65949055	65949108	168.7	17015	11446	1	0.001698
chr2	84567120	84567735	Seq10546	+	84567428	84567303	152.01	33390	5765	1	0.000659
chr3	53351515	53352130	Seq10547	+	53351823	53351835	151.44	43678	15341	1	0.004252
chr3	147365512	147366127	Seq10548	+	147365820	147365799	148.58	40186	15424	1	0.004252
chr14	35766519	35767134	Seq10549	+	35766827	35766730	143.44	15523	15659	1	0.004594
chr12	99118284	99118550	Seq1055	+	99118417	99118376	115.1	31564	19473	0.999923	0.012957
chr7	138445141	138445756	Seq10550	+	138445449	138445578	141.82	11871	17354	0.999968	0.009602
chr13	96691281	96691896	Seq10551	+	96691589	96691648	140.86	12966	7443	1	0.000703
chr1	183551264	183551879	Seq10552	+	183551572	183551409	125.23	40335	9325	0.999999	0.001229
chr11	100901435	100902050	Seq10553	+	100901743	100901690	99.66	12206	16591	0.999998	0.007832
chr8	133962729	133963344	Seq10554	+	133963037	133963091	85.09	28976	16898	0.999994	0.007902
chr1	143604950	143605566	Seq10555	+	143605258	143605157	524.23	14.15	2095	1	0
chr7	151136112	151136728	Seq10556	+	151136420	151136403	515.8	40312	7800	1	0.000879
chr10	52001744	52002360	Seq10557	+	52002052	52001876	420.84	13.16	220	1	0
chr6	128427085	128427701	Seq10558	+	128427393	128427308	400.07	40249	4640	1	0.000458
chr6	168159213	168159829	Seq10559	+	168159521	168159466	355.41	20760	3241	1	0
chr6	7486266	7486532	Seq1056	+	7486399	7486410	113.93	46174	5264	1	0.000458
chr9	22088838	22089454	Seq10560	+	22089146	22089005	261.19	45901	6180	1	0.000659
chr12	7241456	7242072	Seq10561	+	7241764	7241888	258.66	22920	1555	1	0
chr3	71195609	71196225	Seq10562	+	71195917	71195797	245.75	22555	14466	1	0.003264
chr12	67294617	67295233	Seq10563	+	67294925	67295008	240.27	44835	9146	1	0.000983
chr10	29783915	29784531	Seq10564	+	29784223	29784321	239.68	29099	3210	1	0
chr10	123861413	123862029	Seq10565	+	123861721	123861769	223.23	15950	7465	1	0.000703
chr12	32919277	32919893	Seq10566	+	32919585	32919336	222.45	29830	14670	1	0.003283
chr8	128486947	128487563	Seq10567	+	128487255	128487131	205.88	15220	13002	1	0.002299
chr18	54318349	54318965	Seq10568	+	54318657	54318599	203.45	36373	3875	1	0
chr11	6443883	6444499	Seq10569	+	6444191	6444159	197.34	40218	11565	1	0.001698
chr3	113752638	113752904	Seq1057	+	113752771	113752821	110.13	31929	20277	0.991977	0.014582
chr20	18072760	18073376	Seq10570	+	18073068	18073064	185	19937	1703	1	0
chr18	692900	693516	Seq10571	+	693208	693156	178.9	14458	3802	1	0
chr16	69011271	69011887	Seq10572	+	69011579	69011706	165.72	35612	12185	1	0.001879
chr1	26196677	26197293	Seq10573	+	26196985	26197143	158.8	19176	4609	1	0.000458
chr12	43603232	43603848	Seq10574	+	43603540	43603671	154.35	40337	13056	1	0.002299
chr8	13159876	13160492	Seq10575	+	13160184	13160178	150.72	35247	16171	0.999999	0.005629
chr8	42443940	42444556	Seq10576	+	42444248	42444173	150.39	34881	16757	0.999996	0.007878
chr3	151937785	151938401	Seq10577	+	151938093	151937954	140.32	31594	15074	1	0.003933
chr10	80318623	80319239	Seq10578	+	80318931	80319004	134.58	42917	17687	0.999991	0.010046
chr2	87318134	87318750	Seq10579	+	87318442	87318544	126.46	45444	16140	1	0.005561
chr10	103443586	103443852	Seq1058	+	103443719	103443680	102.04	41791	16533	0.999998	0.007273
chr8	99628368	99628984	Seq10580	+	99628676	99628808	125.03	43282	19479	0.99992	0.012957
chr11	109695383	109695999	Seq10581	+	109695691	109695627	122.19	40428	16929	0.999992	0.007902
chr2	46489710	46490326	Seq10582	+	46490018	46490024	121.31	40184	7075	1	0.000659
chr5	142166868	142167484	Seq10583	+	142167176	142167295	110.87	14397	14909	0.999998	0.003727
chr1	120799941	120800557	Seq10584	+	120800249	120800334	102.38	32629	10384	0.999419	0.001459
chr1	173657926	173658543	Seq10585	+	173658235	173658082	802.42	17.62	774	1	0
chr5	109354242	109354859	Seq10586	+	109354551	109354397	692.82	16.88	8069	1	0.000879
chr4	187913859	187914476	Seq10587	+	187914168	187914228	440.26	13.49	1440	1	0
chr7	69010684	69011301	Seq10588	+	69010993	69010868	380.92	14580	8448	1	0.000879
chr1	162293689	162294306	Seq10589	+	162293998	162294113	346.89	15281	4458	1	0.000458
chr1	238641711	238641977	Seq1059	+	238641844	238641806	92.16	20210	10362	0.999543	0.001459
chr7	147207130	147207747	Seq10590	+	147207439	147207501	302.28	36069	8495	1	0.000879
chr12	69844564	69845181	Seq10591	+	69844873	69844914	260.27	24381	3427	1	0
chrX	138843594	138844211	Seq10592	+	138843903	138843772	252.8	28399	13474	1	0.002874
chr16	49703607	49704224	Seq10593	+	49703916	49703756	247.3	32387	12158	1	0.001879
chr8	96148088	96148705	Seq10594	+	96148397	96148458	226.56	40430	15534	0.999999	0.004341
chr5	147071834	147072451	Seq10595	+	147072143	147072011	215.87	43709	12362	1	0.001879
chr20	10469320	10469937	Seq10596	+	10469629	10469525	207.39	40399	4329	0.999989	0
chr1	19666365	19666982	Seq10597	+	19666674	19666694	194.69	40276	2895	1	0
chr16	71033795	71034412	Seq10598	+	71034104	71034207	178.3	47331	17045	0.999989	0.008333
chr12	101837971	101838588	Seq10599	+	101838280	101838270	159.28	40217	15564	0.999999	0.004341
chr16	85973488	85973696	Seq106	+	85973592	85973560	192.87	23955	8366	1	0.000879
chr7	64169924	64170190	Seq1060	+	64170057	64170051	90.66	26054	16292	0.999995	0.006198
chrX	41771827	41772444	Seq10600	+	41772136	41772047	158.19	14093	15321	1	0.004252
chr12	26428520	26429137	Seq10601	+	26428829	26428953	143.77	27576	14740	1	0.003283
chr2	8392567	8393184	Seq10602	+	8392876	8392622	137.81	20241	7096	1	0.000659
chr10	85665317	85665934	Seq10603	+	85665626	85665534	137.67	46204	7496	1	0.000703
chrX	69113112	69113729	Seq10604	+	69113421	69113415	123.72	12236	18957	0.999897	0.011798
chr2	87359667	87360284	Seq10605	+	87359976	87360120	117.86	6	12784	1	0.002181
chr6	127706203	127706820	Seq10606	+	127706512	127706650	110.91	42887	12041	0.986486	0.001833
chr8	27013988	27014605	Seq10607	+	27014297	27014324	109.59	24990	15798	0.999999	0.004697
chr1	218329520	218330137	Seq10608	+	218329829	218330098	98.59	28246	10040	0.999963	0.001459
chr2	46583044	46583661	Seq10609	+	46583353	46583397	97.97	15097	6933	1	0.000659
chr13	20033363	20033629	Seq1061	+	20033496	20033559	88.11	23863	20195	0.984997	0.014576
chr9	83438535	83439152	Seq10610	+	83438844	83438714	97.09	14001	6311	1	0.000659
chr7	158664509	158665127	Seq10611	+	158664818	158664657	417.72	13	8555	1	0.000879
chr11	16878016	16878634	Seq10612	+	16878325	16878379	402.14	13.38	9082	1	0.000983
chr1	229404702	229405320	Seq10613	+	229405011	229404876	366.84	27699	1102	1	0
chr1	242252840	242253458	Seq10614	+	242253149	242253230	338.04	46327	1460	1	0
chr4	105557416	105558034	Seq10615	+	105557725	105557855	277.48	40339	3890	1	0
chr17	59565585	59566203	Seq10616	+	59565894	59565748	254.98	40522	11617	1	0.001745
chr1	148814243	148814861	Seq10617	+	148814552	148814428	251.22	23255	4846	1	0.000458
chrX	112644787	112645405	Seq10618	+	112645096	112645022	241.51	18902	14142	1	0.003264
chr2	60175000	60175618	Seq10619	+	60175309	60175184	239.13	30164	6328	1	0.000659
chr14	74106749	74107015	Seq1062	+	74106882	74106927	78.36	46874	18145	0.999835	0.010388
chr18	17852256	17852874	Seq10620	+	17852565	17852454	229.64	21794	3393	1	0
chr6	44169932	44170550	Seq10621	+	44170241	44170237	204.28	22859	912	1	0
chr16	66673407	66674025	Seq10622	+	66673716	66673662	193.36	24320	8615	1	0.000879
chr3	36747548	36748166	Seq10623	+	36747857	36747852	192.2	11567	14497	1	0.003264
chr13	92778959	92779577	Seq10624	+	92779268	92779167	184.69	19207	17715	0.999989	0.010046
chr8	74694049	74694667	Seq10625	+	74694358	74694258	177.92	40367	14681	1	0.003283
chr1	197960740	197961358	Seq10626	+	197961049	197961038	172.43	31594	10026	0.999967	0.001459
chr10	10395308	10395926	Seq10627	+	10395617	10395606	157.04	40397	17625	0.999994	0.010046
chr3	178715169	178715787	Seq10628	+	178715478	178715495	136.47	27211	14555	1	0.003264
chr15	66359220	66359838	Seq10629	+	66359529	66359668	124.65	32660	9244	0.999925	0.001074
chr12	91106666	91106933	Seq1063	+	91106800	91106760	225.58	32387	9067	1	0.000983
chr8	127738281	127738899	Seq10630	+	127738590	127738604	113.27	40396	15604	0.999999	0.004341
chr6	11341226	11341844	Seq10631	+	11341535	11341452	108.85	40184	5360	1	0.000458
chrX	30907207	30907825	Seq10632	+	30907516	30907689	103.04	22798	19638	0.999237	0.013208
chr11	114168075	114168693	Seq10633	+	114168384	114168474	88.83	34090	16791	0.999996	0.007878
chr18	27421313	27421932	Seq10634	+	27421623	27421526	523.03	14.75	883	1	0
chr12	30246916	30247535	Seq10635	+	30247226	30247217	434.68	13.93	952	1	0
chr16	78225252	78225871	Seq10636	+	78225562	78225457	339.41	24777	8539	1	0.000879
chr14	88696415	88697034	Seq10637	+	88696725	88696752	311.43	45597	1527	1	0
chr5	35273527	35274146	Seq10638	+	35273837	35273860	296.67	32051	10690	1	0.001603
chr7	123132298	123132917	Seq10639	+	123132608	123132644	238.34	25447	8776	1	0.000879
chr1	233737598	233737865	Seq1064	+	233737732	233737798	178.69	40217	5049	1	0.000458
chr13	49594891	49595510	Seq10640	+	49595201	49595304	218.39	11933	9506	1	0.001304
chr3	133739419	133740038	Seq10641	+	133739729	133739549	206.82	25082	14348	1	0.003264
chr1	43272224	43272843	Seq10642	+	43272534	43272558	198.2	17746	4534	1	0.000458
chr18	9796936	9797555	Seq10643	+	9797246	9797112	196.69	30529	3897	1	0
chr12	81978626	81979245	Seq10644	+	81978936	81978986	192.52	40399	15500	1	0.004341
chr6	53218786	53219405	Seq10645	+	53219096	53218957	176.69	35612	5033	1	0.000458
chr18	28041608	28042227	Seq10646	+	28041918	28042191	173.83	46235	2907	1	0
chr10	93824162	93824781	Seq10647	+	93824472	93824599	171.59	43313	13859	1	0.003114
chr7	120584531	120585150	Seq10648	+	120584841	120584741	167.67	40217	12249	1	0.001879
chr2	38874907	38875526	Seq10649	+	38875217	38875353	151.49	32660	12772	1	0.002181
chr15	34582064	34582331	Seq1065	+	34582198	34582150	142.57	15158	4330	0.999989	0
chr12	78075016	78075635	Seq10650	+	78075326	78075459	139.47	23193	17014	0.99999	0.008109
chr11	37226155	37226774	Seq10651	+	37226465	37226575	130.43	12966	16990	0.999991	0.008109
chr10	63332161	63332780	Seq10652	+	63332471	63332703	123.55	30834	18165	0.999802	0.010388
chr10	50749590	50750209	Seq10653	+	50749900	50749808	115.41	21337	16425	0.999999	0.006919
chr6	162978342	162978961	Seq10654	+	162978652	162978506	109.96	41791	9719	0.999995	0.001415
chr10	29244861	29245480	Seq10655	+	29245171	29245257	107.91	12571	16404	0.999999	0.006919
chr6	154802775	154803395	Seq10656	+	154803085	154803024	541.67	14.39	1138	1	0
chr5	57007856	57008476	Seq10657	+	57008166	57008114	540.75	14.86	8236	1	0.000879
chr10	37952242	37952862	Seq10658	+	37952552	37952617	459.73	13.77	1713	1	0
chr17	59618266	59618886	Seq10659	+	59618576	59618507	332.46	23316	2160	1	0
chr16	80651719	80651986	Seq1066	+	80651853	80651783	142.25	12601	7674	1	0.000879
chr10	29784877	29785497	Seq10660	+	29785187	29785275	304.01	40189	2622	1	0
chr5	55265260	55265880	Seq10661	+	55265570	55265550	288.54	26573	7711	1	0.000879
chr2	80602531	80603151	Seq10662	+	80602841	80602930	255.37	41883	6722	1	0.000659
chr15	65156982	65157602	Seq10663	+	65157292	65157420	251.54	40339	3512	1	0
chr6	47354279	47354899	Seq10664	+	47354589	47354375	233.29	45901	3181	1	0
chr16	67377985	67378605	Seq10665	+	67378295	67378551	231.82	19968	14915	0.999998	0.003727
chr1	158499102	158499722	Seq10666	+	158499412	158499446	223.4	40277	4703	1	0.000458
chr6	151807030	151807650	Seq10667	+	151807340	151807385	192.08	12632	7580	0.999999	0.000868
chrX	68445444	68446064	Seq10668	+	68445754	68445638	186.81	42979	17054	0.999996	0.008362
chr12	94884244	94884864	Seq10669	+	94884554	94884575	182.14	29799	14605	1	0.003283
chr16	76877028	76877295	Seq1067	+	76877162	76877133	128.52	34486	17336	0.999973	0.009602
chr11	98633014	98633634	Seq10670	+	98633324	98633046	140.4	23924	16715	0.999997	0.007878
chr1	143662070	143662690	Seq10671	+	143662380	143662384	135.54	32660	5510	1	0.000458
chr10	104669863	104670483	Seq10672	+	104670173	104669899	133.07	40519	16391	0.999999	0.006919
chr12	78465238	78465858	Seq10673	+	78465548	78465515	114.78	31199	14742	1	0.003283
chr1	93830373	93830993	Seq10674	+	93830683	93830805	86.53	12905	10282	0.999763	0.001459
chr10	89610880	89611500	Seq10675	+	89611190	89611133	83.76	18019	18048	0.999924	0.010287
chr11	92897145	92897765	Seq10676	+	92897455	92897525	74.15	12905	15608	0.999999	0.004341
chr1	166537894	166538515	Seq10677	+	166538205	166537956	625.52	40313	2107	1	0
chr2	36025192	36025813	Seq10678	+	36025503	36025565	545.86	40342	5974	1	0.000659
chr11	113679864	113680485	Seq10679	+	113680175	113680259	344.99	13119	8949	1	0.000983
chr14	93495763	93496030	Seq1068	+	93495897	93495825	120.17	26816	16582	0.999998	0.007699
chr1	19795362	19795983	Seq10680	+	19795673	19795776	329.28	40189	3021	1	0
chr14	88904791	88905412	Seq10681	+	88905102	88905338	311.67	45962	2337	1	0
chr10	79969137	79969758	Seq10682	+	79969448	79969589	278.29	21824	7206	1	0.000703
chr10	25009600	25010221	Seq10683	+	25009911	25009883	255.85	41548	990	1	0
chr1	162869904	162870525	Seq10684	+	162870215	162870187	255.76	26543	5212	1	0.000458
chr7	86315477	86316098	Seq10685	+	86315788	86315843	247.15	32021	8762	1	0.000879
chr21	41660395	41661016	Seq10686	+	41660706	41660668	239.05	16711	13663	1	0.002874
chr10	92680693	92681314	Seq10687	+	92681004	92681102	231.7	22525	403	1	0
chr11	122595070	122595691	Seq10688	+	122595381	122595308	222.7	29830	3141	1	0
chr8	71848173	71848794	Seq10689	+	71848484	71848608	212.76	21429	14693	1	0.003283
chr3	61855968	61856235	Seq1069	+	61856102	61856055	119.3	43647	20377	0.989208	0.014893
chr3	57340130	57340751	Seq10690	+	57340441	57340503	211.05	29099	14489	1	0.003264
chr6	109545226	109545847	Seq10691	+	109545537	109545488	184.34	42217	5035	1	0.000458
chr16	83758765	83759386	Seq10692	+	83759076	83758955	173.93	43313	8679	1	0.000879
chr1	155606231	155606852	Seq10693	+	155606542	155606587	165.08	25020	4545	1	0.000458
chr1	219001761	219002382	Seq10694	+	219002072	219002113	148.36	45474	5551	1	0.000458
chr14	89873023	89873644	Seq10695	+	89873334	89873353	144.93	16984	7314	1	0.000703
chr7	86813201	86813822	Seq10696	+	86813512	86813375	114.73	19146	15827	0.999997	0.004702
chr2	85049948	85050569	Seq10697	+	85050259	85050357	89.82	42125	16820	0.999999	0.00789
chr1	142796935	142797556	Seq10698	+	142797246	142797217	85.5	11810	5172	1	0.000458
chr12	29965258	29965879	Seq10699	+	29965569	29965673	72.65	47239	15620	0.999999	0.004341
chr6	142738949	142739157	Seq107	+	142739053	142738987	191.75	12267	11984	0.990022	0.001833
chr13	47568994	47569261	Seq1070	+	47569128	47569137	116.36	22433	18480	0.999355	0.011125
chr14	94298459	94299081	Seq10700	+	94298770	94298685	322.41	16742	2832	1	0
chr3	183380939	183381561	Seq10701	+	183381250	183381245	290.91	21855	14446	1	0.003264
chr11	75172312	75172934	Seq10702	+	75172623	75172868	272.5	33878	1876	1	0
chr20	17987925	17988547	Seq10703	+	17988236	17988200	219.12	13028	3629	1	0
chr1	18327071	18327693	Seq10704	+	18327382	18327274	176.94	35977	4858	1	0.000458
chr1	235990718	235991340	Seq10705	+	235991029	235991163	173.09	32325	4757	1	0.000458
chr13	38495765	38496387	Seq10706	+	38496076	38496103	159.76	31959	9557	1	0.001304
chr5	94485840	94486462	Seq10707	+	94486151	94486060	156.33	26481	17391	0.999959	0.009813
chr2	112056019	112056641	Seq10708	+	112056330	112056289	121.68	40488	16316	0.999999	0.00651
chr7	155436803	155437425	Seq10709	+	155437114	155437028	118.36	23163	12275	1	0.001879
chr10	97023366	97023633	Seq1071	+	97023500	97023486	114.97	20972	18123	0.999865	0.010388
chr8	144417967	144418589	Seq10710	+	144418278	144418179	115.73	32295	14570	1	0.003283
chr14	90884995	90885617	Seq10711	+	90885306	90885385	114.62	20607	11700	1	0.001745
chr16	31050160	31050782	Seq10712	+	31050471	31050601	97.17	34455	8053	1	0.000879
chr2	206548076	206548699	Seq10713	+	206548388	206548423	1157.89	20	5675	1	0.000659
chr6	52561552	52562175	Seq10714	+	52561864	52562115	778.85	17.35	490	1	0
chr7	4631774	4632397	Seq10715	+	4632086	4632221	662.08	16.49	8103	1	0.000879
chr10	103587468	103588091	Seq10716	+	103587780	103587639	532.2	14.86	450	1	0
chr13	33819958	33820581	Seq10717	+	33820270	33820235	350.87	35735	2849	1	0
chr10	97031747	97032370	Seq10718	+	97032059	97032034	297.46	35704	7378	1	0.000703
chr20	41646457	41647080	Seq10719	+	41646769	41646868	264.17	12328	2215	1	0
chr22	28842606	28842873	Seq1072	+	28842740	28842674	112.89	35582	20157	0.993013	0.014363
chr2	191495202	191495825	Seq10720	+	191495514	191495574	259.46	44440	7103	1	0.000659
chr20	23080836	23081459	Seq10721	+	23081148	23081117	255.28	41913	1479	1	0
chr10	112485453	112486076	Seq10722	+	112485765	112485782	246.09	34213	7221	1	0.000703
chr6	44818480	44819103	Seq10723	+	44818792	44818923	222.72	40246	2847	1	0
chr5	77309842	77310465	Seq10724	+	77310154	77310072	218.01	45536	10765	1	0.001603
chr11	47231606	47232229	Seq10725	+	47231918	47231940	203.99	13394	11478	1	0.001698
chrX	31817268	31817891	Seq10726	+	31817580	31817468	201.74	20333	14349	1	0.003264
chr9	35791091	35791714	Seq10727	+	35791403	35791335	189.95	40397	11802	1	0.001816
chrX	39594369	39594992	Seq10728	+	39594681	39594514	176.51	32721	13652	1	0.002874
chr1	33615904	33616527	Seq10729	+	33616216	33616358	156.71	17349	5125	1	0.000458
chr17	8430618	8430885	Seq1073	+	8430752	8430675	98.87	40274	16413	0.999999	0.006919
chr13	43578482	43579105	Seq10730	+	43578794	43578854	154.63	26846	3599	1	0
chr1	199731177	199731800	Seq10731	+	199731489	199731436	153.39	14062	9355	0.999998	0.001229
chr1	5306392	5307015	Seq10732	+	5306704	5306647	151.75	12601	5539	1	0.000458
chr12	27568883	27569506	Seq10733	+	27569195	27569278	142.76	26846	16697	0.999998	0.007878
chr6	33043252	33043875	Seq10734	+	33043564	33043656	139.02	36312	10032	0.999966	0.001459
chr17	44455012	44455635	Seq10735	+	44455324	44455165	120.89	27546	11684	1	0.001745
chr1	195409788	195410412	Seq10736	+	195410100	195409998	504.53	13.87	3319	1	0
chr5	150813453	150814077	Seq10737	+	150813765	150813895	410.57	32843	7961	1	0.000879
chr14	96002772	96003396	Seq10738	+	96003084	96002943	389.21	23346	2538	1	0
chr17	16612576	16613200	Seq10739	+	16612888	16612636	346.49	32813	11620	1	0.001745
chr9	122537947	122538214	Seq1074	+	122538081	122538009	97.43	14366	14865	1	0.003663
chr18	20911057	20911681	Seq10740	+	20911369	20911203	306.64	43040	3130	1	0
chr2	143343610	143344234	Seq10741	+	143343922	143343950	280.41	40338	6125	1	0.000659
chr2	42323747	42324371	Seq10742	+	42324059	42323950	222.94	40306	9421	1	0.001274
chr3	12981378	12982002	Seq10743	+	12981690	12981596	222.66	40369	14444	1	0.003264
chr8	14408523	14409147	Seq10744	+	14408835	14408775	210.67	19603	11503	1	0.001698
chr13	27495212	27495836	Seq10745	+	27495524	27495657	191.21	25051	15649	1	0.004594
chr15	53304046	53304670	Seq10746	+	53304358	53304459	179.17	14458	4182	0.999998	0
chr1	191548990	191549614	Seq10747	+	191549302	191549309	165.83	40366	5021	1	0.000458
chr17	60245317	60245941	Seq10748	+	60245629	60245504	158.08	30498	9521	1	0.001304
chr12	9377873	9378497	Seq10749	+	9378185	9378174	110.74	26451	16769	0.999996	0.007878
chr17	57530714	57530981	Seq1075	+	57530848	57530807	95.3	33359	17559	0.999996	0.010046
chr1	197533527	197534151	Seq10750	+	197533839	197533700	107.22	40304	9624	0.999997	0.001415
chr17	45560587	45561211	Seq10751	+	45560899	45560908	106.62	40243	7532	1	0.000703
chr11	59291058	59291682	Seq10752	+	59291370	59291464	97.25	45809	20051	0.999865	0.014156
chr1	117326021	117326646	Seq10753	+	117326334	117326419	711.8	16.57	2202	1	0
chr14	23965597	23966222	Seq10754	+	23965910	23965973	617.2	40284	411	1	0
chr1	234720514	234721139	Seq10755	+	234720827	234720797	514.77	40223	1064	1	0
chr14	66790688	66791313	Seq10756	+	66791001	66791110	405.04	40433	2858	1	0
chr1	171445924	171446549	Seq10757	+	171446237	171446391	396.81	45627	1937	1	0
chr8	22278905	22279530	Seq10758	+	22279218	22279146	249.36	15615	11463	1	0.001698
chr4	170426723	170427348	Seq10759	+	170427036	170427006	243.42	32752	2695	1	0
chr6	53769002	53769269	Seq1076	+	53769136	53769149	84.04	46143	10204	0.999861	0.001459
chr1	182083382	182084007	Seq10760	+	182083695	182083631	239.24	14124	5462	1	0.000458
chr10	14942720	14943345	Seq10761	+	14943033	14943013	222.14	40277	7354	1	0.000703
chr1	118288189	118288814	Seq10762	+	118288502	118288546	216.74	40429	9356	0.999998	0.001229
chr2	131109734	131110359	Seq10763	+	131110047	131109912	161.23	41456	11823	1	0.001816
chr2	19030969	19031594	Seq10764	+	19031282	19031284	157.81	40305	12703	1	0.002181
chr6	168105273	168105898	Seq10765	+	168105586	168105684	144.02	41456	5521	1	0.000458
chr12	6274153	6274778	Seq10766	+	6274466	6274319	138.14	21732	9188	1	0.000983
chr12	31461604	31462229	Seq10767	+	31461917	31462015	124.8	43282	16237	0.999999	0.006036
chr11	82674905	82675530	Seq10768	+	82675218	82675482	97.51	46174	16167	0.999999	0.005629
chr10	43211453	43212078	Seq10769	+	43211766	43211749	95.14	33359	11648	1	0.001745
chr4	38063908	38064176	Seq1077	+	38064042	38064099	308.67	44501	1874	1	0
chr13	49282975	49283600	Seq10770	+	49283288	49283408	93.14	30437	17523	0.999997	0.009927
chr16	30254762	30255387	Seq10771	+	30255075	30255276	75.04	40517	14801	0.999999	0.003341
chr10	70649957	70650582	Seq10772	+	70650270	70650372	73.51	40426	17688	0.999991	0.010046
chr6	11542970	11543596	Seq10773	+	11543283	11543389	755.31	40407	1160	1	0
chr7	12718247	12718873	Seq10774	+	12718560	12718579	426.04	13.14	8393	1	0.000879
chr6	56833209	56833835	Seq10775	+	56833522	56833662	343.2	13089	1407	1	0
chr4	100727340	100727966	Seq10776	+	100727653	100727512	338.95	28430	1925	1	0
chr3	32308485	32309111	Seq10777	+	32308798	32308753	295.31	25508	13619	1	0.002874
chr16	22151365	22151991	Seq10778	+	22151678	22151564	255.23	40278	8616	1	0.000879
chr4	175642556	175643182	Seq10779	+	175642869	175642877	248.94	40188	3726	1	0
chr5	131976555	131976823	Seq1078	+	131976689	131976616	255.55	40308	12297	1	0.001879
chr8	64058506	64059132	Seq10780	+	64058819	64058957	234.25	40400	9133	1	0.000983
chr15	91154041	91154667	Seq10781	+	91154354	91154484	222.41	15950	3927	1	0
chr10	46338204	46338830	Seq10782	+	46338517	46338639	221.27	14124	11640	1	0.001745
chr11	119282691	119283317	Seq10783	+	119283004	119283142	220.53	28004	2801	1	0
chr18	54042260	54042886	Seq10784	+	54042573	54042535	186.48	21398	3562	1	0
chr2	114177261	114177887	Seq10785	+	114177574	114177710	179.42	20637	6301	1	0.000659
chr8	118342480	118343106	Seq10786	+	118342793	118342738	173.54	21763	13784	1	0.003012
chr9	89922627	89923253	Seq10787	+	89922940	89922841	171.83	14427	7137	1	0.000659
chr3	178543857	178544483	Seq10788	+	178544170	178544105	148.95	40490	16019	0.999999	0.004839
chr17	61768039	61768665	Seq10789	+	61768352	61768422	142.2	14427	17616	0.999995	0.010046
chr8	28640816	28641084	Seq1079	+	28640950	28641011	245.23	12328	9125	1	0.000983
chr10	89820341	89820967	Seq10790	+	89820654	89820512	142.14	14427	16407	0.999999	0.006919
chr17	63763255	63763881	Seq10791	+	63763568	63763398	135.05	43282	12813	1	0.002252
chr11	92903102	92903728	Seq10792	+	92903415	92903322	134.95	18080	15544	0.999999	0.004341
chr10	99431957	99432583	Seq10793	+	99432270	99432390	134.51	42917	18152	0.999823	0.010388
chr6	31910220	31910846	Seq10794	+	31910533	31910534	92.76	20941	9313	0.999999	0.001229
chr22	36383506	36384132	Seq10795	+	36383819	36383673	90.29	42156	16363	0.999999	0.006787
chr10	114445275	114445901	Seq10796	+	114445588	114445791	80.21	13271	17972	0.999959	0.010249
chr6	12499555	12500182	Seq10797	+	12499869	12499757	288.38	13424	5222	1	0.000458
chrX	46803211	46803838	Seq10798	+	46803525	46803582	183	40368	15099	1	0.003933
chr6	43512142	43512769	Seq10799	+	43512456	43512552	165.63	25385	4943	1	0.000458
chr8	119185652	119185860	Seq108	+	119185756	119185713	155.79	40186	8833	1	0.000983
chr12	117636369	117636637	Seq1080	+	117636503	117636548	188.48	36008	918	1	0
chr13	19799429	19800056	Seq10800	+	19799743	19799745	165.48	40217	9487	1	0.001304
chr18	9547214	9547841	Seq10801	+	9547528	9547465	129.11	40216	3805	1	0
chr1	199635668	199636295	Seq10802	+	199635982	199635867	128.07	24990	5561	0.999999	0.000458
chr3	37693342	37693969	Seq10803	+	37693656	37693563	118.09	42186	18647	0.999965	0.01131
chr17	66379004	66379631	Seq10804	+	66379318	66379488	111.74	17319	17669	0.999992	0.010046
chr21	36365122	36365749	Seq10805	+	36365436	36365300	103.01	22798	19684	0.998967	0.013208
chr3	72594313	72594940	Seq10806	+	72594627	72594402	91.52	40215	15103	1	0.003933
chr12	11905372	11905999	Seq10807	+	11905686	11905726	72.19	46508	16185	0.999999	0.005629
chr4	11340194	11340822	Seq10808	+	11340508	11340569	611.06	15.98	1133	1	0
chr1	47572749	47573377	Seq10809	+	47573063	47573198	594.47	40193	1936	1	0
chr14	30592224	30592492	Seq1081	+	30592358	30592389	179.13	14093	7337	1	0.000703
chr2	181107969	181108597	Seq10810	+	181108283	181108415	470.09	21520	5954	1	0.000659
chr6	16078584	16079212	Seq10811	+	16078898	16079017	440.62	34304	1305	1	0
chr1	87012774	87013402	Seq10812	+	87013088	87012994	398.16	46722	2473	1	0
chr7	27139819	27140447	Seq10813	+	27140133	27140207	326.02	15646	8665	1	0.000879
chr16	14551355	14551983	Seq10814	+	14551669	14551519	318.11	47058	8698	1	0.000879
chr3	186758734	186759362	Seq10815	+	186759048	186759026	305.12	32813	14110	1	0.003264
chr2	64100248	64100876	Seq10816	+	64100562	64100569	289.22	28004	6314	1	0.000659
chr2	196153086	196153714	Seq10817	+	196153400	196153400	265.94	12298	7006	1	0.000659
chr10	51677849	51678477	Seq10818	+	51678163	51678011	264.11	11597	3658	1	0
chr14	81407720	81408348	Seq10819	+	81408034	81408194	241.11	30195	7497	1	0.000703
chr8	41960515	41960783	Seq1082	+	41960649	41960708	151.39	35977	20056	0.999858	0.014156
chr11	114899813	114900441	Seq10820	+	114900127	114900105	229.82	36039	9183	1	0.000983
chr10	46339146	46339774	Seq10821	+	46339460	46339433	221.27	14124	11609	1	0.001745
chr13	35256178	35256806	Seq10822	+	35256492	35256591	209.31	40491	9546	1	0.001304
chr3	142147665	142148293	Seq10823	+	142147979	142147895	185.37	41518	14462	1	0.003264
chr1	65225453	65226081	Seq10824	+	65225767	65225832	150.81	11505	9640	0.999997	0.001415
chr4	183736465	183737093	Seq10825	+	183736779	183736884	146.16	19176	5671	0.999954	0.000554
chr15	68206644	68207272	Seq10826	+	68206958	68206814	141.92	40275	4244	0.999996	0
chr1	148177502	148178130	Seq10827	+	148177816	148177834	134.67	31929	5188	1	0.000458
chr14	81042585	81043213	Seq10828	+	81042899	81042829	107.63	12206	16342	0.999999	0.006604
chr1	162918466	162919095	Seq10829	+	162918781	162918966	1258.79	22.18	26	1	0
chr7	107434752	107435020	Seq1083	+	107434886	107434871	149.14	19541	17331	0.999974	0.009602
chr2	132881725	132882354	Seq10830	+	132882040	132881783	437.26	40524	6220	1	0.000659
chr2	36540137	36540766	Seq10831	+	36540452	36540373	434.65	40402	5907	1	0.000659
chr13	97498214	97498843	Seq10832	+	97498529	97498346	421.14	13.16	1041	1	0
chr16	76642108	76642737	Seq10833	+	76642423	76642356	397.79	25173	8657	1	0.000879
chr4	120439853	120440482	Seq10834	+	120440168	120440369	260.52	45931	2833	1	0
chr1	223787517	223788146	Seq10835	+	223787832	223787590	253.12	24351	5011	1	0.000458
chr5	166341708	166342337	Seq10836	+	166342023	166341966	223.69	13394	12379	1	0.001879
chr19	17211682	17212311	Seq10837	+	17211997	17211923	223.64	18841	6578	1	0.000659
chr12	50204423	50205052	Seq10838	+	50204738	50204840	209.54	40307	2703	1	0
chr1	177260058	177260687	Seq10839	+	177260373	177260385	189.45	46966	5571	0.999999	0.000458
chr5	151131351	151131619	Seq1084	+	151131485	151131547	145.9	16254	13129	1	0.002343
chr6	151488999	151489628	Seq10840	+	151489314	151489269	177.81	8	4688	1	0.000458
chr9	116655064	116655693	Seq10841	+	116655379	116655522	174.96	16984	6939	1	0.000659
chr13	31900425	31901054	Seq10842	+	31900740	31900813	172.73	44409	3765	1	0
chr12	63793385	63794014	Seq10843	+	63793700	63793834	172.58	20668	15234	1	0.004192
chr7	89678147	89678776	Seq10844	+	89678462	89678507	170.9	40490	8683	1	0.000879
chr14	92585407	92586036	Seq10845	+	92585722	92585821	167.78	40398	16942	0.999998	0.008014
chr3	196197146	196197775	Seq10846	+	196197461	196197351	142.4	33786	16076	0.999999	0.005414
chr20	51673106	51673735	Seq10847	+	51673421	51673425	141.73	14427	3924	1	0
chr3	15622686	15623315	Seq10848	+	15623001	15623137	139.24	30133	16373	0.999998	0.006787
chr11	73176270	73176899	Seq10849	+	73176585	73176471	139.08	22828	15222	1	0.004192
chr10	76871567	76871835	Seq1085	+	76871701	76871786	144.63	16984	18103	0.999886	0.010388
chr2	105313223	105313852	Seq10850	+	105313538	105313401	130.67	13302	12690	1	0.002181
chr3	149641225	149641854	Seq10851	+	149641540	149641781	128.81	40305	19631	0.999339	0.013208
chr1	93843071	93843700	Seq10852	+	93843386	93843434	114.23	46539	5217	1	0.000458
chr3	127935770	127936399	Seq10853	+	127936085	127936219	109.51	31199	17079	0.999996	0.008362
chr12	51606010	51606639	Seq10854	+	51606325	51606468	108.95	24259	13774	1	0.003012
chr12	105225850	105226479	Seq10855	+	105226165	105226178	91.25	40243	12955	1	0.002299
chr2	69844622	69845252	Seq10856	+	69844937	69844816	953.1	40500	5793	1	0.000659
chr1	180436047	180436677	Seq10857	+	180436362	180436492	535.55	14.31	1370	1	0
chr20	48151552	48152182	Seq10858	+	48151867	48152016	360.88	42705	2153	1	0
chr6	131775714	131776344	Seq10859	+	131776029	131775976	315.64	31686	5193	1	0.000458
chr4	95439530	95439798	Seq1086	+	95439664	95439593	141.29	14062	4314	0.999992	0
chr6	75885347	75885977	Seq10860	+	75885662	75885805	313.64	30225	4689	1	0.000458
chr2	58023801	58024431	Seq10861	+	58024116	58024160	313.39	43374	6094	1	0.000659
chr2	200832432	200833062	Seq10862	+	200832747	200832883	293.48	30560	6705	1	0.000659
chr12	70172499	70173129	Seq10863	+	70172814	70172944	278.65	40309	9171	1	0.000983
chr19	10008051	10008681	Seq10864	+	10008366	10008436	256.19	42248	6520	1	0.000659
chr3	125900267	125900897	Seq10865	+	125900582	125900620	237.49	15615	13645	1	0.002874
chr20	60128334	60128964	Seq10866	+	60128649	60128660	203.41	36373	1211	1	0
chr3	195044144	195044774	Seq10867	+	195044459	195044461	189.8	45901	14085	1	0.003264
chr1	149504316	149504946	Seq10868	+	149504631	149504702	186.34	40217	5317	1	0.000458
chr1	17094073	17094703	Seq10869	+	17094388	17094275	175.28	34151	5346	1	0.000458
chr13	72733869	72734137	Seq1087	+	72734003	72734049	137.85	46204	18326	0.999591	0.010635
chr12	93489243	93489873	Seq10870	+	93489558	93489516	174.2	40337	9197	1	0.000983
chr1	113017724	113018354	Seq10871	+	113018039	113018169	143.19	40489	9710	0.999995	0.001415
chr9	111309596	111310226	Seq10872	+	111309911	111309902	139.01	21337	11824	1	0.001816
chr1	166881395	166882025	Seq10873	+	166881710	166881571	135.55	32660	10018	0.999969	0.001459
chr5	139060323	139060953	Seq10874	+	139060638	139060706	135.46	41821	8175	1	0.000879
chr2	192215661	192216291	Seq10875	+	192215976	192215829	101.43	19115	11778	1	0.001816
chr6	101474465	101475096	Seq10876	+	101474781	101474786	501	13.82	4784	1	0.000458
chr16	30180103	30180734	Seq10877	+	30180419	30180512	324.39	40279	7985	1	0.000879
chr17	38299665	38300296	Seq10878	+	38299981	38300223	295.91	34608	7213	1	0.000703
chr7	29214343	29214974	Seq10879	+	29214659	29214766	275.25	16711	7928	1	0.000879
chr5	127009124	127009392	Seq1088	+	127009258	127009266	137.77	44378	17372	0.999964	0.009602
chr10	44774176	44774807	Seq10880	+	44774492	44774536	198.94	31625	7407	1	0.000703
chr1	183028145	183028776	Seq10881	+	183028461	183028595	196.71	16285	4842	1	0.000458
chr9	131216479	131217110	Seq10882	+	131216795	131216646	185.45	40366	6213	1	0.000659
chr2	208390444	208391075	Seq10883	+	208390760	208390755	178.95	20271	6855	1	0.000659
chr2	56390359	56390990	Seq10884	+	56390675	56390688	161.6	41821	6785	1	0.000659
chr12	114716789	114717420	Seq10885	+	114717105	114717145	159.87	44774	9139	1	0.000983
chr2	156601937	156602568	Seq10886	+	156602253	156602386	150.26	31564	7155	1	0.000659
chr11	129521698	129522329	Seq10887	+	129522014	129521988	139.43	23193	15007	1	0.003883
chr5	139704752	139705383	Seq10888	+	139705068	139705243	139.23	45839	17350	0.99997	0.009602
chr12	3947288	3947919	Seq10889	+	3947604	3947554	82.15	24959	15763	0.999999	0.004697
chr7	106992103	106992371	Seq1089	+	106992237	106992348	134.96	41456	17188	0.999977	0.008471
chr8	18879696	18880327	Seq10890	+	18880012	18879984	74.05	12905	17016	0.99999	0.008109
chr20	49807919	49808551	Seq10891	+	49808235	49808320	598.18	15.81	1079	1	0
chr10	101520142	101520774	Seq10892	+	101520458	101520481	588.45	15.65	894	1	0
chr15	43555842	43556474	Seq10893	+	43556158	43556144	541.35	40193	764	1	0
chr6	114592115	114592747	Seq10894	+	114592431	114592347	436.21	31747	4967	1	0.000458
chr5	140977568	140978200	Seq10895	+	140977884	140977701	418.88	40222	8292	1	0.000879
chr15	40366019	40366651	Seq10896	+	40366335	40366199	413.34	40342	1123	1	0
chr6	10549230	10549862	Seq10897	+	10549546	10549541	375.6	40432	2059	1	0
chr8	128304030	128304662	Seq10898	+	128304346	128304235	358.49	40341	3636	1	0
chr6	147872726	147873358	Seq10899	+	147873042	147872901	346.68	15281	3519	1	0
chr1	148907016	148907224	Seq109	+	148907120	148907083	152.24	12966	5171	1	0.000458
chr4	84746169	84746437	Seq1090	+	84746303	84746270	117.85	24990	11175	0.976193	0.001604
chr1	22646346	22646978	Seq10900	+	22646662	22646499	339.92	47423	2495	1	0
chr1	113049235	113049867	Seq10901	+	113049551	113049698	331.88	42309	2645	1	0
chr6	25539810	25540442	Seq10902	+	25540126	25540064	321.71	35704	5369	1	0.000458
chr6	47479373	47480005	Seq10903	+	47479689	47479711	304.25	24016	3864	1	0
chr5	55420757	55421389	Seq10904	+	55421073	55421171	258.54	40492	8624	1	0.000879
chr10	62075537	62076169	Seq10905	+	62075853	62075878	244.3	32752	7537	1	0.000703
chr13	29426654	29427286	Seq10906	+	29426970	29426870	238.48	28004	3528	1	0
chr6	156961149	156961781	Seq10907	+	156961465	156961406	226.37	40491	5115	1	0.000458
chr3	172540807	172541439	Seq10908	+	172541123	172541247	223.01	40400	14211	1	0.003264
chr22	23779212	23779844	Seq10909	+	23779528	23779307	177.25	33451	14097	1	0.003264
chr5	157529654	157529922	Seq1091	+	157529788	157529690	116.65	21337	16613	0.999991	0.007847
chr6	9862590	9863222	Seq10910	+	9862906	9862811	148.89	46204	9567	0.999998	0.001415
chr10	116400852	116401484	Seq10911	+	116401168	116401059	147.38	19541	7289	1	0.000703
chr5	74662938	74663570	Seq10912	+	74663254	74663107	146.12	16254	12375	1	0.001879
chr3	142418798	142419430	Seq10913	+	142419114	142419126	143	34516	14493	1	0.003264
chr2	109880518	109881150	Seq10914	+	109880834	109880692	137.99	20241	13381	1	0.002674
chr1	203537696	203538328	Seq10915	+	203538012	203538075	110.71	42522	9324	0.999999	0.001229
chr2	208357759	208358391	Seq10916	+	208358075	208358180	110.15	28611	6868	1	0.000659
chr2	218867923	218868555	Seq10917	+	218868239	218868310	90.81	43221	16811	0.999999	0.00789
chr17	2395398	2396030	Seq10918	+	2395714	2395768	72.72	40334	18870	0.998789	0.011687
chr20	55302923	55303556	Seq10919	+	55303240	55303091	520.77	14.72	1858	1	0
chr4	153566126	153566394	Seq1092	+	153566260	153566159	106.28	40243	10608	0.999863	0.001514
chr4	186871577	186872210	Seq10920	+	186871894	186871924	485.44	14.19	2411	1	0
chr10	73182976	73183609	Seq10921	+	73183293	73183158	438.69	13.44	1314	1	0
chr5	97885173	97885806	Seq10922	+	97885490	97885546	380.5	14580	8036	1	0.000879
chr16	73921037	73921670	Seq10923	+	73921354	73921566	379.3	13850	7878	1	0.000879
chr14	50481249	50481882	Seq10924	+	50481566	50481701	370.44	11658	2068	1	0
chr17	78292269	78292902	Seq10925	+	78292586	78292675	350.77	35370	2273	1	0
chr3	115676240	115676873	Seq10926	+	115676557	115676589	349.04	27729	14078	1	0.003264
chr12	10211382	10212015	Seq10927	+	10211699	10211798	318.24	30987	1464	1	0
chr5	71960393	71961026	Seq10928	+	71960710	71960716	313.4	43770	8341	1	0.000879
chr10	63457565	63458198	Seq10929	+	63457882	63458116	294.48	33878	3075	1	0
chr22	40034421	40034689	Seq1093	+	40034555	40034512	103.62	23894	20284	0.99166	0.014582
chr11	83099711	83100344	Seq10930	+	83100028	83099904	272.83	33878	11497	1	0.001698
chr6	138060332	138060965	Seq10931	+	138060649	138060800	244.31	17777	4687	1	0.000458
chr1	115081306	115081939	Seq10932	+	115081623	115081756	239.89	14489	4862	1	0.000458
chr11	66173	66806	Seq10933	+	66490	66490	212.93	21429	8985	1	0.000983
chrX	128735409	128736042	Seq10934	+	128735726	128735734	198.34	17411	14206	1	0.003264
chr8	62842123	62842756	Seq10935	+	62842440	62842506	177.84	40367	15529	0.999999	0.004341
chr10	59058270	59058903	Seq10936	+	59058587	59058675	166.78	40337	17781	0.999984	0.010046
chr6	7920149	7920782	Seq10937	+	7920466	7920710	160.8	21002	4655	1	0.000458
chr2	37438107	37438740	Seq10938	+	37438424	37438175	159.77	40185	12663	1	0.002181
chr7	104371234	104371867	Seq10939	+	104371551	104371295	150.49	21002	14883	0.999998	0.003727
chr4	40342403	40342671	Seq1094	+	40342537	40342637	76.98	45413	10829	0.999564	0.001604
chr21	44257494	44258127	Seq10940	+	44257811	44257775	142.65	34151	18925	0.999929	0.011798
chr22	40899093	40899726	Seq10941	+	40899410	40899411	141.35	32690	16370	0.999998	0.006787
chr10	3106348	3106981	Seq10942	+	3106665	3106531	134	42186	12824	1	0.002252
chr9	114585637	114586270	Seq10943	+	114585954	114585863	127.49	46539	7085	1	0.000659
chr20	55540371	55541004	Seq10944	+	55540688	55540858	127.26	35582	10612	0.999852	0.001514
chr10	101423078	101423711	Seq10945	+	101423395	101423257	121.34	28277	19286	0.996361	0.01264
chr11	63794176	63794809	Seq10946	+	63794493	63794481	100.21	12936	1408	1	0
chr2	105693787	105694421	Seq10947	+	105694104	105694223	1086.73	19.36	5707	1	0.000659
chr20	48794369	48795003	Seq10948	+	48794686	48794786	880.73	19.27	40	1	0
chr2	20220267	20220901	Seq10949	+	20220584	20220470	860.2	17.18	5698	1	0.000659
chr6	105620766	105621035	Seq1095	+	105620901	105620896	337.45	45962	1634	1	0
chr8	125240585	125241219	Seq10950	+	125240902	125240826	529.23	15.42	999	1	0
chr2	187416156	187416790	Seq10951	+	187416473	187416381	420.94	32448	6407	1	0.000659
chr17	2174356	2174990	Seq10952	+	2174673	2174794	414.3	40311	3335	1	0
chr9	96777801	96778435	Seq10953	+	96778118	96778245	384.5	12359	6216	1	0.000659
chr1	232748085	232748719	Seq10954	+	232748402	232748583	374.24	32448	2983	1	0
chr1	160370960	160371594	Seq10955	+	160371277	160371144	311.38	28764	2284	1	0
chr11	66313236	66313870	Seq10956	+	66313553	66313550	302.45	19664	9064	1	0.000983
chr10	60607173	60607807	Seq10957	+	60607490	60607631	269.03	15250	9512	1	0.001304
chr10	48672948	48673582	Seq10958	+	48673265	48673216	238.1	27638	3665	1	0
chr8	27566538	27567172	Seq10959	+	27566855	27566981	186.91	34547	17460	0.999981	0.009905
chr16	84565656	84565925	Seq1096	+	84565791	84565847	189.22	20668	7757	1	0.000879
chr5	39660750	39661384	Seq10960	+	39661067	39660900	174.28	43678	13093	1	0.002343
chr10	94862769	94863403	Seq10961	+	94863086	94862991	174.2	45870	3707	1	0
chr8	132114738	132115372	Seq10962	+	132115055	132115003	171.38	19572	16430	0.999998	0.006924
chr2	224502508	224503142	Seq10963	+	224502825	224502914	161.2	41456	7032	1	0.000659
chr1	149787729	149788363	Seq10964	+	149788046	149788077	155.38	15888	5186	1	0.000458
chr14	91500688	91501322	Seq10965	+	91501005	91501252	149.66	40336	9552	1	0.001304
chr9	70909351	70909985	Seq10966	+	70909668	70909528	127.69	46539	16127	1	0.005561
chr1	10370724	10371358	Seq10967	+	10371041	10370905	114.11	46174	10262	0.999797	0.001459
chr14	67116939	67117573	Seq10968	+	67117256	67117422	108.8	13667	17706	0.99999	0.010046
chr2	21146651	21147285	Seq10969	+	21146968	21147057	103.98	21671	16306	0.999999	0.00651
chr1	181431039	181431308	Seq1097	+	181431174	181431225	188.98	46235	9600	0.999997	0.001415
chr6	137590562	137591196	Seq10970	+	137590879	137590700	100.35	30437	12008	0.988755	0.001833
chr1	233159560	233160195	Seq10971	+	233159878	233159842	490.53	13.67	549	1	0
chr8	25221922	25222557	Seq10972	+	25222240	25222152	473.37	14.56	277	1	0
chr17	27154852	27155487	Seq10973	+	27155170	27155301	405.72	33573	1735	1	0
chr1	116969272	116969907	Seq10974	+	116969590	116969543	383.36	40249	4566	1	0.000458
chr4	42314755	42315390	Seq10975	+	42315073	42315204	338.38	28065	3189	1	0
chr1	15507188	15507823	Seq10976	+	15507506	15507353	310.06	28034	897	1	0
chr2	178850623	178851258	Seq10977	+	178850941	178850927	268.13	13759	6630	1	0.000659
chr5	76354673	76355308	Seq10978	+	76354991	76354836	257.79	40188	8529	1	0.000879
chr22	19922242	19922877	Seq10979	+	19922560	19922514	235.61	13789	14295	1	0.003264
chr10	72737467	72737736	Seq1098	+	72737602	72737610	180.11	40276	13850	1	0.003114
chr7	128529795	128530430	Seq10980	+	128530113	128529964	232.18	20333	8538	1	0.000879
chr18	3896078	3896713	Seq10981	+	3896396	3896449	211.51	43344	3925	1	0
chr17	24521307	24521942	Seq10982	+	24521625	24521740	211.15	42248	11638	1	0.001745
chr17	18711061	18711696	Seq10983	+	18711379	18711411	209.76	40521	1647	1	0
chr1	244453881	244454516	Seq10984	+	244454199	244454250	196.65	16285	5030	1	0.000458
chr15	90961695	90962330	Seq10985	+	90962013	90961876	192.47	26512	2407	1	0
chr8	124850434	124851069	Seq10986	+	124850752	124850757	176.12	24320	15262	1	0.004192
chr1	183495125	183495760	Seq10987	+	183495443	183495299	166.13	26115	5456	1	0.000458
chr9	125409468	125410103	Seq10988	+	125409786	125409898	164.05	40216	12642	1	0.002181
chr13	97652209	97652844	Seq10989	+	97652527	97652615	161.5	33786	11698	1	0.001745
chr5	55335228	55335497	Seq1099	+	55335363	55335280	178.1	47331	12133	1	0.001879
chr9	29895991	29896626	Seq10990	+	29896309	29896171	160.46	40489	6818	1	0.000659
chr6	57407949	57408584	Seq10991	+	57408267	57408193	128.41	25355	4542	1	0.000458
chr19	54159436	54160071	Seq10992	+	54159754	54159866	122.11	40518	6464	1	0.000659
chr5	160017477	160018112	Seq10993	+	160017795	160017753	112.43	16224	10776	1	0.001603
chr14	60972233	60972868	Seq10994	+	60972551	60972291	90.02	26420	17788	0.999984	0.010046
chr3	2114154	2114789	Seq10995	+	2114472	2114659	88.06	40335	19114	0.999831	0.012637
chr17	67600270	67600905	Seq10996	+	67600588	67600692	84.71	19480	17679	0.999992	0.010046
chr2	224581697	224582333	Seq10997	+	224582015	224581763	513.67	13.18	6191	1	0.000659
chr6	88337887	88338523	Seq10998	+	88338205	88338368	462.06	13.25	1920	1	0
chr4	62089340	62089976	Seq10999	+	62089658	62089683	362.91	40221	2492	1	0
chr10	114011719	114011919	Seq11	+	114011819	114011778	81.39	40273	142	1	0
chr1	43887983	43888191	Seq110	+	43888087	43888044	141.23	40305	7559	0.999999	0.000868
chr6	8027898	8028167	Seq1100	+	8028033	8028056	161.21	21367	9334	0.999998	0.001229
chr4	12769687	12770323	Seq11000	+	12770005	12769934	342.41	30987	1782	1	0
chr21	15331566	15332202	Seq11001	+	15331884	15332031	340.79	21885	14060	1	0.003264
chr11	130147517	130148153	Seq11002	+	130147835	130147745	334.08	42339	2800	1	0
chr2	38365943	38366579	Seq11003	+	38366261	38366111	312.63	43009	6434	1	0.000659
chr3	184223442	184224078	Seq11004	+	184223760	184223674	291.2	40340	15038	1	0.003933
chr10	111756337	111756973	Seq11005	+	111756655	111756510	288.96	29860	1974	1	0
chr15	82116543	82117179	Seq11006	+	82116861	82117005	242.9	32387	9229	0.999937	0.001074
chr11	70583100	70583736	Seq11007	+	70583418	70583548	230.64	10	9170	1	0.000983
chr14	36309832	36310468	Seq11008	+	36310150	36310284	193.22	26512	15856	0.999999	0.004836
chr14	74987025	74987661	Seq11009	+	74987343	74987244	185.84	19937	7357	1	0.000703
chr4	147079912	147080181	Seq1101	+	147080047	147080142	157.89	30864	4342	0.999988	0
chr2	36996226	36996862	Seq11010	+	36996544	36996417	182.5	23193	6981	1	0.000659
chr12	66607776	66608412	Seq11011	+	66608094	66608029	180.02	27973	15541	0.999999	0.004341
chr3	2748512	2749148	Seq11012	+	2748830	2748792	158.17	14093	16086	0.999999	0.005414
chr11	95081273	95081909	Seq11013	+	95081591	95081453	146.6	30864	15258	1	0.004192
chr6	139839648	139840284	Seq11014	+	139839966	139840048	113.63	45809	9705	0.999995	0.001415
chr13	42495522	42496158	Seq11015	+	42495840	42495720	85.68	20576	16212	0.999999	0.005753
chr5	57371462	57372099	Seq11016	+	57371781	57371814	489.51	40526	8531	1	0.000879
chr18	47862564	47863201	Seq11017	+	47862883	47862808	486.07	40223	2603	1	0
chr2	114351851	114352488	Seq11018	+	114352170	114352109	423.9	33909	6656	1	0.000659
chr2	42136531	42137168	Seq11019	+	42136850	42136853	375.35	43770	5897	1	0.000659
chr6	144200953	144201222	Seq1102	+	144201088	144201148	156.42	16984	11901	0.994674	0.001833
chr10	59729045	59729682	Seq11020	+	59729364	59729468	361.01	42339	2339	1	0
chr10	92969517	92970154	Seq11021	+	92969836	92969929	359.66	40524	1746	1	0
chr1	47454470	47455107	Seq11022	+	47454789	47454643	340.64	40248	2594	1	0
chr16	9309823	9310460	Seq11023	+	9310142	9310217	303.2	11	8237	1	0.000879
chr19	14031423	14032060	Seq11024	+	14031742	14031832	299.84	34943	5762	1	0.000659
chr14	43931792	43932429	Seq11025	+	43932111	43932212	259.69	44470	7489	1	0.000703
chr12	49080541	49081178	Seq11026	+	49080860	49080575	256.24	21094	14562	1	0.003283
chr16	77250933	77251570	Seq11027	+	77251252	77251026	215.19	42979	12193	1	0.001879
chr5	132170661	132171298	Seq11028	+	132170980	132170975	210.03	40338	8427	1	0.000879
chr1	109860808	109861445	Seq11029	+	109861127	109860985	210.01	27607	4988	1	0.000458
chr12	32546021	32546290	Seq1103	+	32546156	32546204	146.42	30498	16169	0.999999	0.005629
chr18	32010230	32010867	Seq11030	+	32010549	32010399	206.91	40368	3044	1	0
chr7	91918176	91918813	Seq11031	+	91918495	91918386	199.92	30164	12293	1	0.001879
chr12	5477678	5478315	Seq11032	+	5477997	5477853	183.81	31625	167	1	0
chr2	219328600	219329237	Seq11033	+	219328919	219328870	169.3	12236	6495	1	0.000659
chr14	91143287	91143924	Seq11034	+	91143606	91143605	161.37	33786	17702	0.99999	0.010046
chr8	62497878	62498515	Seq11035	+	62498197	62498301	154.03	40306	17194	0.999988	0.008493
chr4	107038651	107039288	Seq11036	+	107038970	107038857	135.03	40216	4109	0.999999	0
chr1	43583430	43584067	Seq11037	+	43583749	43583794	133.3	30468	5247	1	0.000458
chr12	126464882	126465519	Seq11038	+	126465201	126465414	132.24	15158	9101	1	0.000983
chr4	109760882	109761519	Seq11039	+	109761201	109761480	111.11	16954	4176	0.999998	0
chr5	141234863	141235132	Seq1104	+	141234998	141234984	140.3	46935	7943	1	0.000879
chr2	153387217	153387854	Seq11040	+	153387536	153387496	94.87	11444	19488	0.999999	0.013084
chr11	47961678	47962315	Seq11041	+	47961997	47961858	86.58	31168	19826	0.99988	0.013433
chr8	80291156	80291793	Seq11042	+	80291475	80291610	80.07	21671	18983	0.99996	0.0119
chr11	122607188	122607826	Seq11043	+	122607507	122607415	818.83	19.29	256	1	0
chr13	57939040	57939678	Seq11044	+	57939359	57939324	591.72	15.69	1118	1	0
chr4	109493061	109493699	Seq11045	+	109493380	109493452	443.63	13.54	1850	1	0
chr5	36703616	36704254	Seq11046	+	36703935	36703682	328.41	17472	8643	1	0.000879
chr5	171516122	171516760	Seq11047	+	171516441	171516528	263.78	44835	8449	1	0.000879
chr5	127322074	127322712	Seq11048	+	127322393	127322425	246.02	31291	8676	1	0.000879
chr4	159160567	159161205	Seq11049	+	159160886	159161015	183.68	18841	5599	0.999981	0.000554
chr11	34581733	34582002	Seq1105	+	34581868	34581796	137.38	20637	16829	0.999995	0.007902
chrX	20475618	20476256	Seq11050	+	20475937	20476113	173.07	40398	14261	1	0.003264
chr3	189202804	189203442	Seq11051	+	189203123	189203300	161.92	18111	14362	1	0.003264
chr4	185262478	185263116	Seq11052	+	185262797	185262891	137.34	46204	4057	0.999999	0
chr14	90950868	90951506	Seq11053	+	90951187	90951201	122.77	29738	13930	1	0.003114
chr14	34079352	34079990	Seq11054	+	34079671	34079773	119.81	26451	13943	1	0.003114
chr12	88866136	88866774	Seq11055	+	88866455	88866560	118.44	35582	16737	0.999997	0.007878
chr20	38613656	38614294	Seq11056	+	38613975	38614069	117.22	24259	3606	1	0
chr3	154772914	154773552	Seq11057	+	154773233	154773410	115.39	40336	16008	0.999999	0.004839
chr7	128768783	128769421	Seq11058	+	128769102	128768920	103.3	41791	18799	0.999722	0.011565
chr2	149995458	149996096	Seq11059	+	149995777	149995736	93.37	46143	16305	0.999999	0.00651
chr1	47044888	47045157	Seq1106	+	47045023	47044980	136.67	34121	4881	1	0.000458
chr6	56713058	56713697	Seq11060	+	56713378	56713446	981.8	19.54	694	1	0
chr4	46586055	46586694	Seq11061	+	46586375	46586377	700.12	17.14	868	1	0
chr10	120863204	120863843	Seq11062	+	120863524	120863457	431.6	13.33	1953	1	0
chr11	60309108	60309747	Seq11063	+	60309428	60309167	406.29	13.45	1184	1	0
chr16	10917190	10917829	Seq11064	+	10917510	10917410	361.46	40341	7940	1	0.000879
chr2	76209385	76210024	Seq11065	+	76209705	76209606	346.8	27303	6491	1	0.000659
chr1	203542960	203543599	Seq11066	+	203543280	203543209	345.15	14185	1742	1	0
chr10	81994562	81995201	Seq11067	+	81994882	81995052	279.34	22920	3007	1	0
chr5	36916559	36917198	Seq11068	+	36916879	36916746	248.37	40430	17185	0.999978	0.008471
chr14	62228498	62229137	Seq11069	+	62228818	62228791	245.9	33848	3429	1	0
chr2	88209134	88209403	Seq1107	+	88209269	88209193	136.39	18780	5860	1	0.000659
chr10	16684218	16684857	Seq11070	+	16684538	16684597	209.49	40491	7471	1	0.000703
chr7	76589421	76590060	Seq11071	+	76589741	76589633	204.84	34547	8546	1	0.000879
chr20	13381344	13381983	Seq11072	+	13381664	13381659	200.85	34182	3778	1	0
chr16	60186826	60187465	Seq11073	+	60187146	60187107	193.04	24320	16199	0.999996	0.005697
chr16	54024599	54025238	Seq11074	+	54024919	54024756	188.72	20302	8716	1	0.000879
chr3	12370030	12370669	Seq11075	+	12370350	12370487	188.09	40218	14378	1	0.003264
chr14	38563885	38564524	Seq11076	+	38564205	38564056	179.86	14458	17304	0.999997	0.009174
chr1	210069341	210069980	Seq11077	+	210069661	210069582	146.53	40216	5493	1	0.000458
chr2	26321143	26321782	Seq11078	+	26321463	26321602	124.43	43617	11780	1	0.001816
chr20	48695399	48696038	Seq11079	+	48695719	48695785	122.78	30468	3784	1	0
chr3	7399477	7399746	Seq1108	+	7399612	7399549	134.87	25385	15383	1	0.004252
chr1	171014355	171014994	Seq11080	+	171014675	171014494	117.99	14032	9883	0.999988	0.001415
chr15	84184649	84185288	Seq11081	+	84184969	84185125	111.88	18050	4047	0.999999	0
chr2	216197277	216197916	Seq11082	+	216197597	216197717	95.76	12540	7188	1	0.000659
chr12	38123786	38124426	Seq11083	+	38124106	38124112	544.21	15.65	179	1	0
chr5	87847879	87848519	Seq11084	+	87848199	87848129	524.79	14.63	8137	1	0.000879
chr6	139751231	139751871	Seq11085	+	139751551	139751491	448.3	40311	2087	1	0
chr15	51923121	51923761	Seq11086	+	51923441	51923629	413.98	40372	1187	1	0
chr2	69142593	69143233	Seq11087	+	69142913	69143068	351.35	29860	6645	1	0.000659
chr3	131904450	131905090	Seq11088	+	131904770	131904632	338.44	20424	13738	1	0.002874
chr9	106688248	106688888	Seq11089	+	106688568	106688535	325.94	14519	6836	1	0.000659
chr1	47853252	47853521	Seq1109	+	47853387	47853331	124	20607	10027	0.999967	0.001459
chr2	209572871	209573511	Seq11090	+	209573191	209573080	268.74	14489	6917	1	0.000659
chr6	136902837	136903477	Seq11091	+	136903157	136902999	250.72	22890	4491	1	0.000458
chr1	63879601	63880241	Seq11092	+	63879921	63879885	249.93	40338	4588	1	0.000458
chr9	111279100	111279740	Seq11093	+	111279420	111279446	238.79	29799	6908	1	0.000659
chr1	190586097	190586737	Seq11094	+	190586417	190586412	218.04	33817	5108	1	0.000458
chr3	138157839	138158479	Seq11095	+	138158159	138157968	214.93	32387	13476	1	0.002874
chr12	76760149	76760789	Seq11096	+	76760469	76760501	183.05	30895	13044	1	0.002299
chr2	121045269	121045909	Seq11097	+	121045589	121045445	160.78	40519	6741	1	0.000659
chr15	78764457	78765097	Seq11098	+	78764777	78764888	140.47	12966	1030	1	0
chr22	30777950	30778590	Seq11099	+	30778270	30778315	134.3	24654	14458	1	0.003264
chr1	65737335	65737543	Seq111	+	65737439	65737508	118.75	15128	13242	0.919835	0.002437
chr1	202502403	202502672	Seq1110	+	202502538	202502546	102.57	40426	11380	0.997096	0.001684
chr11	103634573	103635213	Seq11100	+	103634893	103634790	122.4	40185	16838	0.999995	0.007902
chr22	32592951	32593591	Seq11101	+	32593271	32593162	120.18	44743	19419	0.999729	0.012882
chrX	21661974	21662614	Seq11102	+	21662294	21662400	100.81	19876	16273	0.999999	0.00613
chr11	112659663	112660303	Seq11103	+	112659983	112659975	77.98	18749	16189	0.999999	0.005629
chr16	78331487	78332128	Seq11104	+	78331808	78331924	902.25	19.32	7703	1	0.000879
chr14	92609375	92610016	Seq11105	+	92609696	92609674	694.56	40285	359	1	0
chr1	8062682	8063323	Seq11106	+	8063003	8062936	384.31	40280	2380	1	0
chr16	66856706	66857347	Seq11107	+	66857027	66857284	290.04	27303	12129	1	0.001879
chr7	74288512	74289153	Seq11108	+	74288833	74288790	284.63	23651	7901	1	0.000879
chrX	42123047	42123688	Seq11109	+	42123368	42123105	271.56	43405	13593	1	0.002874
chr6	3345439	3345708	Seq1111	+	3345574	3345493	95.55	24593	10066	0.999954	0.001459
chr17	17550113	17550754	Seq11110	+	17550434	17550392	244.03	32387	1196	1	0
chrX	13597147	13597788	Seq11111	+	13597468	13597431	207.99	26177	15041	1	0.003933
chr12	49614858	49615499	Seq11112	+	49615179	49615324	203.92	13394	15779	0.999999	0.004697
chr15	57460281	57460922	Seq11113	+	57460602	57460411	177.19	12632	3565	1	0
chr17	33222718	33223359	Seq11114	+	33223039	33222778	174.16	45870	12794	1	0.002252
chr2	102504771	102505412	Seq11115	+	102505092	102505188	161.16	41456	12756	1	0.002181
chr20	34669401	34670042	Seq11116	+	34669722	34669883	152.86	40366	3983	1	0
chr10	29959022	29959663	Seq11117	+	29959343	29959595	145.24	17349	12803	1	0.002252
chr22	24392316	24392957	Seq11118	+	24392637	24392873	141.3	32690	16088	0.999999	0.005414
chr3	114784945	114785586	Seq11119	+	114785266	114785305	138.59	40397	16095	0.999999	0.005414
chr6	138086583	138086853	Seq1112	+	138086718	138086677	252.87	24351	107	1	0
chr11	15481295	15481936	Seq11120	+	15481616	15481513	133.78	16984	15782	0.999999	0.004697
chr10	114688592	114689233	Seq11121	+	114688913	114688878	130.87	40336	7533	1	0.000703
chr17	16099359	16100000	Seq11122	+	16099680	16099775	124.06	31199	16525	0.999998	0.007273
chr8	40129180	40129821	Seq11123	+	40129501	40129714	110.35	40365	14735	1	0.003283
chr12	124045354	124045995	Seq11124	+	124045675	124045683	77.63	18019	17256	0.999986	0.009167
chr12	74552969	74553611	Seq11125	+	74553290	74553147	471.99	14.54	344	1	0
chr10	126418753	126419395	Seq11126	+	126419074	126419073	392.17	25173	2980	1	0
chr2	100865884	100866526	Seq11127	+	100866205	100866059	330.12	17076	6840	1	0.000659
chr2	44371827	44372469	Seq11128	+	44372148	44372168	301.08	35674	6091	1	0.000659
chr10	68671209	68671851	Seq11129	+	68671530	68671492	298.71	11	11630	1	0.001745
chr3	42872018	42872288	Seq1113	+	42872153	42872118	175.36	31625	15285	1	0.004252
chr5	173549042	173549684	Seq11130	+	173549363	173549517	278.62	19268	8592	1	0.000879
chr17	36314353	36314995	Seq11131	+	36314674	36314603	269.61	15615	2793	1	0
chr11	9584854	9585496	Seq11132	+	9585175	9585055	228.11	34578	9072	1	0.000983
chr22	44061151	44061793	Seq11133	+	44061472	44061373	192.59	11933	13726	1	0.002874
chr10	94597155	94597797	Seq11134	+	94597476	94597593	161.29	33420	13824	1	0.003114
chr2	196163464	196164106	Seq11135	+	196163785	196163943	137.83	20241	19377	0.999999	0.012718
chr8	138724273	138724915	Seq11136	+	138724594	138724384	123.5	41456	15808	0.999999	0.004697
chr12	108961271	108961913	Seq11137	+	108961592	108961380	119.59	40185	16911	0.999993	0.007902
chr11	82459478	82460120	Seq11138	+	82459799	82459791	92.16	40335	15813	0.999999	0.004697
chr6	15724075	15724717	Seq11139	+	15724396	15724255	91.55	19480	9396	0.999998	0.001229
chr3	101277050	101277320	Seq1114	+	101277185	101277209	169.34	40367	13414	1	0.002874
chr8	119978834	119979476	Seq11140	+	119979155	119979015	81.22	23498	18859	0.999965	0.011595
chr11	71336218	71336861	Seq11141	+	71336540	71336551	862.84	19.81	254	1	0
chr9	114139454	114140097	Seq11142	+	114139776	114139989	638.28	14.74	5775	1	0.000659
chr5	77932412	77933055	Seq11143	+	77932734	77932629	633.56	40528	7842	1	0.000879
chr16	70815572	70816215	Seq11144	+	70815894	70815969	388.06	18963	8479	1	0.000879
chr6	131726761	131727404	Seq11145	+	131727083	131727157	385.15	40341	4838	1	0.000458
chr3	194050734	194051377	Seq11146	+	194051056	194051183	374.44	13.23	13534	1	0.002874
chr1	107941332	107941975	Seq11147	+	107941654	107941590	345.16	14185	4423	1	0.000458
chr5	142180111	142180754	Seq11148	+	142180433	142180318	336.58	22951	8177	1	0.000879
chr4	69996455	69997098	Seq11149	+	69996777	69996914	210.07	41883	4255	0.999996	0
chr19	7395908	7396178	Seq1115	+	7396043	7395969	159.14	40397	12622	1	0.002181
chr7	116579829	116580472	Seq11150	+	116580151	116580223	204.59	34182	15829	0.999997	0.004702
chrX	43408640	43409283	Seq11151	+	43408962	43408967	185.52	41518	14513	1	0.003264
chr8	37863250	37863893	Seq11152	+	37863572	37863639	166.56	40276	14727	1	0.003283
chr15	18686808	18687451	Seq11153	+	18687130	18687315	159.32	32325	3755	1	0
chr6	11903301	11903944	Seq11154	+	11903623	11903376	136.26	33390	10352	0.999567	0.001459
chr11	91756969	91757612	Seq11155	+	91757291	91757329	128.98	11505	16693	0.999998	0.007878
chrX	133550475	133551118	Seq11156	+	133550797	133550847	128.4	17715	14453	1	0.003264
chr19	11309663	11310306	Seq11157	+	11309985	11309855	122.29	41426	6666	1	0.000659
chr6	38005162	38005805	Seq11158	+	38005484	38005226	96.92	26054	4833	1	0.000458
chr17	2560487	2561130	Seq11159	+	2560809	2560807	91.47	28246	7198	1	0.000703
chr18	65972922	65973192	Seq1116	+	65973057	65972983	143.78	16619	4181	0.999998	0
chr17	62389866	62390509	Seq11160	+	62390188	62390286	83.34	17654	17541	0.999996	0.009927
chr8	104434918	104435561	Seq11161	+	104435240	104435310	81.2	23498	20081	0.999837	0.014156
chr15	18656937	18657580	Seq11162	+	18657259	18657348	74.53	42125	5652	0.999962	0.000554
chr6	109417571	109418215	Seq11163	+	109417893	109417892	748.5	17	994	1	0
chr12	29212037	29212681	Seq11164	+	29212359	29212361	513.88	15.19	796	1	0
chr7	85140977	85141621	Seq11165	+	85141299	85141214	412.57	33939	8426	1	0.000879
chr7	93470679	93471323	Seq11166	+	93471001	93470889	392.08	21520	8327	1	0.000879
chr3	71531146	71531790	Seq11167	+	71531468	71531465	377.59	13.29	14313	1	0.003264
chr7	29605129	29605773	Seq11168	+	29605451	29605600	345.47	28795	8688	1	0.000879
chr15	94490189	94490833	Seq11169	+	94490511	94490576	310.15	45597	2015	1	0
chr7	51683014	51683284	Seq1117	+	51683149	51683185	143.62	13697	20321	0.999119	0.014665
chr17	57295764	57296408	Seq11170	+	57296086	57295997	294.43	33512	1346	1	0
chr15	53740682	53741326	Seq11171	+	53741004	53741044	284.11	26938	3617	1	0
chr17	60041210	60041854	Seq11172	+	60041532	60041640	260.47	45200	11751	1	0.001745
chr4	75193838	75194482	Seq11173	+	75194160	75194289	249.63	40219	3440	1	0
chr4	40060018	40060662	Seq11174	+	40060340	40060438	247.69	36039	1177	1	0
chr7	115400646	115401290	Seq11175	+	115400968	115401029	247.05	32021	16206	0.999995	0.005697
chr20	48730141	48730785	Seq11176	+	48730463	48730331	223.32	16681	3340	1	0
chr13	31077521	31078165	Seq11177	+	31077843	31077989	216.57	46631	9528	1	0.001304
chr12	68094660	68095304	Seq11178	+	68094982	68095139	206.61	15950	12965	1	0.002299
chr6	16103981	16104625	Seq11179	+	16104303	16104445	163.57	23559	10241	0.999828	0.001459
chr18	25672621	25672891	Seq1118	+	25672756	25672795	132.88	41456	4234	0.999997	0
chr12	64007267	64007911	Seq11180	+	64007589	64007732	143.58	27576	16586	0.999998	0.007832
chr8	126675193	126675837	Seq11181	+	126675515	126675472	138.75	22463	8919	1	0.000983
chr4	83671981	83672626	Seq11182	+	83672304	83672146	1137.99	21.96	587	1	0
chr17	50928290	50928935	Seq11183	+	50928613	50928751	383.34	19694	1563	1	0
chr9	4487843	4488488	Seq11184	+	4488166	4488059	363.92	40189	6274	1	0.000659
chr11	66878152	66878797	Seq11185	+	66878475	66878492	335.36	43070	598	1	0
chr2	48330307	48330952	Seq11186	+	48330630	48330731	297.94	33482	6582	1	0.000659
chr17	48592323	48592968	Seq11187	+	48592646	48592590	286.28	27668	11656	1	0.001745
chr5	87465703	87466348	Seq11188	+	87466026	87465885	235.94	23255	12161	1	0.001879
chr12	111392768	111393413	Seq11189	+	111393091	111393182	222.33	40399	16866	0.999994	0.007902
chr11	8318347	8318617	Seq1119	+	8318482	8318513	130.59	13332	16181	0.999999	0.005629
chr9	113972084	113972729	Seq11190	+	113972407	113972559	219.65	15919	6206	1	0.000659
chr5	31777563	31778208	Seq11191	+	31777886	31777843	213.6	41883	8475	1	0.000879
chr10	103994894	103995539	Seq11192	+	103995217	103995112	179.27	14093	2026	1	0
chr12	39113109	39113754	Seq11193	+	39113432	39113427	165.77	14093	11576	1	0.001698
chr17	32662715	32663360	Seq11194	+	32663038	32663145	159.81	31959	15912	0.999999	0.004836
chr22	19834688	19835333	Seq11195	+	19835011	19835004	159.74	15919	14386	1	0.003264
chr5	159569969	159570614	Seq11196	+	159570292	159570428	154.96	25385	8284	1	0.000879
chr11	113416516	113417161	Seq11197	+	113416839	113416903	138.46	40336	14692	1	0.003283
chr17	51092619	51093264	Seq11198	+	51092942	51093042	118.95	25355	17211	0.999997	0.008776
chr19	49146869	49147514	Seq11199	+	49147192	49147158	93.64	46508	7181	1	0.000659
chr6	140743563	140743771	Seq112	+	140743667	140743758	114.1	46174	9876	0.999988	0.001415
chr4	114688190	114688460	Seq1120	+	114688325	114688351	127.82	35947	3939	1	0
chr5	125833245	125833891	Seq11200	+	125833568	125833402	1079.08	21.17	7673	1	0.000879
chr15	49922448	49923094	Seq11201	+	49922771	49922812	702.09	17.16	816	1	0
chr10	8157522	8158168	Seq11202	+	8157845	8158019	425.32	13.23	2648	1	0
chr10	75606815	75607461	Seq11203	+	75607138	75607218	419.78	13.14	3348	1	0
chr5	133800315	133800961	Seq11204	+	133800638	133800897	369.85	40221	7987	1	0.000879
chr4	140982269	140982915	Seq11205	+	140982592	140982485	321.75	17107	2818	1	0
chr17	17305870	17306516	Seq11206	+	17306193	17306293	309.43	40220	340	1	0
chr5	101501566	101502212	Seq11207	+	101501889	101502030	262.09	43739	12137	1	0.001879
chr5	156409159	156409805	Seq11208	+	156409482	156409454	256.4	40369	10722	1	0.001603
chr8	49225269	49225915	Seq11209	+	49225592	49225655	236.95	41913	3151	1	0
chr1	115413902	115414172	Seq1121	+	115414037	115413960	124.04	20607	9922	0.999984	0.001415
chr12	20308331	20308977	Seq11210	+	20308654	20308502	227.28	33848	13011	1	0.002299
chr5	150809967	150810613	Seq11211	+	150810290	150810435	206.65	36008	12140	1	0.001879
chr2	209203456	209204102	Seq11212	+	209203779	209203621	195.76	33786	7151	1	0.000659
chr2	3448379	3449025	Seq11213	+	3448702	3448695	192.84	31594	6960	1	0.000659
chr6	126281688	126282334	Seq11214	+	126282011	126282008	184	42217	5161	1	0.000458
chr6	53029424	53030070	Seq11215	+	53029747	53029882	178.39	40186	10200	0.999864	0.001459
chr1	153238937	153239583	Seq11216	+	153239260	153239448	166.34	26115	4488	1	0.000458
chr16	52364656	52365302	Seq11217	+	52364979	52365054	162.67	32690	13189	0.999999	0.002343
chr10	75192293	75192939	Seq11218	+	75192616	75192718	154.17	26481	16389	0.999999	0.006919
chr6	91872219	91872865	Seq11219	+	91872542	91872617	144.34	41821	9613	0.999997	0.001415
chr15	54121633	54121903	Seq1122	+	54121768	54121830	97.52	6	11075	0.992889	0.001604
chr12	112145029	112145675	Seq11220	+	112145352	112145532	126.13	44743	12967	1	0.002299
chr9	99156480	99157126	Seq11221	+	99156803	99156665	117.87	6	7095	1	0.000659
chrX	50558546	50559192	Seq11222	+	50558869	50558821	116.56	40428	17236	0.999995	0.008935
chr1	63912574	63913221	Seq11223	+	63912898	63912825	429.41	28095	3314	1	0
chr14	88149626	88150273	Seq11224	+	88149950	88150019	404.01	32478	2979	1	0
chr13	73693883	73694530	Seq11225	+	73694207	73694057	314.65	40248	2702	1	0
chr4	100297891	100298538	Seq11226	+	100298215	100298060	305.66	42309	4139	0.999998	0
chr3	126693697	126694344	Seq11227	+	126694021	126694025	277.92	11994	14293	1	0.003264
chr2	235035727	235036374	Seq11228	+	235036051	235036043	221.11	17015	6729	1	0.000659
chr5	173217767	173218414	Seq11229	+	173218091	173217935	204.16	33817	8502	1	0.000879
chr6	132876626	132876896	Seq1123	+	132876761	132876814	90.36	18019	13243	0.919505	0.002437
chr16	70890534	70891181	Seq11230	+	70890858	70891005	202.66	32356	16472	0.999993	0.007
chr2	130958369	130959016	Seq11231	+	130958693	130958708	197.25	35247	7180	1	0.000659
chr13	94725505	94726152	Seq11232	+	94725829	94725711	196.07	29068	11743	1	0.001745
chr14	56596825	56597472	Seq11233	+	56597149	56597044	163.01	35247	13892	1	0.003114
chr17	62686681	62687328	Seq11234	+	62687005	62686902	154.57	26846	18159	0.999812	0.010388
chr6	76347288	76347935	Seq11235	+	76347612	76347646	135.25	32660	5421	1	0.000458
chr2	148088186	148088833	Seq11236	+	148088510	148088424	130.02	12571	16125	1	0.005561
chr8	142054123	142054770	Seq11237	+	142054447	142054643	111.82	27546	17456	0.999982	0.009905
chr1	54076799	54077446	Seq11238	+	54077123	54076978	109.8	41426	9390	0.999998	0.001229
chr2	16807802	16808449	Seq11239	+	16808126	16808242	101.01	40303	12628	1	0.002181
chr1	223175897	223176167	Seq1124	+	223176032	223175997	88.06	15097	15436	0.796134	0.004271
chr12	108664055	108664702	Seq11240	+	108664379	108664477	94.29	41791	15610	0.999999	0.004341
chr22	46410638	46411286	Seq11241	+	46410962	46410991	451.9	14.58	13528	1	0.002874
chr10	53761352	53762000	Seq11242	+	53761676	53761701	414.15	40311	2103	1	0
chr12	12533327	12533975	Seq11243	+	12533651	12533506	409.61	13.51	3494	1	0
chrX	66790816	66791464	Seq11244	+	66791140	66791285	384.54	13.41	13668	1	0.002874
chrX	2825559	2826207	Seq11245	+	2825883	2825728	321.97	45261	13557	1	0.002874
chr13	111861820	111862468	Seq11246	+	111862144	111862008	300.09	40220	3322	1	0
chr4	124645530	124646178	Seq11247	+	124645854	124645685	262.89	40247	3851	1	0
chr2	223091380	223092028	Seq11248	+	223091704	223091635	246.7	35643	6514	1	0.000659
chr15	47175625	47176273	Seq11249	+	47175949	47176145	245.35	34213	3225	1	0
chr17	33695801	33696071	Seq1125	+	33695936	33695927	81.91	15462	7535	1	0.000703
chr4	139976589	139977237	Seq11250	+	139976913	139976850	224.61	17411	3605	1	0
chr4	77729679	77730327	Seq11251	+	77730003	77729909	224.31	17411	3403	1	0
chr13	28047172	28047820	Seq11252	+	28047496	28047397	196.75	29799	2145	1	0
chr2	60172491	60173139	Seq11253	+	60172815	60172726	192.36	31229	6318	1	0.000659
chr1	233019658	233020306	Seq11254	+	233019982	233019994	187.84	45505	5051	1	0.000458
chr2	102382441	102383089	Seq11255	+	102382765	102382891	172.38	40275	6201	1	0.000659
chr2	173379674	173380322	Seq11256	+	173379998	173380034	168.79	11505	12685	1	0.002181
chr1	59137074	59137722	Seq11257	+	59137398	59137637	135.51	32660	9564	0.999998	0.001415
chr21	33745719	33746367	Seq11258	+	33746043	33745900	132.61	22828	15111	1	0.003933
chr14	64791478	64792126	Seq11259	+	64791802	64791948	110.61	15858	18027	0.999935	0.010287
chr17	46111953	46112223	Seq1126	+	46112088	46112043	79.22	11810	19257	0.996869	0.01264
chrX	68005309	68005957	Seq11260	+	68005633	68005798	108.22	29738	18357	0.999986	0.01078
chr9	91504133	91504781	Seq11261	+	91504457	91504594	100.35	17654	11806	1	0.001816
chr16	21916082	21916730	Seq11262	+	21916406	21916512	86.89	20941	13198	0.999999	0.002343
chr4	39342771	39343420	Seq11263	+	39343096	39342987	879.52	19.26	224	1	0
chr17	23333471	23334120	Seq11264	+	23333796	23333833	798.48	40255	322	1	0
chr10	46344981	46345630	Seq11265	+	46345306	46345411	356.97	40371	653	1	0
chr4	175681487	175682136	Seq11266	+	175681812	175681962	332.3	24047	1600	1	0
chr3	150871232	150871881	Seq11267	+	150871557	150871492	289.64	21125	14062	1	0.003264
chr1	169318163	169318812	Seq11268	+	169318488	169318483	281.31	44835	3065	1	0
chr20	12905676	12906325	Seq11269	+	12906001	12906148	273.36	18902	3674	1	0
chr15	72521531	72521801	Seq1127	+	72521666	72521604	72.05	40303	11282	0.929475	0.001604
chr16	52659426	52660075	Seq11270	+	52659751	52659686	249.4	33848	8185	1	0.000879
chr11	9415696	9416345	Seq11271	+	9416021	9415903	192.47	40399	18837	0.99997	0.011595
chr17	46316669	46317318	Seq11272	+	46316994	46317053	181.86	16285	3604	1	0
chr10	6152928	6153577	Seq11273	+	6153253	6153265	179.43	14093	17300	0.999997	0.009174
chr12	119902887	119903536	Seq11274	+	119903212	119903083	170.48	18841	16230	0.999999	0.006036
chr16	11870961	11871610	Seq11275	+	11871286	11871409	165.53	35612	12431	1	0.001879
chr1	231962439	231963088	Seq11276	+	231962764	231962696	153.79	14427	5565	0.999999	0.000458
chr12	2836607	2837256	Seq11277	+	2836932	2836772	116.68	33390	15520	0.999999	0.004341
chr3	159844644	159845293	Seq11278	+	159844969	159844717	114.58	40244	17484	0.999993	0.009914
chr6	107348409	107349058	Seq11279	+	107348734	107348592	100.1	30072	5519	1	0.000458
chr6	114628888	114629159	Seq1128	+	114629024	114629018	250.83	22890	4966	1	0.000458
chr9	107120608	107121258	Seq11280	+	107120933	107120984	702.6	15.49	5990	1	0.000659
chr2	112469039	112469689	Seq11281	+	112469364	112469482	673.02	15.15	5996	1	0.000659
chr10	82165245	82165895	Seq11282	+	82165570	82165532	411.86	40191	3053	1	0
chr20	48811352	48812002	Seq11283	+	48811677	48811710	321.92	17107	2221	1	0
chr5	124019487	124020137	Seq11284	+	124019812	124019967	299.08	33878	8551	1	0.000879
chr17	43481036	43481686	Seq11285	+	43481361	43481470	253.84	40431	7282	1	0.000703
chr12	86727993	86728643	Seq11286	+	86728318	86728243	230.36	36404	15016	1	0.003883
chr13	113898717	113899367	Seq11287	+	113899042	113898900	206.39	40277	3810	1	0
chr13	91672095	91672745	Seq11288	+	91672420	91672515	193.37	26877	11696	1	0.001745
chr1	202377881	202378531	Seq11289	+	202378206	202378152	180.18	40306	4638	1	0.000458
chr5	13619913	13620184	Seq1129	+	13620049	13620099	245.69	30926	8523	1	0.000879
chr8	25094064	25094714	Seq11290	+	25094389	25094318	153.83	40306	9164	1	0.000983
chr3	189471779	189472429	Seq11291	+	189472104	189471924	146.05	40245	18572	0.999983	0.01131
chr13	78025460	78026110	Seq11292	+	78025785	78025628	144.67	16984	13861	1	0.003114
chr17	43272049	43272699	Seq11293	+	43272374	43272387	139.06	40244	16379	0.999999	0.006919
chr2	217686953	217687603	Seq11294	+	217687278	217687138	134.6	16954	7130	1	0.000659
chrX	15197761	15198411	Seq11295	+	15198086	15198095	130.55	20271	15338	1	0.004252
chr9	118307165	118307815	Seq11296	+	118307490	118307295	122.58	41426	7132	1	0.000659
chr12	67631401	67632051	Seq11297	+	67631726	67631754	112.12	27912	15245	1	0.004192
chr1	77916887	77917538	Seq11298	+	77917213	77917253	1066.73	20.38	1142	1	0
chr16	48626845	48627496	Seq11299	+	48627171	48627129	696.29	16.92	8037	1	0.000879
chr18	58614732	58614940	Seq113	+	58614836	58614769	108.02	13302	11092	0.991838	0.001604
chr15	63927540	63927811	Seq1130	+	63927676	63927651	215.5	46631	4203	0.999997	0
chr14	71224895	71225546	Seq11300	+	71225221	71225051	619.51	40375	1165	1	0
chr17	73347272	73347923	Seq11301	+	73347598	73347603	542.05	15	567	1	0
chr1	191245124	191245775	Seq11302	+	191245450	191245330	450.31	40403	2105	1	0
chr10	114101435	114102086	Seq11303	+	114101761	114101904	411.57	13	1483	1	0
chr4	40114965	40115616	Seq11304	+	40115291	40115382	331.17	23316	2058	1	0
chr5	115072328	115072979	Seq11305	+	115072654	115072383	311.33	42309	8489	1	0.000879
chr5	40583770	40584421	Seq11306	+	40584096	40583979	268.05	11597	8432	1	0.000879
chr2	30798023	30798674	Seq11307	+	30798349	30798459	247.26	36008	6193	1	0.000659
chr12	68674546	68675197	Seq11308	+	68674872	68674828	244.93	11963	8963	1	0.000983
chr5	40478177	40478828	Seq11309	+	40478503	40478614	233.6	21429	12250	1	0.001879
chr7	134333147	134333418	Seq1131	+	134333283	134333387	170.46	40429	17819	0.999935	0.010057
chr20	42504423	42505074	Seq11310	+	42504749	42504593	225.84	40307	2856	1	0
chrX	24180991	24181642	Seq11311	+	24181317	24181276	186.9	42979	14540	1	0.003264
chr2	47121021	47121672	Seq11312	+	47121347	47121458	169.73	12601	6341	1	0.000659
chr4	4311993	4312644	Seq11313	+	4312319	4312382	169.03	41487	5618	0.999977	0.000554
chr3	4518223	4518874	Seq11314	+	4518549	4518286	144.52	35977	19085	0.999879	0.012637
chr1	119292280	119292931	Seq11315	+	119292606	119292679	141.93	40366	7621	0.999999	0.000868
chr21	35091304	35091955	Seq11316	+	35091630	35091524	139.9	30864	14502	1	0.003264
chr4	56814471	56815123	Seq11317	+	56814797	56814672	735.97	17.58	610	1	0
chr11	9546993	9547645	Seq11318	+	9547319	9547467	479.47	14.66	2203	1	0
chr4	97444999	97445651	Seq11319	+	97445325	97445470	464.39	13.87	2056	1	0
chr18	11998318	11998589	Seq1132	+	11998454	11998521	139.85	12601	4346	0.999987	0
chr9	18173882	18174534	Seq11320	+	18174208	18174124	455.25	14215	5768	1	0.000659
chr20	32926073	32926725	Seq11321	+	32926399	32926517	445.22	13.57	691	1	0
chr20	51835759	51836411	Seq11322	+	51836085	51836271	351.31	12	153	1	0
chr5	163020716	163021368	Seq11323	+	163021042	163021224	347.93	30256	8102	1	0.000879
chr17	44241260	44241912	Seq11324	+	44241586	44241609	342.48	30256	2576	1	0
chr16	18907915	18908567	Seq11325	+	18908241	18908351	279.09	19633	7932	1	0.000879
chr7	157983926	157984578	Seq11326	+	157984252	157984367	258.82	40522	10721	1	0.001603
chr11	96017127	96017779	Seq11327	+	96017453	96017599	224.51	31291	9042	1	0.000983
chr14	54380683	54381335	Seq11328	+	54381009	54381129	218.99	12298	7265	1	0.000703
chr18	44581926	44582578	Seq11329	+	44582252	44582244	214.36	45536	2865	1	0
chr5	81831391	81831662	Seq1133	+	81831527	81831552	130.41	36312	14957	0.999997	0.003727
chrX	96770634	96771286	Seq11330	+	96770960	96770999	200.26	19238	18364	0.999985	0.01078
chr18	61426501	61427153	Seq11331	+	61426827	61426928	191.76	26146	10560	0.999904	0.001514
chr11	130020468	130021120	Seq11332	+	130020794	130020785	169.55	17746	11577	1	0.001698
chr17	64285346	64285998	Seq11333	+	64285672	64285551	150.94	23193	7343	1	0.000703
chr2	224516279	224516931	Seq11334	+	224516605	224516524	144.22	26085	11846	1	0.001816
chr17	28305680	28306332	Seq11335	+	28306006	28305960	142.46	14427	1474	1	0
chr17	36312984	36313636	Seq11336	+	36313310	36313054	132.3	40185	13912	1	0.003114
chr8	38085959	38086611	Seq11337	+	38086285	38086133	117.21	34121	15503	1	0.004341
chr13	110860673	110861325	Seq11338	+	110860999	110861041	109.49	14397	16344	0.999999	0.006604
chr6	27680877	27681529	Seq11339	+	27681203	27681516	97.96	27515	9581	0.999998	0.001415
chr2	112899212	112899483	Seq1134	+	112899348	112899411	122.19	40518	12786	1	0.002181
chr15	73657210	73657862	Seq11340	+	73657536	73657532	94.75	33359	4121	0.999999	0
chr5	133870120	133870772	Seq11341	+	133870446	133870246	90.57	40364	13126	1	0.002343
chr6	74333362	74334015	Seq11342	+	74333689	74333776	919.34	18.89	247	1	0
chr5	36790989	36791642	Seq11343	+	36791316	36791498	451.06	13.53	7952	1	0.000879
chr17	44227820	44228473	Seq11344	+	44228147	44228285	421.24	13.16	2942	1	0
chr1	94550899	94551552	Seq11345	+	94551226	94551321	360.56	24047	1666	1	0
chr8	101625264	101625917	Seq11346	+	101625591	101625482	302.48	19664	9088	1	0.000983
chr4	152481194	152481847	Seq11347	+	152481521	152481664	289.77	30956	2352	1	0
chr15	55639286	55639939	Seq11348	+	55639613	55639682	289.05	30590	3105	1	0
chr3	161707019	161707672	Seq11349	+	161707346	161707608	256.57	31321	15275	1	0.004252
chr1	114273133	114273404	Seq1135	+	114273269	114273206	101.65	31898	10190	0.999874	0.001459
chr12	69495806	69496459	Seq11350	+	69496133	69496316	238.44	43009	13790	1	0.003012
chr22	36529031	36529684	Seq11351	+	36529358	36529294	221.63	40278	14033	1	0.003264
chr9	127264900	127265553	Seq11352	+	127265227	127265082	205.07	41487	6696	1	0.000659
chr3	194020583	194021236	Seq11353	+	194020910	194020830	193.16	12298	14452	1	0.003264
chr14	54180089	54180742	Seq11354	+	54180416	54180520	187.78	21763	15661	0.999999	0.004594
chr11	73052298	73052951	Seq11355	+	73052625	73052620	143.46	27576	14585	1	0.003283
chr3	124956561	124957214	Seq11356	+	124956888	124956815	126.38	15523	16369	0.999998	0.006787
chr17	12574863	12575516	Seq11357	+	12575190	12575441	118.4	24990	7419	1	0.000703
chr12	27976179	27976832	Seq11358	+	27976506	27976403	89.35	34820	16597	0.999998	0.007832
chr7	138630154	138630808	Seq11359	+	138630481	138630456	594.03	40344	8035	1	0.000879
chr13	112608266	112608537	Seq1136	+	112608402	112608355	74.19	40517	19301	0.996055	0.01264
chr12	31633701	31634355	Seq11360	+	31634028	31634030	546.84	15.68	341	1	0
chr1	64733666	64734320	Seq11361	+	64733993	64733846	543.81	14.42	1388	1	0
chr7	138632909	138633563	Seq11362	+	138633236	138633344	462.88	13.71	8001	1	0.000879
chr4	17091429	17092083	Seq11363	+	17091756	17091808	435.45	13.41	2871	1	0
chr14	73534937	73535591	Seq11364	+	73535264	73535370	435.44	13.39	2002	1	0
chr1	232823570	232824224	Seq11365	+	232823897	232823742	395.15	44896	1667	1	0
chr5	130249064	130249718	Seq11366	+	130249391	130249289	392.96	21885	7713	1	0.000879
chr18	3207876	3208530	Seq11367	+	3208203	3208264	352.03	40190	3362	1	0
chr12	6758963	6759617	Seq11368	+	6759290	6759139	295.35	14550	1539	1	0
chr3	140036662	140037316	Seq11369	+	140036989	140037126	289.22	20760	14158	1	0.003264
chr1	150175849	150176121	Seq1137	+	150175985	150175904	405.6	14580	416	1	0
chr1	6790406	6791060	Seq11370	+	6790733	6790673	256.94	27273	2140	1	0
chr12	25239571	25240225	Seq11371	+	25239898	25240007	254.88	19998	9123	1	0.000983
chr2	26488196	26488850	Seq11372	+	26488523	26488479	247.68	36373	6390	1	0.000659
chr7	37155969	37156623	Seq11373	+	37156296	37156256	190.3	21763	12356	1	0.001879
chrX	122784274	122784928	Seq11374	+	122784601	122784450	180.81	40187	15093	1	0.003933
chr19	43868382	43869036	Seq11375	+	43868709	43868634	172.13	14427	7105	1	0.000659
chr6	3337743	3338397	Seq11376	+	3338070	3338122	165.71	40366	4560	1	0.000458
chr6	16282506	16283160	Seq11377	+	16282833	16282765	164.51	24654	9951	0.999981	0.001459
chr3	158295043	158295697	Seq11378	+	158295370	158295379	163.86	20302	14414	1	0.003264
chr3	135542032	135542686	Seq11379	+	135542359	135542432	149.48	41487	15087	1	0.003933
chr13	69432204	69432476	Seq1138	+	69432340	69432293	222.6	15220	13808	1	0.003114
chr9	33155440	33156094	Seq11380	+	33155767	33155764	148.54	30103	6475	1	0.000659
chr1	117197834	117198488	Seq11381	+	117198161	117198293	139.93	40216	5433	1	0.000458
chr17	68815804	68816458	Seq11382	+	68816131	68816174	117.26	23529	7370	1	0.000703
chr6	51452445	51453099	Seq11383	+	51452772	51452521	103.6	34090	9789	0.999993	0.001415
chr11	83298050	83298704	Seq11384	+	83298377	83298526	80.66	22767	15803	0.999999	0.004697
chr11	16313349	16314004	Seq11385	+	16313677	16313832	720.34	40377	103	1	0
chr6	35998157	35998812	Seq11386	+	35998485	35998373	667.68	40253	767	1	0
chr1	29344952	29345607	Seq11387	+	29345280	29345318	643.22	15.73	2259	1	0
chr10	59655360	59656015	Seq11388	+	59655688	59655536	604.11	15.86	962	1	0
chr15	75146607	75147262	Seq11389	+	75146935	75146777	570.41	15.42	233	1	0
chr10	111731428	111731700	Seq1139	+	111731564	111731596	220.94	13759	7239	1	0.000703
chr1	223925526	223926181	Seq11390	+	223925854	223925818	431.13	29190	3578	1	0
chr15	76219584	76220239	Seq11391	+	76219912	76219828	344.83	32448	3741	1	0
chr16	67331347	67332002	Seq11392	+	67331675	67331725	313.7	40220	8355	1	0.000879
chr6	32016098	32016753	Seq11393	+	32016426	32016416	299.47	20729	2756	1	0
chr17	46126528	46127183	Seq11394	+	46126856	46126797	258.86	40219	7475	1	0.000703
chr12	40842308	40842963	Seq11395	+	40842636	40842505	230.66	10	11526	1	0.001698
chr12	32939577	32940232	Seq11396	+	32939905	32939754	222.07	40399	14606	1	0.003283
chr11	22652538	22653193	Seq11397	+	22652866	22652723	219.96	27638	16683	0.999998	0.007878
chr14	50362780	50363435	Seq11398	+	50363108	50363037	218.45	11933	11667	1	0.001745
chr13	62667552	62668207	Seq11399	+	62667880	62668142	200.69	40429	13858	1	0.003114
chr17	4571474	4571682	Seq114	+	4571578	4571612	106.93	11475	19879	0.992181	0.013463
chrX	99790258	99790530	Seq1140	+	99790394	99790439	193.45	12663	14260	1	0.003264
chr1	91359250	91359905	Seq11400	+	91359578	91359541	190.38	40245	4924	1	0.000458
chr14	66805991	66806646	Seq11401	+	66806319	66806390	159.49	31594	17752	0.999987	0.010046
chr2	150973863	150974518	Seq11402	+	150974191	150974200	136.48	18780	6354	1	0.000659
chr10	80086568	80087223	Seq11403	+	80086896	80086858	132.19	40185	7505	1	0.000703
chr2	64681680	64682335	Seq11404	+	64682008	64681979	126.38	45444	6891	1	0.000659
chr18	11238931	11239586	Seq11405	+	11239259	11239114	123.31	31199	4195	0.999998	0
chr9	114566700	114567355	Seq11406	+	114567028	114567016	93.68	46508	7150	1	0.000659
chr7	127334763	127335419	Seq11407	+	127335091	127335064	543.21	14.89	8280	1	0.000879
chr5	146243923	146244579	Seq11408	+	146244251	146243974	510.69	14.43	8438	1	0.000879
chr11	111003525	111004181	Seq11409	+	111003853	111003912	403.09	40281	8961	1	0.000983
chr20	35094414	35094686	Seq1141	+	35094550	35094474	147.62	20637	4127	0.999999	0
chr1	120065876	120066532	Seq11410	+	120066204	120066275	392.39	43070	1644	1	0
chr2	198281381	198282037	Seq11411	+	198281709	198281564	265.65	12298	6677	1	0.000659
chr12	123041581	123042237	Seq11412	+	123041909	123041840	249.48	15615	8945	1	0.000983
chr6	148005166	148005822	Seq11413	+	148005494	148005411	230.3	43709	9265	0.999999	0.001229
chr1	11719322	11719978	Seq11414	+	11719650	11719520	192.32	12632	9689	0.999995	0.001415
chr17	61003371	61004027	Seq11415	+	61003699	61003905	167.77	40398	13802	1	0.003114
chr12	92161962	92162618	Seq11416	+	92162290	92162435	164.04	12267	9194	1	0.000983
chr2	102574296	102574952	Seq11417	+	102574624	102574613	155.45	36312	7178	1	0.000659
chr1	198467518	198468174	Seq11418	+	198467846	198467997	151.03	11871	9833	0.999991	0.001415
chr10	126663151	126663807	Seq11419	+	126663479	126663326	141.37	13332	12835	1	0.002252
chr3	109655263	109655535	Seq1142	+	109655399	109655449	131.68	21732	16673	0.999997	0.007874
chr12	50362848	50363504	Seq11420	+	50363176	50363105	137.75	21367	14672	1	0.003283
chrX	143041707	143042363	Seq11421	+	143042035	143042181	130.42	20271	15360	1	0.004252
chr13	98123280	98123936	Seq11422	+	98123608	98123797	114.65	20607	16581	0.999998	0.007699
chr11	117695145	117695801	Seq11423	+	117695473	117695547	87.31	32264	15606	0.999999	0.004341
chr16	11280694	11281351	Seq11424	+	11281023	11281152	565.99	15.21	7749	1	0.000879
chr4	83094382	83095039	Seq11425	+	83094711	83094644	512.04	14.59	2989	1	0
chr10	94923674	94924331	Seq11426	+	94924003	94924048	499.79	14.38	3061	1	0
chr1	176959954	176960611	Seq11427	+	176960283	176960229	434.31	30651	4490	1	0.000458
chr13	95391268	95391925	Seq11428	+	95391597	95391486	354.78	40280	3760	1	0
chr1	41225498	41226155	Seq11429	+	41225827	41225651	313.93	30590	3304	1	0
chr20	8137733	8138005	Seq1143	+	8137869	8137897	123.9	31564	12459	0.924372	0.001953
chr11	125404893	125405550	Seq11430	+	125405222	125405209	277.48	40220	3338	1	0
chr5	68089255	68089912	Seq11431	+	68089584	68089619	246.12	31291	8574	1	0.000879
chr5	139389487	139390144	Seq11432	+	139389816	139389764	245	30560	8780	1	0.000879
chr12	84467401	84468058	Seq11433	+	84467730	84467630	233.95	40369	11470	1	0.001698
chr13	98181949	98182606	Seq11434	+	98182278	98182177	229.64	21064	9543	1	0.001304
chr4	159903094	159903751	Seq11435	+	159903423	159903390	208.47	40491	3347	1	0
chr17	39234460	39235117	Seq11436	+	39234789	39234938	179.55	14458	2592	1	0
chr10	24870192	24870849	Seq11437	+	24870521	24870370	138.59	46935	11624	1	0.001745
chr4	115165885	115166542	Seq11438	+	115166214	115166368	137.75	46935	5635	0.999973	0.000554
chr20	25238874	25239531	Seq11439	+	25239203	25239258	128.47	7	3023	1	0
chr22	39604865	39605137	Seq1144	+	39605001	39604925	118.79	42917	19628	0.999352	0.013208
chr22	17188164	17188821	Seq11440	+	17188493	17188609	127.05	16254	14308	1	0.003264
chr14	72995106	72995763	Seq11441	+	72995435	72995289	124.88	32295	13878	1	0.003114
chr2	18967669	18968326	Seq11442	+	18967998	18967990	123.74	42887	11845	1	0.001816
chr12	7979714	7980371	Seq11443	+	7980043	7979892	116.96	33756	16770	0.999996	0.007878
chrX	71318144	71318801	Seq11444	+	71318473	71318582	114.24	40216	16364	0.999999	0.006787
chr8	65514567	65515224	Seq11445	+	65514896	65514861	96.7	45078	16444	0.999998	0.006924
chr1	225348955	225349613	Seq11446	+	225349284	225349135	1118.32	20.88	736	1	0
chr12	93101178	93101836	Seq11447	+	93101507	93101686	719.07	40316	216	1	0
chr4	171006045	171006703	Seq11448	+	171006374	171006531	364.3	45261	2219	1	0
chr3	97913081	97913739	Seq11449	+	97913410	97913509	325.52	40249	14204	1	0.003264
chr1	54561910	54562182	Seq1145	+	54562046	54562102	107.47	40335	5453	1	0.000458
chr3	31214305	31214963	Seq11450	+	31214634	31214702	321.81	44896	13740	1	0.002874
chr13	94710724	94711382	Seq11451	+	94711053	94710978	309.14	40220	7408	1	0.000703
chr13	31060942	31061600	Seq11452	+	31061271	31061200	258.46	43739	3240	1	0
chr12	69819213	69819871	Seq11453	+	69819542	69819631	158.54	43313	15580	0.999999	0.004341
chr4	108949729	108950387	Seq11454	+	108950058	108949907	146.98	19906	3911	1	0
chr12	54611252	54611910	Seq11455	+	54611581	54611636	127.81	46569	15582	0.999999	0.004341
chr12	124569662	124570320	Seq11456	+	124569991	124570020	103.93	17685	15268	1	0.004192
chr2	72263408	72264066	Seq11457	+	72263737	72263780	101.37	18749	19382	0.999999	0.012718
chrX	74292976	74293634	Seq11458	+	74293305	74293487	98.68	17319	19611	0.999456	0.013208
chr22	31693560	31694218	Seq11459	+	31693889	31693708	93.21	46174	16101	0.999999	0.005414
chr16	29518266	29518538	Seq1146	+	29518402	29518470	107.3	46905	16474	0.999993	0.007
chr15	66499712	66500371	Seq11460	+	66500042	66500177	773.71	40286	470	1	0
chr8	135921827	135922486	Seq11461	+	135922157	135921997	561.05	15.89	8873	1	0.000983
chr16	11758913	11759572	Seq11462	+	11759243	11759313	517.75	14.53	8648	1	0.000879
chr9	111831421	111832080	Seq11463	+	111831751	111831647	466.71	20059	5919	1	0.000659
chr1	228916447	228917106	Seq11464	+	228916777	228916787	347.73	16011	1043	1	0
chr20	54420193	54420852	Seq11465	+	54420523	54420476	330.84	22951	2747	1	0
chr18	23321759	23322418	Seq11466	+	23322089	23321931	289.84	30956	3914	1	0
chr7	24484526	24485185	Seq11467	+	24484856	24484972	277.98	18902	8758	1	0.000879
chr15	38081568	38082227	Seq11468	+	38081898	38082036	273.1	18902	1835	1	0
chr5	97864396	97865055	Seq11469	+	97864726	97864580	273.08	15250	12229	1	0.001879
chr21	34261307	34261579	Seq1147	+	34261443	34261473	104.13	24259	18372	0.999985	0.01078
chr3	31913236	31913895	Seq11470	+	31913566	31913516	270.49	42675	13628	1	0.002874
chr1	33184636	33185295	Seq11471	+	33184966	33184979	231.31	44440	5230	1	0.000458
chr8	30204511	30205170	Seq11472	+	30204841	30204875	225.07	32021	2311	1	0
chr18	23924821	23925480	Seq11473	+	23925151	23925295	222.33	15585	3965	1	0
chr9	77755639	77756298	Seq11474	+	77755969	77755836	222.26	17746	6809	1	0.000659
chr3	153014039	153014698	Seq11475	+	153014369	153014481	214.5	32021	14337	1	0.003264
chr8	107127150	107127809	Seq11476	+	107127480	107127461	210.04	18872	14720	1	0.003283
chr3	71265564	71266223	Seq11477	+	71265894	71265780	198.96	17777	14353	1	0.003264
chr5	124170242	124170901	Seq11478	+	124170572	124170549	191.21	22494	12170	1	0.001879
chr12	117252480	117253139	Seq11479	+	117252810	117252965	171.51	19572	15165	1	0.004192
chr17	38185294	38185566	Seq1148	+	38185430	38185461	101.78	41791	19227	0.997466	0.01264
chr12	88579604	88580263	Seq11480	+	88579934	88580058	153.06	40217	15487	1	0.004341
chr5	851295	851954	Seq11481	+	851625	851350	144.89	15158	12300	1	0.001879
chr2	23530187	23530846	Seq11482	+	23530517	23530376	142.77	24624	7056	1	0.000659
chr21	38045086	38045745	Seq11483	+	38045416	38045565	142	33420	15371	1	0.004252
chr11	118780262	118780921	Seq11484	+	118780592	118780721	132.13	40275	15484	1	0.004341
chr11	65961958	65962617	Seq11485	+	65962288	65962163	123.77	41821	14615	1	0.003283
chr13	44807218	44807877	Seq11486	+	44807548	44807603	105.31	45809	1227	1	0
chr6	155225974	155226633	Seq11487	+	155226304	155226238	99.2	28976	10042	0.999963	0.001459
chr2	219809041	219809700	Seq11488	+	219809371	219809366	89.56	41760	6866	1	0.000659
chr11	105837930	105838590	Seq11489	+	105838260	105838301	608.65	16.57	688	1	0
chr13	42366678	42366950	Seq1149	+	42366814	42366746	100.75	40184	19321	0.995477	0.01264
chr16	67987715	67988375	Seq11490	+	67988045	67988129	568.11	15.24	8080	1	0.000879
chr5	132631201	132631861	Seq11491	+	132631531	132631611	461.63	13.69	7890	1	0.000879
chr10	109029845	109030505	Seq11492	+	109030175	109030141	324.35	17838	7449	1	0.000703
chr4	182694913	182695573	Seq11493	+	182695243	182695320	305.42	42309	1832	1	0
chr20	18073377	18074037	Seq11494	+	18073707	18073649	273.35	18902	1703	1	0
chr2	106597210	106597870	Seq11495	+	106597540	106597559	248.7	40187	7113	1	0.000659
chr10	18123047	18123707	Seq11496	+	18123377	18123368	240.51	29830	2206	1	0
chr1	53421102	53421762	Seq11497	+	53421432	53421471	205.98	24320	2367	1	0
chr10	114719302	114719962	Seq11498	+	114719632	114719496	187.01	21033	3829	1	0
chr5	149305786	149306446	Seq11499	+	149306116	149305954	174.71	40217	13096	1	0.002343
chr18	27401016	27401224	Seq115	+	27401120	27401086	102.22	42887	10806	0.999648	0.001604
chr3	153459054	153459326	Seq1150	+	153459190	153459142	98.61	16954	19954	0.99653	0.013717
chr10	97016238	97016898	Seq11500	+	97016568	97016616	173.19	44774	11712	1	0.001745
chr12	86729805	86730465	Seq11501	+	86730135	86730033	157.46	42217	14738	1	0.003283
chr20	34098733	34099393	Seq11502	+	34099063	34099201	152.89	40366	3910	1	0
chr5	128458818	128459478	Seq11503	+	128459148	128459414	145.86	16254	17848	0.999913	0.010057
chr19	60319592	60320252	Seq11504	+	60319922	60320019	91.69	44317	12664	1	0.002181
chr15	68867390	68868051	Seq11505	+	68867721	68867816	1182.25	22.39	516	1	0
chr16	14980973	14981634	Seq11506	+	14981304	14981430	974.31	40441	7681	1	0.000879
chr15	99637301	99637962	Seq11507	+	99637632	99637882	602.74	15.87	325	1	0
chr12	88886075	88886736	Seq11508	+	88886406	88886323	554.72	40405	1185	1	0
chr7	13023244	13023905	Seq11509	+	13023575	13023339	550.45	15	8077	1	0.000879
chr6	43053886	43054158	Seq1151	+	43054022	43053977	94.91	23863	9301	0.999999	0.001229
chr1	160552077	160552738	Seq11510	+	160552408	160552315	415.75	20424	4826	1	0.000458
chr1	228456622	228457283	Seq11511	+	228456953	228456982	332.7	43040	2825	1	0
chr4	86599691	86600352	Seq11512	+	86600022	86599910	314.92	12359	3649	1	0
chr6	20344937	20345598	Seq11513	+	20345268	20345518	293.69	17076	4409	1	0.000458
chr6	154882783	154883444	Seq11514	+	154883114	154883260	238.98	13759	5107	1	0.000458
chr5	170270589	170271250	Seq11515	+	170270920	170271000	215.2	42979	16504	0.999992	0.007
chr14	69190551	69191212	Seq11516	+	69190882	69190860	206.37	40277	11687	1	0.001745
chr22	31622748	31623409	Seq11517	+	31623079	31622891	180.34	9	14381	1	0.003264
chr3	196056908	196057569	Seq11518	+	196057239	196057380	139.14	30133	15051	1	0.003933
chr9	126571488	126572149	Seq11519	+	126571819	126571665	131.67	14032	12673	1	0.002181
chr10	80854344	80854616	Seq1152	+	80854480	80854451	79.03	11444	19326	0.995373	0.01264
chr2	216321998	216322659	Seq11520	+	216322329	216322284	115.89	34455	13365	1	0.002674
chr6	37186221	37186882	Seq11521	+	37186552	37186324	93.3	21671	9636	0.999997	0.001415
chr10	79278418	79279079	Seq11522	+	79278749	79278844	83.54	17654	17946	0.999967	0.010249
chr8	132600576	132601238	Seq11523	+	132600907	132600979	375.23	33573	2977	1	0
chr16	23060578	23061240	Seq11524	+	23060909	23060983	351.94	32813	8734	1	0.000879
chr1	223672739	223673401	Seq11525	+	223673070	223673175	348.63	16377	4555	1	0.000458
chr5	149870016	149870678	Seq11526	+	149870347	149870506	315.6	45231	7877	1	0.000879
chr20	47633361	47634023	Seq11527	+	47633692	47633577	291.65	32417	784	1	0
chr1	237523391	237524053	Seq11528	+	237523722	237523641	284.63	47027	5211	1	0.000458
chr6	138157016	138157678	Seq11529	+	138157347	138157216	238.47	13394	5364	1	0.000458
chr3	173725654	173725926	Seq1153	+	173725790	173725690	74.42	18749	19097	0.999862	0.012637
chr14	57728654	57729316	Seq11530	+	57728985	57728832	225.33	17411	2721	1	0
chr4	56796234	56796896	Seq11531	+	56796565	56796595	223.68	16681	3434	1	0
chr9	4823588	4824250	Seq11532	+	4823919	4823887	215.78	12997	7066	1	0.000659
chr11	116312420	116313082	Seq11533	+	116312751	116312775	214.87	23255	11569	1	0.001698
chr4	121965930	121966592	Seq11534	+	121966261	121966091	210.82	42614	3544	1	0
chr13	43252739	43253401	Seq11535	+	43253070	43253229	168.18	40429	16394	0.999999	0.006919
chr11	18698232	18698894	Seq11536	+	18698563	18698444	166.78	15189	1805	1	0
chr11	119905890	119906552	Seq11537	+	119906221	119905993	151.48	35977	11580	1	0.001698
chr5	2405503	2406165	Seq11538	+	2405834	2405703	132.74	40336	14775	0.999999	0.003341
chr5	95323575	95324237	Seq11539	+	95323906	95324057	129.58	35582	13185	0.999999	0.002343
chr15	63250863	63251135	Seq1154	+	63250999	63250952	73.89	40517	11173	0.976649	0.001604
chr10	22056288	22056950	Seq11540	+	22056619	22056772	122.78	29738	17800	0.999982	0.010046
chr6	6328531	6329193	Seq11541	+	6328862	6329157	113.43	45444	10447	0.999178	0.001459
chr9	4069076	4069738	Seq11542	+	4069407	4069526	102.73	20576	7048	1	0.000659
chr12	119641037	119641699	Seq11543	+	119641368	119641305	99.46	12206	14682	1	0.003283
chr8	1866529	1867191	Seq11544	+	1866860	1866942	98.26	46905	926	1	0
chr10	25430503	25431165	Seq11545	+	25430834	25430843	82.27	15827	15937	0.999999	0.004836
chr11	121307835	121308498	Seq11546	+	121308167	121308018	869.85	40440	91	1	0
chr20	57980467	57981130	Seq11547	+	57980799	57980784	806.33	18.42	2180	1	0
chr11	118397124	118397787	Seq11548	+	118397456	118397399	455.27	14.27	1900	1	0
chr14	65289675	65290338	Seq11549	+	65290007	65289790	443.79	13.52	1397	1	0
chr12	52768081	52768353	Seq1155	+	52768217	52768141	72.12	46508	19361	0.999931	0.012658
chr5	57026667	57027330	Seq11550	+	57026999	57026779	387.99	18963	12115	1	0.001879
chr2	179845383	179846046	Seq11551	+	179845715	179845685	372.49	42309	6736	1	0.000659
chr16	21791874	21792537	Seq11552	+	21792206	21792377	370.26	44531	8016	1	0.000879
chr3	189874399	189875062	Seq11553	+	189874731	189874897	349.46	28095	14418	1	0.003264
chr10	7782463	7783126	Seq11554	+	7782795	7782626	331.97	22951	7199	1	0.000703
chr1	171062105	171062768	Seq11555	+	171062437	171062292	311.2	28764	2623	1	0
chr1	65173889	65174552	Seq11556	+	65174221	65174022	247.43	20333	5192	1	0.000458
chr17	42357697	42358360	Seq11557	+	42358029	42357955	241.1	30195	3557	1	0
chrX	108960540	108961203	Seq11558	+	108960872	108960727	189.04	45170	14279	1	0.003264
chr1	201661924	201662587	Seq11559	+	201662256	201662518	176.93	35612	4886	1	0.000458
chr8	54313496	54313768	Seq1156	+	54313632	54313662	69.73	42491	19820	0.999884	0.013433
chr17	19564814	19565477	Seq11560	+	19565146	19564988	176.23	40245	7361	1	0.000703
chr4	107404585	107405248	Seq11561	+	107404917	107405076	168.3	40520	2557	1	0
chr9	109343647	109344310	Seq11562	+	109343979	109344025	157.62	40305	12691	1	0.002181
chr18	3446677	3447340	Seq11563	+	3447009	3446997	154.57	27576	10569	0.999896	0.001514
chr14	26740466	26741129	Seq11564	+	26740798	26740820	145.37	17715	16534	0.999998	0.007273
chr14	75071850	75072513	Seq11565	+	75072182	75072088	144.51	16619	13933	1	0.003114
chr12	52686418	52687081	Seq11566	+	52686750	52686814	109.44	24624	8906	1	0.000983
chr20	29655379	29656042	Seq11567	+	29655711	29655574	92.58	30437	4213	0.999997	0
chr12	55316526	55317189	Seq11568	+	55316858	55316730	83.33	26420	14675	1	0.003283
chr14	73319614	73320277	Seq11569	+	73319946	73320086	79.63	12175	13940	1	0.003114
chr5	141493344	141493617	Seq1157	+	141493481	141493405	490.83	14.13	8217	1	0.000879
chr5	133662945	133663609	Seq11570	+	133663277	133663432	1021.75	20.59	7773	1	0.000879
chr12	50209028	50209692	Seq11571	+	50209360	50209509	882.31	40288	55	1	0
chr19	38499236	38499900	Seq11572	+	38499568	38499586	664.33	40313	5927	1	0.000659
chr18	838072	838736	Seq11573	+	838404	838452	533.06	14.89	129	1	0
chr12	66427568	66428232	Seq11574	+	66427900	66428171	529.78	15.43	210	1	0
chr13	23983828	23984492	Seq11575	+	23984160	23984286	401.15	30651	2084	1	0
chr1	223662656	223663320	Seq11576	+	223662988	223662991	395.49	44896	4695	1	0.000458
chr12	129605705	129606369	Seq11577	+	129606037	129606160	379.39	36130	9018	1	0.000983
chr7	55213864	55214528	Seq11578	+	55214196	55214070	369.8	40221	8596	1	0.000879
chr6	116440143	116440807	Seq11579	+	116440475	116440627	273.25	40339	4704	1	0.000458
chr15	91161636	91161909	Seq1158	+	91161773	91161837	254.21	40522	2755	1	0
chr1	368271	368935	Seq11580	+	368603	368584	234.66	46997	2491	1	0
chr1	72818468	72819132	Seq11581	+	72818800	72818575	216.98	40429	4979	1	0.000458
chr11	119564436	119565100	Seq11582	+	119564768	119564742	187.86	35278	9137	1	0.000983
chr4	107723387	107724051	Seq11583	+	107723719	107723870	183.28	40306	2953	1	0
chrX	9485353	9486017	Seq11584	+	9485685	9485565	150.98	42948	17482	0.999993	0.009914
chr22	30312271	30312935	Seq11585	+	30312603	30312502	96.99	40274	19594	0.999515	0.013208
chr11	119100854	119101518	Seq11586	+	119101186	119101040	89.5	35186	9202	1	0.000983
chr11	82412758	82413422	Seq11587	+	82413090	82413206	85.27	40395	15814	0.999999	0.004697
chr13	30089929	30090593	Seq11588	+	30090261	30090214	81.61	15097	18109	0.999876	0.010388
chr2	84774874	84775539	Seq11589	+	84775207	84775242	421.76	32813	6461	1	0.000659
chr12	115290879	115291152	Seq1159	+	115291016	115291049	196.4	43344	15495	1	0.004341
chr3	31985310	31985975	Seq11590	+	31985643	31985712	324.16	46722	13684	1	0.002874
chr15	92954989	92955654	Seq11591	+	92955322	92955198	306.19	42675	3083	1	0
chr22	25938333	25938998	Seq11592	+	25938666	25938770	246.4	22920	14248	1	0.003264
chr3	48489501	48490166	Seq11593	+	48489834	48490059	240.23	17807	13570	1	0.002874
chr6	131401815	131402480	Seq11594	+	131402148	131401987	223.55	40277	5405	1	0.000458
chr14	22494508	22495173	Seq11595	+	22494841	22494904	216.86	46997	7326	1	0.000703
chr11	66490037	66490702	Seq11596	+	66490370	66490461	185.62	40429	11531	1	0.001698
chr9	102099439	102100104	Seq11597	+	102099772	102099745	182.45	23193	6989	1	0.000659
chr8	90062964	90063629	Seq11598	+	90063297	90063406	164.64	12997	9131	1	0.000983
chr15	46140924	46141589	Seq11599	+	46141257	46141382	163.87	8	4298	0.999993	0
chr4	188446996	188447204	Seq116	+	188447100	188447169	99.96	40427	5619	0.999977	0.000554
chr1	90747373	90747646	Seq1160	+	90747510	90747479	187.84	45505	5568	0.999999	0.000458
chr14	67293325	67293990	Seq11600	+	67293658	67293693	150.35	22828	2881	1	0
chr20	32437784	32438449	Seq11601	+	32438117	32437880	140.6	13332	9230	0.999936	0.001074
chr11	27215527	27216192	Seq11602	+	27215860	27215930	121.7	40397	16759	0.999996	0.007878
chr19	6717613	6718278	Seq11603	+	6717946	6718090	117.14	35916	13967	1	0.00317
chr2	158659606	158660271	Seq11604	+	158659939	158660059	103.26	20941	13972	1	0.00317
chr12	119903537	119904202	Seq11605	+	119903870	119903896	92.48	40365	16230	0.999999	0.006036
chr22	18800631	18801296	Seq11606	+	18800964	18801041	75.55	20576	15328	1	0.004252
chr1	152476606	152477272	Seq11607	+	152476939	152476731	889.47	18.57	813	1	0
chr9	98368080	98368746	Seq11608	+	98368413	98368367	627.7	14.61	5753	1	0.000659
chr3	171070449	171071115	Seq11609	+	171070782	171070745	408.09	13.83	14292	1	0.003264
chr16	70149636	70149909	Seq1161	+	70149773	70149725	177.77	46966	15842	0.999996	0.004702
chr17	15277008	15277674	Seq11610	+	15277341	15277369	314.21	47423	1705	1	0
chr4	14596608	14597274	Seq11611	+	14596941	14596787	304.51	41579	1485	1	0
chr5	96076095	96076761	Seq11612	+	96076428	96076566	227	16316	12259	1	0.001879
chr13	93632286	93632952	Seq11613	+	93632619	93632761	218.2	11567	11594	1	0.001745
chr6	54851837	54852503	Seq11614	+	54852170	54852152	174.66	33786	5438	1	0.000458
chr9	130359050	130359716	Seq11615	+	130359383	130359488	149.87	31199	9413	1	0.001274
chr19	17214895	17215561	Seq11616	+	17215228	17215243	128.44	40243	6934	1	0.000659
chr2	113912406	113913072	Seq11617	+	113912739	113912703	122.4	41426	6254	1	0.000659
chr11	46251868	46252534	Seq11618	+	46252201	46252205	114.47	30834	14565	1	0.003283
chr22	27737839	27738505	Seq11619	+	27738172	27738251	98.34	16589	18192	0.99999	0.010485
chr2	105379491	105379764	Seq1162	+	105379628	105379548	161.71	42186	9445	1	0.001274
chr18	11847213	11847880	Seq11620	+	11847547	11847429	665.31	16.69	121	1	0
chr9	114307567	114308234	Seq11621	+	114307901	114307854	576.85	13.99	5781	1	0.000659
chr14	34006697	34007364	Seq11622	+	34007031	34007109	563.78	15.31	671	1	0
chr17	25576860	25577527	Seq11623	+	25577194	25577132	523.13	14.73	705	1	0
chr5	115909374	115910041	Seq11624	+	115909708	115909776	380.62	14580	8494	1	0.000879
chr5	5413759	5414426	Seq11625	+	5414093	5414169	357.11	36100	7859	1	0.000879
chr8	38254940	38255607	Seq11626	+	38255274	38255111	331.86	40494	1599	1	0
chr12	67108728	67109395	Seq11627	+	67109062	67109178	316.56	29891	9013	1	0.000983
chr6	17233520	17234187	Seq11628	+	17233854	17233668	303.37	23651	4774	1	0.000458
chr12	55170223	55170890	Seq11629	+	55170557	55170608	251.29	17076	9038	1	0.000983
chr3	161996813	161997086	Seq1163	+	161996950	161997031	128.59	18080	18591	0.999978	0.01131
chr6	125663575	125664242	Seq11630	+	125663909	125663980	234.87	47362	5429	1	0.000458
chr2	137188493	137189160	Seq11631	+	137188827	137188771	221.97	17746	6624	1	0.000659
chr2	11792916	11793583	Seq11632	+	11793250	11793219	219.53	15919	7070	1	0.000659
chr5	67147029	67147696	Seq11633	+	67147363	67147361	202.72	32721	12446	1	0.001879
chr2	159518699	159519366	Seq11634	+	159519033	159518938	175.06	16984	6977	1	0.000659
chr7	151902973	151903640	Seq11635	+	151903307	151903264	172.73	42217	12126	1	0.001879
chr10	73457150	73457817	Seq11636	+	73457484	73457537	162.54	34881	17769	0.999985	0.010046
chr4	88100804	88101471	Seq11637	+	88101138	88101052	153.59	26481	4027	0.999999	0
chr4	154204165	154204832	Seq11638	+	154204499	154204517	152.35	25385	4354	0.999986	0
chr2	183629973	183630640	Seq11639	+	183630307	183630348	151.24	32660	9409	1	0.001274
chr1	56926854	56927127	Seq1164	+	56926991	56926878	127.35	24259	5540	1	0.000458
chr5	64811982	64812649	Seq11640	+	64812316	64812377	136.3	42917	12323	1	0.001879
chr8	128347052	128347719	Seq11641	+	128347386	128347322	113.41	29738	14628	1	0.003283
chr5	37145831	37146499	Seq11642	+	37146165	37146040	1126.56	21.64	7803	1	0.000879
chr1	61921205	61921873	Seq11643	+	61921539	61921372	701.01	16.44	4377	1	0.000458
chr11	121743783	121744451	Seq11644	+	121744117	121744161	583.04	16.21	2063	1	0
chr9	112807765	112808433	Seq11645	+	112808099	112807973	356.3	32782	6602	1	0.000659
chr1	53355288	53355956	Seq11646	+	53355622	53355648	339.29	47058	4714	1	0.000458
chr5	64287221	64287889	Seq11647	+	64287555	64287698	326.56	16011	16455	0.999994	0.007
chr17	40925181	40925849	Seq11648	+	40925515	40925503	324.99	40309	1784	1	0
chr1	115498122	115498790	Seq11649	+	115498456	115498539	316.51	32417	4825	1	0.000458
chrX	85949576	85949849	Seq1165	+	85949713	85949705	120.77	45108	17504	0.999991	0.009914
chr16	22461704	22462372	Seq11650	+	22462038	22462109	298.26	40431	7973	1	0.000879
chr19	45596759	45597427	Seq11651	+	45597093	45597210	280.73	22525	6109	1	0.000659
chr1	20449490	20450158	Seq11652	+	20449824	20449730	269.34	36404	4782	1	0.000458
chr22	19475053	19475721	Seq11653	+	19475387	19475113	242.93	19998	14172	1	0.003264
chr2	87653727	87654395	Seq11654	+	87654061	87654142	181.41	22463	6457	1	0.000659
chr6	52563154	52563822	Seq11655	+	52563488	52563428	174.3	33420	5338	1	0.000458
chr9	131783470	131784138	Seq11656	+	131783804	131783786	173.54	15523	6771	1	0.000659
chr19	44838103	44838771	Seq11657	+	44838437	44838354	171.73	14062	7134	1	0.000659
chr3	114896811	114897479	Seq11658	+	114897145	114897278	161.65	17746	15413	1	0.004252
chr20	11864610	11865278	Seq11659	+	11864944	11864905	148.76	21732	4062	0.999999	0
chr10	114816279	114816552	Seq1166	+	114816416	114816333	117.82	24259	16339	0.999999	0.006604
chr2	231310757	231311425	Seq11660	+	231311091	231310937	146	27912	12776	1	0.002181
chr1	18839033	18839701	Seq11661	+	18839367	18839245	126.62	23529	5538	1	0.000458
chr6	108722919	108723587	Seq11662	+	108723253	108723271	106.24	40215	5533	1	0.000458
chr8	87014290	87014958	Seq11663	+	87014624	87014706	94.41	41791	16196	0.999999	0.005629
chr1	27297894	27298562	Seq11664	+	27298228	27298463	86.74	13271	9898	0.999986	0.001415
chr17	13267086	13267755	Seq11665	+	13267421	13267346	538.17	14.94	2372	1	0
chr17	46558325	46558994	Seq11666	+	46558660	46558705	327.16	20029	7193	1	0.000703
chr8	126416920	126417589	Seq11667	+	126417255	126417244	309.04	24412	9074	1	0.000983
chr16	80625705	80626374	Seq11668	+	80626040	80626164	257.66	40431	8704	1	0.000879
chr1	143592611	143593280	Seq11669	+	143592946	143592823	249.82	40338	5042	1	0.000458
chr3	153091440	153091713	Seq1167	+	153091577	153091547	115.03	40275	19411	0.999742	0.012882
chr4	177034688	177035357	Seq11670	+	177035023	177034936	214.63	45901	3587	1	0
chr5	71784276	71784945	Seq11671	+	71784611	71784560	166.58	36342	8699	1	0.000879
chr16	86461448	86462117	Seq11672	+	86461783	86461616	135.99	42552	14779	0.999999	0.003341
chr17	47379494	47380163	Seq11673	+	47379829	47379758	133.43	41456	13868	1	0.003114
chr8	2370664	2371333	Seq11674	+	2370999	2371156	126.52	45108	15251	1	0.004192
chr22	19939400	19940069	Seq11675	+	19939735	19939857	119.56	43647	14104	1	0.003264
chr1	47430224	47430893	Seq11676	+	47430559	47430748	93.96	22402	9294	0.999999	0.001229
chr9	116483585	116484254	Seq11677	+	116483920	116483903	85.9	40214	9451	1	0.001274
chr1	211056477	211057147	Seq11678	+	211056812	211056998	1123.71	20.93	560	1	0
chr10	35028835	35029505	Seq11679	+	35029170	35029015	644.36	40284	2329	1	0
chr10	60302845	60303118	Seq1168	+	60302982	60303065	109.87	40274	18539	0.999096	0.011125
chr4	139340156	139340826	Seq11680	+	139340491	139340417	640.22	16.37	937	1	0
chr8	27236176	27236846	Seq11681	+	27236511	27236398	525.05	15.36	542	1	0
chr6	90474795	90475465	Seq11682	+	90475130	90474962	523.93	14.15	4465	1	0.000458
chr1	145869607	145870277	Seq11683	+	145869942	145870063	507.44	13.91	1658	1	0
chr17	69305710	69306380	Seq11684	+	69306045	69306026	399.3	40402	2127	1	0
chr8	25232784	25233454	Seq11685	+	25233119	25233260	364.55	26268	8969	1	0.000983
chr22	29945873	29946543	Seq11686	+	29946208	29946181	347.07	26634	13517	1	0.002874
chr12	69391867	69392537	Seq11687	+	69392202	69392067	307.83	23682	9111	1	0.000983
chr11	58404307	58404977	Seq11688	+	58404642	58404742	297.68	16377	12997	1	0.002299
chr9	111861319	111861989	Seq11689	+	111861654	111861567	197.66	35612	7064	1	0.000659
chr5	125032642	125032915	Seq1169	+	125032779	125032668	109.23	12571	17345	0.999972	0.009602
chr4	38582294	38582964	Seq11690	+	38582629	38582580	189.14	23590	4151	0.999998	0
chr11	12193002	12193672	Seq11691	+	12193337	12193167	177.95	40367	9081	1	0.000983
chr20	47328473	47329143	Seq11692	+	47328808	47328737	171.43	40217	3819	1	0
chr5	131160930	131161600	Seq11693	+	131161265	131161487	152.28	22463	10747	1	0.001603
chr2	201689932	201690602	Seq11694	+	201690267	201690264	146.01	27912	16036	1	0.005179
chr3	187160648	187161318	Seq11695	+	187160983	187161180	131.19	21002	18623	0.99997	0.01131
chr1	204615373	204616043	Seq11696	+	204615708	204615640	127.6	24624	5380	1	0.000458
chr3	133860577	133861247	Seq11697	+	133860912	133860760	77.66	23498	13612	1	0.002874
chr1	144434566	144435237	Seq11698	+	144434902	144435023	705.75	40314	271	1	0
chr7	107288312	107288983	Seq11699	+	107288648	107288480	705.73	40285	7825	1	0.000879
chr14	73359810	73360018	Seq117	+	73359914	73359844	99.9	40365	18512	0.999201	0.011125
chr20	41522874	41523147	Seq1170	+	41523011	41523076	105.45	46539	5643	0.999966	0.000554
chr17	43711334	43712005	Seq11700	+	43711670	43711624	687.28	16.95	899	1	0
chr17	32816619	32817290	Seq11701	+	32816955	32816805	578.69	15.51	1535	1	0
chr11	76847678	76848349	Seq11702	+	76848014	76848143	508.57	40497	2224	1	0
chr3	154799901	154800572	Seq11703	+	154800237	154800175	339.98	21520	14324	1	0.003264
chr2	99364797	99365468	Seq11704	+	99365133	99365151	326	14519	6810	1	0.000659
chr3	9439307	9439978	Seq11705	+	9439643	9439944	320.03	43800	14057	1	0.003264
chr13	50827258	50827929	Seq11706	+	50827594	50827447	315.44	11994	1264	1	0
chr11	112946400	112947071	Seq11707	+	112946736	112946993	302.26	19664	984	1	0
chr3	58435816	58436487	Seq11708	+	58436152	58435980	268.23	40493	14481	1	0.003264
chr2	15975933	15976604	Seq11709	+	15976269	15976190	254.1	40491	6547	1	0.000659
chr8	24489582	24489855	Seq1171	+	24489719	24489642	99.11	11475	16903	0.999993	0.007902
chr10	13032139	13032810	Seq11710	+	13032475	13032458	233.68	24351	7329	1	0.000703
chr21	45715615	45716286	Seq11711	+	45715951	45716062	205.13	23621	15026	1	0.003933
chr12	45093211	45093882	Seq11712	+	45093547	45093626	203.26	13028	13020	1	0.002299
chr15	88814094	88814765	Seq11713	+	88814430	88814379	171.78	44409	4002	1	0
chr11	35169967	35170638	Seq11714	+	35170303	35170395	138.48	40336	15506	1	0.004341
chr10	121090408	121091079	Seq11715	+	121090744	121090825	122.51	40396	18281	0.999691	0.010635
chr20	10637286	10637958	Seq11716	+	10637622	10637610	508.1	14.53	2815	1	0
chr9	19151589	19152261	Seq11717	+	19151925	19151769	493.87	33573	6278	1	0.000659
chr1	199410622	199411294	Seq11718	+	199410958	199411124	454.84	13.15	1628	1	0
chr1	87927580	87928252	Seq11719	+	87927916	87927966	374.97	32813	2564	1	0
chr6	15759264	15759537	Seq1172	+	15759401	15759369	86.18	12540	15728	0.672141	0.004659
chr12	14255991	14256663	Seq11720	+	14256327	14256270	359.89	23346	2148	1	0
chr10	112137932	112138604	Seq11721	+	112138268	112138091	341.56	40401	1732	1	0
chr6	92430723	92431395	Seq11722	+	92431059	92431130	307.22	26207	4724	1	0.000458
chr5	45450655	45451327	Seq11723	+	45450991	45450995	299.4	34243	10719	1	0.001603
chr5	160284091	160284763	Seq11724	+	160284427	160284376	295.18	30956	8163	1	0.000879
chr15	73448085	73448757	Seq11725	+	73448421	73448293	276.23	21094	2559	1	0
chrX	24600459	24601131	Seq11726	+	24600795	24600977	273.54	45231	13553	1	0.002874
chr16	16274225	16274897	Seq11727	+	16274561	16274404	270.78	13424	8715	1	0.000879
chr2	33101647	33102319	Seq11728	+	33101983	33102141	266.25	12663	6550	1	0.000659
chr20	35797654	35798326	Seq11729	+	35797990	35798175	244.24	33482	3455	1	0
chr17	56887248	56887521	Seq1173	+	56887385	56887410	84.07	40303	17295	0.999997	0.009174
chr3	190525021	190525693	Seq11730	+	190525357	190525440	239.37	17076	14374	1	0.003264
chr2	178175987	178176659	Seq11731	+	178176323	178176158	224.56	19572	6798	1	0.000659
chr1	230824770	230825442	Seq11732	+	230825106	230825272	194.25	14458	5299	1	0.000458
chr6	106107547	106108219	Seq11733	+	106107883	106107814	181.49	40429	5447	1	0.000458
chr2	80103107	80103779	Seq11734	+	80103443	80103522	181.31	40336	11841	1	0.001816
chr13	106061168	106061840	Seq11735	+	106061504	106061330	179.22	14093	2794	1	0
chr11	13186004	13186676	Seq11736	+	13186340	13186386	154.5	40337	15489	1	0.004341
chr12	7171522	7172194	Seq11737	+	7171858	7171686	148.83	40428	15455	1	0.004341
chr11	94233182	94233854	Seq11738	+	94233518	94233350	132.09	40275	15774	0.999999	0.004697
chr14	32972150	32972822	Seq11739	+	32972486	32972657	105.5	46174	17776	0.999985	0.010046
chr13	50650425	50650698	Seq1174	+	50650562	50650530	75.13	42491	19275	0.996586	0.01264
chr1	197164693	197165366	Seq11740	+	197165030	197165145	541.34	14.39	2510	1	0
chr3	160990192	160990865	Seq11741	+	160990529	160990655	424.2	40496	13622	1	0.002874
chr13	105419936	105420609	Seq11742	+	105420273	105420110	331.2	22586	3452	1	0
chr6	71177872	71178545	Seq11743	+	71178209	71178301	298.23	19998	5173	1	0.000458
chr2	115024598	115025271	Seq11744	+	115024935	115024866	298.13	33848	6402	1	0.000659
chr2	204124688	204125361	Seq11745	+	204125025	204125047	229.02	22859	6484	1	0.000659
chr2	43504482	43505155	Seq11746	+	43504819	43504757	208.85	44409	6622	1	0.000659
chr2	20739531	20740204	Seq11747	+	20739868	20739679	194.35	32690	6408	1	0.000659
chr10	29295894	29296567	Seq11748	+	29296231	29296173	188.24	40337	7410	1	0.000703
chr10	98101995	98102668	Seq11749	+	98102332	98102474	176.05	40245	3341	1	0
chr15	56683888	56684162	Seq1175	+	56684025	56683983	396.55	28825	838	1	0
chr9	95258280	95258953	Seq11750	+	95258617	95258766	168.12	40244	7069	1	0.000659
chr8	1865842	1866515	Seq11751	+	1866179	1866139	164.52	12632	926	1	0
chr9	96629547	96630220	Seq11752	+	96629884	96629858	158.78	40366	6842	1	0.000659
chr2	190773329	190774002	Seq11753	+	190773666	190773693	155.99	40185	18701	0.999999	0.011369
chr6	71615927	71616600	Seq11754	+	71616264	71616419	153.77	14427	10110	0.999934	0.001459
chr2	20113726	20114399	Seq11755	+	20114063	20114225	150.83	32295	7025	1	0.000659
chr17	777607	778280	Seq11756	+	777944	778059	138.75	47300	12812	1	0.002252
chr3	179024647	179025320	Seq11757	+	179024984	179024849	107.05	28277	16078	0.999999	0.005414
chr11	119088929	119089602	Seq11758	+	119089266	119089251	102.72	16224	14707	1	0.003283
chr4	17169361	17170035	Seq11759	+	17169698	17169976	1049.29	40411	7	1	0
chr3	177999305	177999579	Seq1176	+	177999442	177999401	372.44	13.19	13664	1	0.002874
chr6	26623386	26624060	Seq11760	+	26623723	26623561	764.72	17.19	569	1	0
chr5	155303939	155304613	Seq11761	+	155304276	155304254	545.16	14.92	8050	1	0.000879
chr3	133859902	133860576	Seq11762	+	133860239	133860114	444.99	14.47	13612	1	0.002874
chr3	30600304	30600978	Seq11763	+	30600641	30600627	296.68	26238	13634	1	0.002874
chr10	89328009	89328683	Seq11764	+	89328346	89328527	255.96	41913	3504	1	0
chr2	87612129	87612803	Seq11765	+	87612466	87612588	249.56	40218	6296	1	0.000659
chr8	24456353	24457027	Seq11766	+	24456690	24456704	240.47	44835	2462	1	0
chr13	73640021	73640695	Seq11767	+	73640358	73640426	228.38	19968	2356	1	0
chr1	197882285	197882959	Seq11768	+	197882622	197882489	222.05	40187	5087	1	0.000458
chr20	42509831	42510505	Seq11769	+	42510168	42510129	205.18	40246	3560	1	0
chr8	56905493	56905767	Seq1177	+	56905630	56905554	296.68	15646	9037	1	0.000983
chr2	11403032	11403706	Seq11770	+	11403369	11403244	204.51	40490	6471	1	0.000659
chr20	48160263	48160937	Seq11771	+	48160600	48160686	203.79	9	3546	1	0
chr2	91208963	91209637	Seq11772	+	91209300	91209147	190.74	29768	5679	1	0.000659
chr12	119460580	119461254	Seq11773	+	119460917	119460767	187.17	34547	16684	0.999998	0.007878
chr6	136802354	136803028	Seq11774	+	136802691	136802671	181.06	40398	5280	1	0.000458
chr2	152393359	152394033	Seq11775	+	152393696	152393754	180.47	21367	6538	1	0.000659
chr12	68127528	68128202	Seq11776	+	68127865	68127922	172.03	20302	13025	1	0.002299
chr12	21648576	21649250	Seq11777	+	21648913	21649072	152.78	40217	13783	1	0.003012
chr11	28871013	28871687	Seq11778	+	28871350	28871292	114.29	30834	15518	1	0.004341
chr1	235091588	235092262	Seq11779	+	235091925	235091860	85.86	12175	10078	0.99995	0.001459
chr17	53916932	53917206	Seq1178	+	53917069	53917032	274.67	19268	11592	1	0.001745
chr15	48423345	48424020	Seq11780	+	48423683	48423838	926.43	19.78	833	1	0
chr15	35838007	35838682	Seq11781	+	35838345	35838182	707.85	17.23	309	1	0
chr7	31532759	31533434	Seq11782	+	31533097	31533161	638.08	16.18	7831	1	0.000879
chr11	74122211	74122886	Seq11783	+	74122549	74122719	458.43	14.32	8941	1	0.000983
chr19	49767098	49767773	Seq11784	+	49767436	49767576	457.71	15311	5910	1	0.000659
chr3	32856404	32857079	Seq11785	+	32856742	32856849	378.39	40250	13625	1	0.002874
chr4	83827626	83828301	Seq11786	+	83827964	83828120	357.92	40494	2438	1	0
chr2	168592912	168593587	Seq11787	+	168593250	168593331	357.06	40431	6619	1	0.000659
chr10	67114640	67115315	Seq11788	+	67114978	67114876	282.57	25112	2961	1	0
chr22	43701800	43702475	Seq11789	+	43702138	43702246	256.71	31686	13572	1	0.002874
chr14	75397081	75397355	Seq1179	+	75397218	75397140	148.68	21002	15914	0.999999	0.004836
chr12	120523100	120523775	Seq11790	+	120523438	120523397	247.07	13789	2595	1	0
chr2	208708445	208709120	Seq11791	+	208708783	208708941	197.14	34881	6379	1	0.000659
chr18	44852599	44853274	Seq11792	+	44852937	44853094	193.49	27607	2752	1	0
chr5	154006783	154007458	Seq11793	+	154007121	154007206	191.33	22494	7737	1	0.000879
chr1	198344253	198344928	Seq11794	+	198344591	198344424	189.19	46600	5153	1	0.000458
chr19	45948979	45949654	Seq11795	+	45949317	45949509	172.6	40275	6004	1	0.000659
chr7	47204027	47204702	Seq11796	+	47204365	47204264	167.92	40245	12346	1	0.001879
chr17	71504672	71505347	Seq11797	+	71505010	71504745	148.36	20637	9453	1	0.001304
[truncated: 15,562 more rows]
[truncated: 1 more columns]
