# Supplementary material for: A High Resolution Genome-Wide Scan of HNF4α Recognition Sites Infers a Regulatory Gene Network in Colon Cancer
Source: PLoS One. 2011 Jul 28;6(7):e21667. doi: 10.1371/journal.pone.0021667 (PMC3145629; doi:10.1371/journal.pone.0021667)
Supplement: Table S2 — LowstringencySet. (XLS) [file pone.0021667.s002.xls]

## Sheet: Table S2
MAT bandwidth = 200, maximum gap = 300, minimum probes = 8, P-value < 0.00001 and MAT score > 5
Tilemap truncation =-1000000, 1000000, transfrom = none, GAP<=300/probes between peaks <=5, minimum length 200nt/5 probes, region summary method = HMM (A peak 28 probes on average, cutoff 0,5), FDR = left tail and FDR < 0.015
TAS bandwidth = 400, P-value < 0.01, minimum run = 200 and maximum gap = 250
Chr	St	End
chrY	380093	380676
chrY	2338187	2339312
chrY	2383906	2384465
chrY	2395014	2395826
chrY	2400712	2401483
chrY	2404953	2405705
chrY	2426108	2427229
chrY	2436104	2436820
chrY	2582622	2584044
chrY	2585887	2586527
chrY	2604736	2605437
chrY	2662989	2663975
chrY	5471324	5471923
chrY	13013730	13014613
chrY	24828450	24829197
chrY	24861345	24861991
chrY	24873082	24874223
chrY	24899494	24900227
chrY	25881002	25881646
chrY	25907057	25908363
chrY	25919412	25919904
chrY	25952015	25952767
chrY	26868624	26869542
chrY	57521603	57522454
chrY	57727164	57728025
chrX	380093	380749
chrX	525567	526178
chrX	827911	828265
chrX	2338187	2339312
chrX	2383906	2384465
chrX	2395014	2395826
chrX	2400712	2401483
chrX	2404953	2405705
chrX	2425417	2427229
chrX	2436104	2436820
chrX	2489975	2490561
chrX	2582622	2584044
chrX	2585887	2586709
chrX	2594233	2594784
chrX	2604736	2605509
chrX	2617908	2618332
chrX	2618681	2618984
chrX	2647394	2648589
chrX	2662989	2663937
chrX	2825407	2826312
chrX	2934262	2935087
chrX	2963730	2964294
chrX	4017776	4018306
chrX	6300400	6301041
chrX	6305181	6305811
chrX	6310131	6310798
chrX	6428576	6429358
chrX	6509580	6510142
chrX	6612981	6614373
chrX	6916904	6917602
chrX	6949682	6950711
chrX	7018362	7019494
chrX	7055007	7055747
chrX	7060150	7061399
chrX	7430691	7431337
chrX	7657344	7658068
chrX	7682150	7683313
chrX	7687841	7688566
chrX	7700260	7700830
chrX	8261998	8262890
chrX	8757140	8757739
chrX	8760161	8761503
chrX	8946222	8947123
chrX	9196726	9197596
chrX	9324638	9325414
chrX	9386912	9387855
chrX	9420743	9421544
chrX	9485141	9486299
chrX	9500753	9501785
chrX	9945677	9946486
chrX	10005011	10006045
chrX	10097092	10097727
chrX	10209328	10209888
chrX	10464828	10466117
chrX	10507063	10507892
chrX	10535629	10536191
chrX	10572437	10573198
chrX	10698092	10698876
chrX	10721717	10722955
chrX	10828528	10829310
chrX	10850330	10851483
chrX	10919584	10920282
chrX	10920715	10921381
chrX	11028074	11029085
chrX	11057731	11058450
chrX	11185430	11186715
chrX	11195461	11196651
chrX	11265156	11265932
chrX	11303470	11304079
chrX	11313742	11315220
chrX	11388988	11390958
chrX	11437427	11438406
chrX	12236045	12236621
chrX	12771350	12772713
chrX	12951540	12952740
chrX	13029274	13030244
chrX	13054718	13055279
chrX	13534965	13536091
chrX	13596935	13597930
chrX	13680763	13681483
chrX	13693296	13694281
chrX	14194888	14195925
chrX	14308168	14309320
chrX	14326361	14327368
chrX	14333823	14334886
chrX	14359467	14359924
chrX	14588406	14589759
chrX	14626612	14627543
chrX	14862425	14863037
chrX	15015578	15016214
chrX	15056921	15057133
chrX	15070106	15070930
chrX	15161413	15162022
chrX	15197513	15198660
chrX	15326847	15327319
chrX	15533842	15534883
chrX	15546973	15548048
chrX	15763043	15763793
chrX	15793511	15794050
chrX	15904572	15905753
chrX	16119389	16120282
chrX	16135644	16136287
chrX	16179688	16180508
chrX	16406979	16407989
chrX	16452013	16452816
chrX	16531814	16533124
chrX	16574154	16575429
chrX	16699718	16700410
chrX	16735546	16736830
chrX	16747249	16748265
chrX	17048651	17049459
chrX	17282393	17283001
chrX	17368385	17368880
chrX	17374817	17376779
chrX	17399888	17401292
chrX	17427972	17428806
chrX	17523120	17524850
chrX	17541768	17542595
chrX	17543798	17544554
chrX	17663223	17664270
chrX	17673040	17673650
chrX	18283053	18283381
chrX	18548417	18548710
chrX	18595994	18596822
chrX	18913063	18913589
chrX	19493371	19494099
chrX	19674553	19675705
chrX	19686265	19687369
chrX	19687470	19688175
chrX	19799156	19799860
chrX	19903697	19904372
chrX	19957278	19958848
chrX	19969053	19969578
chrX	20052624	20053642
chrX	20063535	20064612
chrX	20146789	20148103
chrX	20290455	20291693
chrX	20300920	20301573
chrX	20306058	20306994
chrX	20363875	20364569
chrX	20368751	20369829
chrX	20370097	20371391
chrX	20399299	20399973
chrX	20405152	20406089
chrX	20406534	20408562
chrX	20427479	20428417
chrX	20475371	20476468
chrX	20717121	20717792
chrX	21032066	21032860
chrX	21655512	21657001
chrX	21661690	21662796
chrX	21675307	21676024
chrX	21810579	21812020
chrX	21838885	21839696
chrX	21857019	21857887
chrX	21954017	21954672
chrX	22039040	22039858
chrX	22053326	22054147
chrX	22580125	22582118
chrX	23041604	23042549
chrX	23272816	23273452
chrX	23555984	23556709
chrX	23561644	23562412
chrX	23692073	23692830
chrX	23697976	23698650
chrX	23712444	23713012
chrX	23735099	23735823
chrX	23913388	23914025
chrX	23927514	23928347
chrX	23981853	23982623
chrX	24108991	24109665
chrX	24117162	24118140
chrX	24118286	24119087
chrX	24180838	24181773
chrX	24188752	24189654
chrX	24392349	24393160
chrX	24577422	24578428
chrX	24600153	24601488
chrX	24703717	24704646
chrX	24814658	24815577
chrX	24882134	24883208
chrX	24923846	24925133
chrX	25053513	25054302
chrX	25451916	25452807
chrX	26035155	26035908
chrX	26731459	26732236
chrX	27915205	27916009
chrX	27916282	27916706
chrX	28554354	28555386
chrX	28555481	28556087
chrX	28556309	28556913
chrX	28779426	28780321
chrX	29302555	29303280
chrX	29470360	29471764
chrX	30241293	30241754
chrX	30499734	30500482
chrX	30540375	30541058
chrX	30554443	30555201
chrX	30555727	30556860
chrX	30577551	30578259
chrX	30591326	30592080
chrX	30607053	30609261
chrX	30760211	30760905
chrX	30762880	30764365
chrX	30867797	30868605
chrX	30882795	30883370
chrX	30898861	30899453
chrX	30906983	30908069
chrX	31092894	31093944
chrX	31095587	31096506
chrX	31127012	31128365
chrX	31154922	31155713
chrX	31193245	31194383
chrX	31244015	31245264
chrX	31324903	31325657
chrX	31363353	31365010
chrX	31471545	31472221
chrX	31551470	31552382
chrX	31580473	31581160
chrX	31692068	31692674
chrX	31775903	31776821
chrX	31781453	31782035
chrX	31784331	31785105
chrX	31788662	31789262
chrX	31816981	31817976
chrX	31899086	31899776
chrX	32464185	32466293
chrX	32735738	32736237
chrX	33307506	33308628
chrX	34125770	34126423
chrX	37091408	37092573
chrX	37094077	37094774
chrX	37424082	37424611
chrX	37750434	37751231
chrX	37829623	37830220
chrX	37850776	37851575
chrX	37853225	37853882
chrX	38021660	38022555
chrX	38023118	38024019
chrX	38080626	38081489
chrX	38086645	38088567
chrX	38096421	38097360
chrX	38326763	38328069
chrX	38404554	38405401
chrX	38427898	38428824
chrX	38758021	38758590
chrX	38761212	38762522
chrX	38787788	38788386
chrX	39111116	39111895
chrX	39465953	39466601
chrX	39594266	39595154
chrX	39740679	39741035
chrX	39831787	39832987
chrX	39833320	39834018
chrX	39835158	39835892
chrX	39917301	39918107
chrX	39918678	39919180
chrX	40034250	40034783
chrX	40471737	40472555
chrX	40473424	40475140
chrX	40688919	40690001
chrX	40747643	40748436
chrX	40760993	40761207
chrX	41125809	41126398
chrX	41126943	41128075
chrX	41156243	41156841
chrX	41226290	41227176
chrX	41292561	41293284
chrX	41566800	41568617
chrX	41606625	41607382
chrX	41612170	41612884
chrX	41690145	41691784
chrX	41771546	41772611
chrX	41798347	41799257
chrX	41817110	41818133
chrX	41851798	41853143
chrX	42122893	42123851
chrX	42164175	42165435
chrX	42282260	42283327
chrX	42372445	42373227
chrX	42440965	42442923
chrX	42446158	42446910
chrX	42498066	42498701
chrX	42500398	42502054
chrX	42826971	42827609
chrX	42852624	42853260
chrX	42969683	42970538
chrX	43057358	43057782
chrX	43255217	43256218
chrX	43296129	43297238
chrX	43330453	43331841
chrX	43333723	43334614
chrX	43345141	43345944
chrX	43361951	43362560
chrX	43384241	43385116
chrX	43408255	43409647
chrX	43437411	43437932
chrX	43437933	43438677
chrX	43478475	43479275
chrX	43561128	43562370
chrX	43589677	43590669
chrX	43717843	43718694
chrX	43761630	43762422
chrX	44172920	44174147
chrX	44431865	44432401
chrX	44434230	44434928
chrX	44586920	44588166
chrX	44659132	44659820
chrX	44873014	44873729
chrX	45039437	45040136
chrX	45246500	45247122
chrX	45250018	45250898
chrX	45513933	45514552
chrX	45576904	45577578
chrX	46063826	46065665
chrX	46072163	46072657
chrX	46188058	46188697
chrX	46207084	46207508
chrX	46537805	46538604
chrX	46604931	46605471
chrX	46712606	46713611
chrX	46803185	46804481
chrX	46804665	46806609
chrX	46824542	46825840
chrX	47227442	47228074
chrX	47699355	47700083
chrX	48265374	48266061
chrX	48317195	48317664
chrX	48454896	48456997
chrX	48497252	48498329
chrX	48545955	48546865
chrX	48654036	48654962
chrX	48683742	48685014
chrX	48798440	48799117
chrX	48799779	48800383
chrX	49443637	49444238
chrX	49462996	49464301
chrX	49493964	49494552
chrX	49511926	49513187
chrX	49513297	49514746
chrX	49528242	49529151
chrX	49564190	49565004
chrX	49566588	49567379
chrX	49718547	49720094
chrX	49765847	49766046
chrX	49805972	49806770
chrX	50557857	50559325
chrX	51666523	51667118
chrX	51713491	51713953
chrX	51714134	51715146
chrX	51829535	51830953
chrX	51942787	51944561
chrX	52544837	52545536
chrX	52557937	52558665
chrX	53262948	53264149
chrX	54846348	54847887
chrX	54885473	54886174
chrX	55037237	55038474
chrX	55050527	55051520
chrX	55189911	55190897
chrX	55505664	55506766
chrX	55552744	55553692
chrX	56572795	56573329
chrX	56597787	56598429
chrX	56824792	56825434
chrX	63470157	63471820
chrX	63474860	63475544
chrX	64333442	64334041
chrX	64544670	64545741
chrX	65179977	65180695
chrX	65298627	65300368
chrX	66037191	66037988
chrX	66054901	66055609
chrX	66236760	66237831
chrX	66705094	66706039
chrX	66790667	66791785
chrX	67625034	67625744
chrX	67672830	67673731
chrX	67831551	67832340
chrX	68005263	68006097
chrX	68404897	68405367
chrX	68426652	68427295
chrX	68445295	68446240
chrX	68692480	68694101
chrX	69113006	69113928
chrX	69390770	69392180
chrX	69465693	69466584
chrX	69615850	69616968
chrX	69662374	69662692
chrX	70203173	70204452
chrX	70217938	70218718
chrX	70240381	70240933
chrX	70318969	70320458
chrX	70353721	70354654
chrX	70361660	70362276
chrX	70364466	70365485
chrX	70437431	70438689
chrX	70597639	70598389
chrX	70692445	70693230
chrX	70723366	70724176
chrX	71318126	71318939
chrX	71615407	71616909
chrX	71709250	71710034
chrX	72262483	72263408
chrX	73053158	73054820
chrX	73080514	73080805
chrX	73315550	73316164
chrX	73352782	73353422
chrX	73378398	73379179
chrX	73428005	73429112
chrX	74207721	74208510
chrX	74285874	74286898
chrX	74292798	74293949
chrX	74411427	74412295
chrX	76256256	76257202
chrX	77036610	77037387
chrX	77085142	77085888
chrX	77095521	77096058
chrX	77247172	77247778
chrX	79927286	79928000
chrX	80142871	80143444
chrX	81475295	81476278
chrX	81600387	81601141
chrX	83260229	83261280
chrX	83330365	83331339
chrX	83385135	83385835
chrX	83858869	83859656
chrX	84499811	84501598
chrX	84640799	84641738
chrX	84645378	84645878
chrX	84650018	84651110
chrX	84654288	84655120
chrX	84656506	84657213
chrX	84773618	84774149
chrX	85047932	85048475
chrX	85333638	85334134
chrX	85949422	85950098
chrX	87242826	87243902
chrX	87979683	87980350
chrX	91571699	91572555
chrX	91799111	91799720
chrX	93641181	93641982
chrX	95854399	95855075
chrX	95871751	95872400
chrX	95879649	95880471
chrX	95880934	95882111
chrX	96125775	96126714
chrX	96138292	96139302
chrX	96435349	96436135
chrX	96609313	96610373
chrX	96689493	96689987
chrX	96770457	96771564
chrX	96931000	96931751
chrX	97110130	97111095
chrX	98113281	98114380
chrX	98831158	98831938
chrX	99267481	99268188
chrX	99390265	99391182
chrX	99418597	99419282
chrX	99497851	99498538
chrX	99728012	99728909
chrX	99789859	99791502
chrX	100025077	100026398
chrX	100065661	100066878
chrX	100068193	100068654
chrX	100135847	100136525
chrX	100370853	100371907
chrX	100489066	100490018
chrX	100550317	100551298
chrX	101339876	101340478
chrX	101629809	101630449
chrX	101799647	101800860
chrX	101867955	101868596
chrX	101869088	101870139
chrX	102399203	102401021
chrX	102792438	102793486
chrX	103287789	103288863
chrX	103342456	103343087
chrX	104537255	104538219
chrX	105168583	105169697
chrX	105415595	105416594
chrX	105445808	105446055
chrX	105532504	105533103
chrX	105821986	105824227
chrX	105833144	105834154
chrX	105845264	105846276
chrX	105848241	105848858
chrX	105910135	105911668
chrX	105932235	105932943
chrX	106061823	106063992
chrX	106248203	106249037
chrX	106770109	106770635
chrX	107342338	107343150
chrX	108869571	108870452
chrX	108941846	108942622
chrX	108960226	108961376
chrX	109134163	109135284
chrX	109165857	109166762
chrX	109166763	109167359
chrX	109167360	109167987
chrX	109246089	109246754
chrX	109248213	109248989
chrX	109253229	109253529
chrX	109450612	109451186
chrX	109456415	109457358
chrX	109706229	109706999
chrX	109717207	109717811
chrX	109717866	109719680
chrX	110143591	110144365
chrX	111640209	111640889
chrX	111641186	111641645
chrX	111672244	111673101
chrX	111902556	111903185
chrX	111914836	111916147
chrX	111967020	111968369
chrX	112100359	112101106
chrX	112127863	112128634
chrX	112644248	112645652
chrX	113500243	113500896
chrX	114212535	114213361
chrX	114485661	114486557
chrX	115040183	115040989
chrX	116155847	116156449
chrX	116352841	116353955
chrX	116731134	116732082
chrX	116987262	116988329
chrX	117148865	117149652
chrX	117173624	117175090
chrX	117189092	117190334
chrX	117192074	117193338
chrX	117237838	117239195
chrX	117373279	117374067
chrX	117514988	117515796
chrX	117589526	117590647
chrX	117592419	117593145
chrX	117744689	117745254
chrX	117857645	117858439
chrX	118058664	118059833
chrX	118241528	118242282
chrX	118406466	118407209
chrX	118407533	118408560
chrX	118436734	118438069
chrX	118473072	118473786
chrX	118473837	118474523
chrX	118495449	118496676
chrX	118511983	118512783
chrX	118513334	118515125
chrX	118534242	118534810
chrX	118952880	118953997
chrX	119269360	119270000
chrX	119298483	119299241
chrX	119567594	119568198
chrX	119710114	119710646
chrX	119770250	119771202
chrX	119772581	119773643
chrX	122656782	122657475
chrX	122697285	122697893
chrX	122697894	122698455
chrX	122741246	122742789
chrX	122764707	122765596
chrX	122771333	122771930
chrX	122784097	122785103
chrX	122791630	122792302
chrX	122867681	122868651
chrX	122913363	122913576
chrX	122914792	122915399
chrX	123151926	123152638
chrX	123387590	123388648
chrX	123680437	123681226
chrX	124672784	124673314
chrX	127880636	127881286
chrX	128106034	128106963
chrX	128402039	128402747
chrX	128473191	128473950
chrX	128501011	128501694
chrX	128547168	128547881
chrX	128597690	128598785
chrX	128697691	128698651
chrX	128735361	128736328
chrX	128787562	128788285
chrX	128804202	128804978
chrX	129032916	129033916
chrX	129054029	129054611
chrX	129160489	129161129
chrX	129166012	129166958
chrX	129292111	129293048
chrX	129347904	129348690
chrX	129362924	129363567
chrX	129456931	129457467
chrX	129638175	129639037
chrX	129665858	129666537
chrX	129675452	129676029
chrX	129763351	129764054
chrX	129804027	129804798
chrX	129804799	129805531
chrX	129854903	129855653
chrX	130179198	130180234
chrX	130224718	130225179
chrX	130233039	130234296
chrX	130234495	130235388
chrX	130248913	130249771
chrX	130326702	130327284
chrX	130363270	130363937
chrX	130364241	130364468
chrX	130402480	130403471
chrX	130550329	130551047
chrX	130907348	130908169
chrX	130994653	130995723
chrX	131039217	131040174
chrX	131059860	131061008
chrX	131142005	131143801
chrX	131372730	131374594
chrX	131394856	131395621
chrX	131414523	131415638
chrX	131443993	131446333
chrX	131447912	131449035
chrX	131452196	131453121
chrX	131454522	131455573
chrX	131466065	131467684
chrX	131551797	131552834
chrX	131576580	131577414
chrX	131835075	131835797
chrX	131902350	131903052
chrX	132013581	132014189
chrX	132761212	132761855
chrX	132853629	132854782
chrX	132883096	132883520
chrX	132912649	132913259
chrX	132931611	132932653
chrX	132955879	132956503
chrX	132959246	132960813
chrX	132968409	132969307
chrX	132969308	132970228
chrX	132972058	132972886
chrX	132977435	132978719
chrX	132981027	132981804
chrX	132984004	132984778
chrX	132985418	132986021
chrX	132987922	132988948
chrX	133414112	133414818
chrX	133550361	133551258
chrX	133708537	133709286
chrX	133788827	133789802
chrX	133905443	133906436
chrX	133969587	133970267
chrX	134085360	134085821
chrX	134337470	134338380
chrX	134510842	134511546
chrX	134886729	134887369
chrX	135092876	135093816
chrX	135095156	135095782
chrX	135944426	135945158
chrX	136273941	136274520
chrX	137554346	137554985
chrX	138490554	138491543
chrX	138843342	138844360
chrX	138867300	138868230
chrX	138882418	138883364
chrX	139854262	139854888
chrX	141914358	141915572
chrX	143041516	143042500
chrX	145042960	145044076
chrX	145643927	145645203
chrX	146069752	146070706
chrX	146748632	146749384
chrX	146764898	146765673
chrX	146773674	146774752
chrX	146816254	146817211
chrX	146848975	146849460
chrX	147049160	147050754
chrX	147252675	147253763
chrX	147300948	147301702
chrX	147507914	147508926
chrX	147876971	147877608
chrX	148411965	148412691
chrX	148435855	148437236
chrX	148515395	148516100
chrX	148850571	148851989
chrX	149486869	149487432
chrX	149489452	149490346
chrX	150808297	150809260
chrX	150821809	150822896
chrX	150900842	150901879
chrX	150904535	150905835
chrX	150914999	150916032
chrX	151732174	151733811
chrX	151982509	151983251
chrX	152541070	152541567
chrX	152564654	152565444
chrX	153270136	153270355
chrX	153396509	153397043
chrX	153680376	153682711
chrX	153687038	153687868
chrX	154088253	154088899
chrX	154227948	154228954
chrX	154377621	154378618
chrX	154662291	154663114
chrX	154867964	154868825
chr13	18114285	18114889
chr13	18174326	18175693
chr13	18650258	18650936
chr13	19069020	19069263
chr13	19191761	19193027
chr13	19573859	19574627
chr13	19581293	19581538
chr13	19799054	19800196
chr13	20029817	20030487
chr13	20031541	20033163
chr13	20033347	20033771
chr13	20038309	20038991
chr13	20411827	20412672
chr13	20494465	20495155
chr13	20697483	20698333
chr13	20998538	20999749
chr13	21042576	21043446
chr13	21088492	21089318
chr13	21093026	21093286
chr13	21107957	21108657
chr13	21108876	21109411
chr13	21205370	21206191
chr13	21206192	21206866
chr13	21213923	21214987
chr13	21269725	21270186
chr13	21273354	21274096
chr13	21285796	21286498
chr13	21296861	21297839
chr13	21309817	21310784
chr13	21370721	21371515
chr13	22820218	22821436
chr13	23148357	23149243
chr13	23223156	23224463
chr13	23381788	23382758
chr13	23460979	23461239
chr13	23462454	23464236
chr13	23477589	23478811
chr13	23504409	23505669
chr13	23624663	23625442
chr13	23656043	23657462
chr13	23702608	23703027
chr13	23742954	23744207
chr13	23854202	23854524
chr13	23983616	23984772
chr13	25460430	25461191
chr13	25502160	25502814
chr13	25657832	25658543
chr13	25680656	25681223
chr13	25832885	25833608
chr13	25913611	25914251
chr13	26093749	26094865
chr13	26421763	26422748
chr13	26423414	26424716
chr13	26426916	26427690
chr13	26427815	26429790
chr13	26433889	26434577
chr13	26435157	26435849
chr13	26440840	26441621
chr13	26454985	26455923
chr13	26460093	26460836
chr13	26596401	26597194
chr13	26660162	26660846
chr13	26801466	26802011
chr13	26841261	26841979
chr13	26867914	26868695
chr13	26875336	26876802
chr13	26913425	26915682
chr13	26941817	26942338
chr13	27021133	27022332
chr13	27022333	27023318
chr13	27079414	27080365
chr13	27090714	27092179
chr13	27093015	27093807
chr13	27115639	27116665
chr13	27131387	27132218
chr13	27134999	27136182
chr13	27202355	27203031
chr13	27261061	27261789
chr13	27262155	27262763
chr13	27323008	27324532
chr13	27325164	27325790
chr13	27340385	27341709
chr13	27376808	27377388
chr13	27389059	27390315
chr13	27424794	27425780
chr13	27428494	27429501
chr13	27435604	27436348
chr13	27441293	27442216
chr13	27450649	27452234
chr13	27452857	27454214
chr13	27456222	27456870
chr13	27495200	27496048
chr13	27611489	27612173
chr13	27765273	27765697
chr13	27814199	27815046
chr13	27822845	27823851
chr13	27842533	27843235
chr13	27949097	27950013
chr13	28017618	28018938
chr13	28020433	28021165
chr13	28046891	28047965
chr13	28054447	28055329
chr13	28085651	28086253
chr13	28129891	28131042
chr13	28171031	28171685
chr13	28196722	28198103
chr13	28266267	28267074
chr13	28980432	28982201
chr13	29258073	29259494
chr13	29282217	29283296
chr13	29304552	29305806
chr13	29349539	29350955
chr13	29426502	29427563
chr13	29518910	29520905
chr13	29580674	29581941
chr13	29663651	29664538
chr13	29861594	29862098
chr13	29866634	29868333
chr13	29870805	29871577
chr13	29872348	29873098
chr13	29951001	29952672
chr13	30089816	30090817
chr13	30137571	30138664
chr13	30201882	30202657
chr13	30215454	30216226
chr13	30217821	30219100
chr13	30223652	30224830
chr13	30238275	30238854
chr13	30632341	30633286
chr13	30634437	30635140
chr13	30639277	30640308
chr13	30644576	30645109
chr13	30668731	30669893
chr13	30955102	30956010
chr13	30991698	30992496
chr13	31016503	31017416
chr13	31043097	31044225
chr13	31060757	31061812
chr13	31077379	31078489
chr13	31126553	31127121
chr13	31246284	31246955
chr13	31531067	31531712
chr13	31531731	31532739
chr13	31547063	31548592
chr13	31552661	31552902
chr13	31611320	31611748
chr13	31613659	31614462
chr13	31614463	31616052
chr13	31647564	31648819
chr13	31727373	31728344
chr13	31732966	31733976
chr13	31753060	31754194
chr13	31900257	31901193
chr13	31917547	31919417
chr13	32010418	32011447
chr13	32225217	32225816
chr13	32479072	32479788
chr13	32525647	32526440
chr13	32563014	32563653
chr13	32597434	32599355
chr13	32640434	32641319
chr13	32651891	32653315
chr13	32744434	32745745
chr13	32757903	32758924
chr13	32769044	32769784
chr13	32834742	32835808
chr13	33110880	33111812
chr13	33114751	33115462
chr13	33151009	33151767
chr13	33289654	33290483
chr13	33343679	33344672
chr13	33345812	33346480
chr13	33440977	33441620
chr13	33484105	33485054
chr13	33491440	33493168
chr13	33673280	33674182
chr13	33723133	33723497
chr13	33819541	33820793
chr13	34244167	34244840
chr13	34336754	34337391
chr13	34821638	34822557
chr13	35256001	35257018
chr13	35372824	35373382
chr13	35889589	35890114
chr13	36190424	36191573
chr13	36472509	36472735
chr13	36499561	36500570
chr13	36606111	36607247
chr13	37278484	37279474
chr13	37416073	37416857
chr13	37421853	37422928
chr13	37820996	37822095
chr13	38109507	38110363
chr13	38156533	38157478
chr13	38166091	38166867
chr13	38351084	38352113
chr13	38495272	38496638
chr13	38512220	38512942
chr13	38970769	38970968
chr13	38986157	38986979
chr13	39184261	39185333
chr13	39662956	39663378
chr13	39808014	39809247
chr13	39839834	39841267
chr13	39878747	39879459
chr13	39975728	39976744
chr13	40008565	40009527
chr13	40021402	40022334
chr13	40040486	40041441
chr13	40057485	40058238
chr13	40067601	40068524
chr13	40116682	40118064
chr13	40243038	40243272
chr13	40273576	40274823
chr13	40394687	40394888
chr13	40443546	40444830
chr13	40446852	40447579
chr13	40465874	40466626
chr13	40471164	40471931
chr13	40477005	40478686
chr13	40490889	40492347
chr13	40526234	40527161
chr13	40528620	40529408
chr13	40531658	40532318
chr13	40691301	40691942
chr13	40883094	40883949
chr13	41035596	41036362
chr13	41077655	41079887
chr13	41111970	41113034
chr13	41117230	41118203
chr13	41252348	41253448
chr13	41500252	41501334
chr13	41543817	41544429
chr13	41792372	41792839
chr13	41996648	41997359
chr13	42365255	42366115
chr13	42366466	42367303
chr13	42402173	42402918
chr13	42439455	42440548
chr13	42444192	42445157
chr13	42464252	42465103
chr13	42495274	42496477
chr13	42512052	42512783
chr13	42513523	42514310
chr13	42741000	42741602
chr13	42792139	42792929
chr13	43134630	43135971
chr13	43138719	43139281
chr13	43252725	43253579
chr13	43536085	43537045
chr13	43570401	43571596
chr13	43575688	43578050
chr13	43578236	43579432
chr13	43580244	43581471
chr13	43612788	43614950
chr13	43835515	43837699
chr13	43839818	43841351
chr13	43852077	43852297
chr13	43902517	43903198
chr13	43903422	43904237
chr13	43907227	43907653
chr13	43920169	43921169
chr13	43921348	43923397
chr13	43927381	43928168
chr13	44014093	44014749
chr13	44033100	44034111
chr13	44035293	44036068
chr13	44091850	44092614
chr13	44115322	44116039
chr13	44204595	44205352
chr13	44222311	44223355
chr13	44236074	44237749
chr13	44237797	44238362
chr13	44286270	44288460
chr13	44325576	44326729
chr13	44366370	44367047
chr13	44439793	44440655
chr13	44460788	44461778
chr13	44508028	44508736
chr13	44651343	44652152
chr13	44691257	44691979
chr13	44727248	44728313
chr13	44787702	44788007
chr13	44806852	44808125
chr13	44813803	44814371
chr13	44866343	44866570
chr13	44905053	44905881
chr13	44906728	44907368
chr13	44912307	44913281
chr13	44919129	44919938
chr13	44920982	44921881
chr13	45614836	45615709
chr13	45624363	45625251
chr13	45652168	45652851
chr13	45845273	45846331
chr13	45865205	45866127
chr13	45941062	45941735
chr13	46079626	46080767
chr13	46131504	46132289
chr13	46132348	46133409
chr13	46137987	46138648
chr13	46156034	46157411
chr13	46269388	46270626
chr13	46337939	46338575
chr13	46711277	46711595
chr13	47374582	47375334
chr13	47375984	47376328
chr13	47462517	47464383
chr13	47473436	47473967
chr13	47512006	47512504
chr13	47514871	47515406
chr13	47568748	47569608
chr13	47699660	47700380
chr13	47703119	47704166
chr13	47831967	47832881
chr13	47843037	47843613
chr13	48051679	48052274
chr13	48165837	48166902
chr13	48410504	48411525
chr13	48427481	48427952
chr13	48448763	48449468
chr13	48604630	48605560
chr13	48786101	48786505
chr13	48815678	48816602
chr13	48916779	48917553
chr13	49032159	49032874
chr13	49033028	49033661
chr13	49162268	49162777
chr13	49262574	49264118
chr13	49282906	49283778
chr13	49292234	49293528
chr13	49311376	49311624
chr13	49330176	49331296
chr13	49410770	49412041
chr13	49413365	49414511
chr13	49552482	49553313
chr13	49594719	49595974
chr13	49633732	49634366
chr13	49634500	49635069
chr13	49645002	49645472
chr13	49658375	49660312
chr13	49716771	49717722
chr13	49754954	49755732
chr13	49792398	49793037
chr13	49806575	49807688
chr13	49807810	49808485
chr13	49883298	49884208
chr13	49984889	49985606
chr13	49986340	49987313
chr13	50066068	50066680
chr13	50101558	50102301
chr13	50143057	50144604
chr13	50451164	50451961
chr13	50465346	50466285
chr13	50477572	50479526
chr13	50650249	50650947
chr13	50827011	50828458
chr13	50831012	50831882
chr13	50832475	50833295
chr13	51108004	51108995
chr13	51140397	51141523
chr13	51203688	51204372
chr13	51236009	51236802
chr13	51253936	51255098
chr13	51312075	51312699
chr13	51365047	51365761
chr13	51451333	51451792
chr13	51469215	51470846
chr13	51478219	51479530
chr13	51497509	51498394
chr13	51633061	51633596
chr13	51634439	51635393
chr13	51637420	51638175
chr13	51831361	51832309
chr13	52089858	52090541
chr13	52314347	52315181
chr13	53637672	53638570
chr13	53865735	53867062
chr13	53998362	54000030
chr13	54002859	54003695
chr13	54046646	54047575
chr13	54109230	54110230
chr13	56377622	56377842
chr13	56489230	56489762
chr13	56517383	56518130
chr13	56518191	56519281
chr13	56609295	56610664
chr13	57385331	57386904
chr13	57413137	57413779
chr13	57528092	57528668
chr13	57770495	57771148
chr13	57813192	57813984
chr13	57938863	57939995
chr13	58152603	58153250
chr13	58321982	58322881
chr13	58826525	58827087
chr13	58842543	58843577
chr13	58883502	58883795
chr13	59162642	59164283
chr13	59173231	59174177
chr13	59183017	59183721
chr13	59210736	59211595
chr13	59307017	59308687
chr13	59308825	59309894
chr13	59317388	59318424
chr13	59365330	59366171
chr13	59447755	59448901
chr13	59463293	59464125
chr13	59468054	59469237
chr13	59472366	59474117
chr13	59481820	59482855
chr13	59672986	59673632
chr13	59745835	59747133
chr13	60226773	60227625
chr13	60664451	60665922
chr13	61254415	61255736
chr13	61379766	61380325
chr13	62667377	62668354
chr13	63203699	63204795
chr13	64250472	64251620
chr13	64321118	64322615
chr13	65179415	65180169
chr13	66196028	66196752
chr13	68746008	68747110
chr13	68772160	68772875
chr13	68792337	68793467
chr13	68798970	68799615
chr13	69192093	69193197
chr13	69432047	69432811
chr13	69860589	69861701
chr13	69862968	69863820
chr13	69864072	69864642
chr13	70413143	70414412
chr13	71115080	71116453
chr13	71176816	71177978
chr13	71236476	71237885
chr13	71245284	71246546
chr13	71877216	71878190
chr13	71978781	71979582
chr13	72432427	72433269
chr13	72455321	72456244
chr13	72457575	72458103
chr13	72512519	72513659
chr13	72516968	72517877
chr13	72529757	72530949
chr13	72537063	72538592
chr13	72573068	72573841
chr13	72610458	72611744
chr13	72638792	72640026
chr13	72642688	72644089
chr13	72665985	72667194
chr13	72682091	72683423
chr13	72693104	72693984
chr13	72694813	72696022
chr13	72733546	72734292
chr13	72779495	72780232
chr13	72797615	72798896
chr13	72869186	72870718
chr13	72871037	72872338
chr13	72885465	72886319
chr13	72922789	72924014
chr13	72937466	72938436
chr13	72971794	72972581
chr13	73055094	73056210
chr13	73065221	73066083
chr13	73090050	73091343
chr13	73144510	73145223
chr13	73147931	73149578
chr13	73237387	73238764
chr13	73480975	73482190
chr13	73496496	73497999
chr13	73554777	73555468
chr13	73583777	73584315
chr13	73639873	73641278
chr13	73693489	73694672
chr13	73699219	73700516
chr13	73758781	73760777
chr13	74728768	74729671
chr13	74834390	74835047
chr13	74912037	74912783
chr13	75166470	75166834
chr13	75196871	75197719
chr13	75219193	75220139
chr13	75232023	75234971
chr13	75243063	75244016
chr13	75264438	75265526
chr13	75266798	75267527
chr13	75270381	75271553
chr13	75319044	75319756
chr13	75416213	75417167
chr13	75481609	75482520
chr13	75822365	75823049
chr13	76031261	76032082
chr13	76168294	76169290
chr13	76192293	76193093
chr13	76360236	76360839
chr13	76441686	76442463
chr13	76800606	76801673
chr13	77337475	77338762
chr13	77343623	77344440
chr13	77380073	77381346
chr13	77611202	77611878
chr13	77664718	77665740
chr13	77719336	77719938
chr13	78025307	78026285
chr13	78076132	78077563
chr13	78103124	78103767
chr13	78118249	78119040
chr13	78119786	78120346
chr13	78130157	78131400
chr13	78287664	78289789
chr13	78301262	78301844
chr13	78339424	78340825
chr13	78340835	78341669
chr13	78342839	78343702
chr13	78369244	78370049
chr13	78754477	78755789
chr13	78853208	78853965
chr13	78957186	78958215
chr13	79196227	79197264
chr13	79248235	79249514
chr13	79250927	79251453
chr13	79253725	79254477
chr13	79254478	79255140
chr13	79333201	79334591
chr13	79337307	79337826
chr13	79460707	79461697
chr13	79471266	79472788
chr13	79512137	79513873
chr13	79604837	79605929
chr13	79730859	79731463
chr13	79731641	79731916
chr13	79768996	79769856
chr13	79811312	79812324
chr13	79812580	79813218
chr13	80353583	80354993
chr13	80577632	80578513
chr13	80620714	80621587
chr13	80965158	80966044
chr13	81546201	81546803
chr13	81978908	81979442
chr13	83520344	83521560
chr13	83807959	83808944
chr13	84466485	84467302
chr13	84843097	84843995
chr13	85402084	85402924
chr13	85728723	85729616
chr13	85729818	85731111
chr13	86507869	86508861
chr13	87532361	87533104
chr13	88964766	88965334
chr13	89004819	89005655
chr13	89014924	89015590
chr13	89520690	89521192
chr13	89521269	89521999
chr13	89634616	89635324
chr13	89765006	89765502
chr13	89948307	89948939
chr13	89952389	89953232
chr13	90349423	90350125
chr13	90586773	90587713
chr13	90604336	90607100
chr13	90631475	90632207
chr13	90632640	90633421
chr13	90803653	90804470
chr13	90807258	90807863
chr13	90811462	90812641
chr13	90812718	90813762
chr13	90822630	90823311
chr13	90990771	90991434
chr13	91024224	91025082
chr13	91176060	91176554
chr13	91212329	91214152
chr13	91217226	91218533
chr13	91413300	91413839
chr13	91504439	91505761
chr13	91553385	91554033
chr13	91671809	91673030
chr13	91673275	91674129
chr13	91923921	91924915
chr13	91930282	91930934
chr13	91987565	91988312
chr13	91999192	92000220
chr13	92060213	92060949
chr13	92531931	92532785
chr13	92674612	92675625
chr13	92681939	92682832
chr13	92778811	92779828
chr13	92827080	92827831
chr13	93217201	93218968
chr13	93568771	93570133
chr13	93632139	93633042
chr13	93713262	93713956
chr13	93741791	93743315
chr13	93920595	93921327
chr13	93999050	93999482
chr13	93999632	94000226
chr13	94573784	94574682
chr13	94708626	94708911
chr13	94710385	94711522
chr13	94721291	94722234
chr13	94725257	94726316
chr13	94739054	94739728
chr13	95106490	95107154
chr13	95126409	95127073
chr13	95332463	95332683
chr13	95391021	95392075
chr13	95400038	95400919
chr13	95470583	95471186
chr13	95471423	95471958
chr13	95532019	95532761
chr13	95975436	95976890
chr13	96002646	96003719
chr13	96126962	96127749
chr13	96131932	96132243
chr13	96219867	96220649
chr13	96260034	96261097
chr13	96375324	96377064
chr13	96471083	96472174
chr13	96591215	96592618
chr13	96674286	96674978
chr13	96691069	96692243
chr13	96693899	96695781
chr13	96709873	96711058
chr13	96724654	96726755
chr13	96729969	96730751
chr13	96746526	96747929
chr13	96794461	96795129
chr13	96798540	96799328
chr13	96881040	96881970
chr13	96883282	96883613
chr13	97034342	97035224
chr13	97077821	97078538
chr13	97186577	97187581
chr13	97476428	97477108
chr13	97497639	97497857
chr13	97498062	97498947
chr13	97623559	97624126
chr13	97651916	97653056
chr13	97716351	97717085
chr13	97760440	97761596
chr13	97763745	97764362
chr13	97852922	97854017
chr13	97855866	97856828
chr13	97940205	97941354
chr13	97946094	97946689
chr13	97962344	97963072
chr13	97991748	97992993
chr13	97993877	97994684
chr13	98020515	98021258
chr13	98025833	98026448
chr13	98027889	98028908
chr13	98049279	98050408
chr13	98098370	98098809
chr13	98099877	98101717
chr13	98114808	98115940
chr13	98123031	98124084
chr13	98156927	98157577
chr13	98181737	98182747
chr13	98192009	98192569
chr13	98193381	98194680
chr13	98196656	98197976
chr13	98205689	98206763
chr13	98222204	98223071
chr13	98225879	98226854
chr13	98252369	98253340
chr13	98264063	98264790
chr13	98271665	98273200
chr13	98278462	98279050
chr13	98376022	98376805
chr13	98409213	98409849
chr13	98435919	98437422
chr13	98453877	98454641
chr13	98612575	98613349
chr13	98651573	98652148
chr13	98652209	98652912
chr13	98744102	98744962
chr13	98948926	98949832
chr13	98957699	98958483
chr13	99008888	99009627
chr13	99055704	99056950
chr13	99112490	99113706
chr13	99136250	99137994
chr13	99191913	99192789
chr13	99359423	99359882
chr13	99489644	99490520
chr13	99556012	99556749
chr13	99578893	99579987
chr13	99632909	99633940
chr13	99967273	99968046
chr13	101429729	101430686
chr13	101810859	101811550
chr13	102268178	102268731
chr13	102280603	102281139
chr13	102297843	102298303
chr13	102342886	102343670
chr13	102350221	102352219
chr13	102358505	102359108
chr13	102382420	102384255
chr13	102394679	102396730
chr13	102415798	102416696
chr13	102418798	102419552
chr13	102452102	102453455
chr13	102454360	102455779
chr13	102481115	102482326
chr13	102580788	102581564
chr13	102598419	102599022
chr13	102733089	102733895
chr13	102808039	102809468
chr13	102967245	102968505
chr13	102981304	102982962
chr13	103762031	103762671
chr13	104043998	104044810
chr13	104047896	104048712
chr13	104895589	104896406
chr13	105169678	105171055
chr13	105256698	105257397
chr13	105281244	105281921
chr13	105419407	105420745
chr13	105429504	105430532
chr13	105518346	105519543
chr13	105545796	105548071
chr13	105549250	105549962
chr13	105550012	105551042
chr13	105551319	105551779
chr13	105554166	105554947
chr13	105579442	105580082
chr13	105589219	105590259
chr13	105594209	105594975
chr13	105594983	105595914
chr13	105633471	105635018
chr13	105647763	105648494
chr13	105925648	105926782
chr13	105937547	105939800
chr13	106017080	106017774
chr13	106041569	106042277
chr13	106060779	106061972
chr13	106222206	106222982
chr13	106331149	106331982
chr13	106398672	106399790
chr13	106408422	106409816
chr13	106412507	106413795
chr13	106436818	106437530
chr13	106447609	106448321
chr13	106569951	106571452
chr13	107126193	107126727
chr13	107576228	107577283
chr13	107604286	107606244
chr13	107754351	107755341
chr13	108202414	108203093
chr13	108211327	108212117
chr13	108707018	108707809
chr13	109036759	109038277
chr13	109042455	109044479
chr13	109056351	109057490
chr13	109137755	109138650
chr13	109636584	109637519
chr13	109646901	109647962
chr13	109656103	109657541
chr13	109712400	109713921
chr13	109714143	109714977
chr13	109727256	109729144
chr13	109762706	109763484
chr13	109898415	109899166
chr13	109957011	109958283
chr13	109967715	109968676
chr13	110070971	110071581
chr13	110135014	110135566
chr13	110162117	110162757
chr13	110517932	110518659
chr13	110860603	110861537
chr13	110865240	110866163
chr13	111108520	111109835
chr13	111861571	111862576
chr13	112289541	112289788
chr13	112393699	112394572
chr13	112608112	112608713
chr13	112619992	112620794
chr13	112687174	112687998
chr13	112860476	112861045
chr13	112922326	112923344
chr13	113002072	113002603
chr13	113058743	113059377
chr13	113098859	113099414
chr13	113101614	113102328
chr13	113151364	113152042
chr13	113284571	113286031
chr13	113550046	113550959
chr13	113617274	113617909
chr13	113620064	113620778
chr13	113621113	113622083
chr13	113898505	113899656
chr13	113904900	113905168
chr12	56243	57028
chr12	114425	114998
chr12	122983	124392
chr12	232348	232958
chr12	306197	306915
chr12	367592	369627
chr12	440602	441259
chr12	547669	548477
chr12	564792	565552
chr12	705679	706676
chr12	731119	731631
chr12	768176	769056
chr12	785454	786502
chr12	1033781	1034350
chr12	1078207	1078737
chr12	1149771	1150456
chr12	1196584	1197318
chr12	1202290	1202930
chr12	1309188	1309992
chr12	1403284	1404039
chr12	1445855	1446640
chr12	1507981	1508981
chr12	1639274	1640285
chr12	1649731	1650948
chr12	1669023	1669976
chr12	1795272	1796060
chr12	1918391	1919571
chr12	1972909	1974032
chr12	2029119	2029768
chr12	2147701	2149353
chr12	2246235	2246935
chr12	2362343	2363497
chr12	2469866	2470473
chr12	2473899	2474637
chr12	2764848	2765379
chr12	2772039	2772605
chr12	2828858	2829603
chr12	2836351	2837389
chr12	2853304	2854523
chr12	2947060	2947622
chr12	3061297	3062007
chr12	3077242	3077714
chr12	3084160	3085086
chr12	3144298	3145582
chr12	3220574	3221845
chr12	3694517	3695196
chr12	3899419	3900451
chr12	3946987	3948058
chr12	3994146	3995611
chr12	4017498	4018608
chr12	4255340	4258382
chr12	4281813	4282825
chr12	4354541	4355744
chr12	4357250	4358790
chr12	4485616	4486648
chr12	4517483	4518632
chr12	4586171	4586915
chr12	4658752	4660054
chr12	4694068	4694739
chr12	4828461	4829514
chr12	4942572	4943067
chr12	4953204	4954281
chr12	5182343	5183476
chr12	5223578	5224415
chr12	5239808	5240708
chr12	5308433	5309240
chr12	5369357	5370191
chr12	5476310	5478322
chr12	5479166	5480638
chr12	5482819	5483521
chr12	5541006	5542763
chr12	5546966	5547534
chr12	5547930	5548422
chr12	5598855	5599922
chr12	5693916	5695361
chr12	6028903	6029800
chr12	6046305	6047259
chr12	6049327	6050761
chr12	6067867	6069271
chr12	6175079	6175633
chr12	6177472	6178965
chr12	6202041	6202843
chr12	6204808	6206248
chr12	6208610	6209387
chr12	6272044	6272818
chr12	6274001	6275124
chr12	6282445	6283119
chr12	6289297	6289906
chr12	6314618	6315986
chr12	6324407	6325437
chr12	6339406	6340291
chr12	6379231	6379875
chr12	6511116	6512142
chr12	6521252	6522791
chr12	6642200	6643156
chr12	6667507	6668423
chr12	6732947	6734317
chr12	6746926	6747954
chr12	6758431	6759862
chr12	6830083	6831052
chr12	6959994	6961659
chr12	6974099	6975234
chr12	7049069	7050454
chr12	7167001	7168356
chr12	7171362	7172199
chr12	7241306	7242388
chr12	7418164	7419595
chr12	7526573	7527100
chr12	7690511	7691337
chr12	7709566	7710163
chr12	7710322	7710892
chr12	7749203	7749892
chr12	7754169	7754777
chr12	7894969	7896096
chr12	7928244	7929143
chr12	7934003	7935275
chr12	7979502	7980419
chr12	8014662	8015227
chr12	8025863	8026763
chr12	8033872	8034499
chr12	8287072	8289247
chr12	8416938	8417212
chr12	8425900	8426602
chr12	9110443	9111714
chr12	9116390	9117636
chr12	9165713	9166632
chr12	9175312	9175786
chr12	9176056	9176961
chr12	9179234	9180489
chr12	9244065	9244625
chr12	9327641	9328468
chr12	9377719	9378561
chr12	10211280	10212191
chr12	10219298	10220820
chr12	10681743	10682798
chr12	10795022	10795782
chr12	10935380	10936727
chr12	11177055	11177980
chr12	11287072	11287649
chr12	11651225	11651860
chr12	11652074	11652735
chr12	11760707	11762581
chr12	11773579	11774396
chr12	11807684	11808542
chr12	11905311	11906271
chr12	11929466	11930507
chr12	12083866	12084401
chr12	12114797	12115791
chr12	12126479	12127256
chr12	12161926	12162858
chr12	12182241	12183254
chr12	12256622	12257452
chr12	12309631	12310701
chr12	12352416	12353492
chr12	12358240	12358841
chr12	12364098	12365173
chr12	12393532	12394031
chr12	12394636	12395923
chr12	12401818	12402619
chr12	12417603	12418214
chr12	12428920	12429776
chr12	12447192	12448598
chr12	12450236	12450770
chr12	12493444	12494986
chr12	12495130	12495913
chr12	12504955	12505490
chr12	12527059	12527886
chr12	12531131	12531832
chr12	12533176	12534149
chr12	12535522	12536430
chr12	12578064	12578623
chr12	12748910	12749441
chr12	12759893	12761039
chr12	12820133	12820701
chr12	12842591	12843331
chr12	12916140	12917077
chr12	12947682	12948488
chr12	12954536	12955197
chr12	13044881	13045444
chr12	13090975	13092126
chr12	13124456	13125236
chr12	13178751	13179600
chr12	13180505	13181248
chr12	13192159	13193211
chr12	13239952	13241549
chr12	13253100	13253992
chr12	13295939	13296584
chr12	13316905	13317578
chr12	13931655	13932434
chr12	13968975	13969757
chr12	13985605	13986650
chr12	13994638	13995401
chr12	14116961	14117993
chr12	14243796	14244544
chr12	14251798	14252737
chr12	14255838	14256804
chr12	14283214	14284034
chr12	14306621	14307158
chr12	14411303	14412192
chr12	14428783	14429875
chr12	14722557	14723582
chr12	14740032	14741228
chr12	14815232	14815964
chr12	14818555	14818914
chr12	14979153	14979773
chr12	14982167	14982974
chr12	15018506	15019248
chr12	15044018	15044744
chr12	15533853	15534530
chr12	15548782	15549711
chr12	15553866	15554605
chr12	15672471	15674343
chr12	15714097	15715137
chr12	15726724	15727398
chr12	15733976	15734841
chr12	15752496	15753833
chr12	15755289	15756077
chr12	15756250	15757502
chr12	15769965	15771235
chr12	15823865	15825603
chr12	15831984	15832864
chr12	15833764	15834452
chr12	15906583	15907593
chr12	15952329	15952998
chr12	15955613	15956294
chr12	16023349	16024429
chr12	16074727	16075346
chr12	16121307	16121729
chr12	16208259	16208782
chr12	16262931	16264032
chr12	16325178	16325924
chr12	16368206	16369229
chr12	16389013	16389582
chr12	16390889	16391677
chr12	16430199	16430905
chr12	16536434	16538366
chr12	16763396	16764426
chr12	16764500	16765171
chr12	16836964	16837525
chr12	16906581	16907584
chr12	17505743	17506522
chr12	18184952	18185793
chr12	18286679	18287679
chr12	18304473	18305094
chr12	18387713	18388842
chr12	18546302	18547504
chr12	18549509	18550289
chr12	18588027	18588956
chr12	18590485	18591290
chr12	18596962	18597458
chr12	18720419	18721185
chr12	18767794	18768692
chr12	18862641	18863394
chr12	19053882	19054480
chr12	19109357	19111310
chr12	19140275	19141001
chr12	19141050	19141698
chr12	19188868	19189663
chr12	19189763	19190290
chr12	19717065	19717666
chr12	19785167	19786045
chr12	19929897	19931737
chr12	19957194	19957984
chr12	20035505	20036169
chr12	20036365	20037275
chr12	20041681	20044442
chr12	20061914	20063063
chr12	20233549	20234285
chr12	20307948	20309003
chr12	20313114	20314343
chr12	20416353	20417650
chr12	20434281	20436010
chr12	20465515	20466211
chr12	20484832	20485358
chr12	20496239	20497487
chr12	20501681	20502880
chr12	20673278	20674087
chr12	21199807	21200231
chr12	21460233	21460906
chr12	21480992	21481977
chr12	21481978	21482403
chr12	21488317	21488850
chr12	21488851	21489366
chr12	21573847	21575490
chr12	21606533	21607599
chr12	21610203	21610920
chr12	21621252	21622900
chr12	21648508	21649553
chr12	21657544	21658828
chr12	21695189	21695843
chr12	21801584	21802294
chr12	21807979	21808774
chr12	21863008	21864845
chr12	21983526	21984118
chr12	21985684	21986469
chr12	22087395	22089144
chr12	22092046	22092683
chr12	22128849	22129450
chr12	22605109	22605710
chr12	22606399	22607086
chr12	22642135	22643006
chr12	22644196	22645028
chr12	22668515	22669309
chr12	22744161	22745236
chr12	22773929	22774599
chr12	22964021	22964742
chr12	22969986	22970484
chr12	23271881	23272700
chr12	23279544	23281323
chr12	23665880	23666514
chr12	23684524	23685397
chr12	23985449	23986858
chr12	24080730	24083931
chr12	24088586	24089442
chr12	24091337	24092080
chr12	24122022	24124066
chr12	24124181	24125692
chr12	24146210	24147681
chr12	24179161	24180163
chr12	24229380	24230669
chr12	24274701	24275296
chr12	24299905	24300536
chr12	24410640	24411276
chr12	24418754	24419024
chr12	24579553	24580510
chr12	24582106	24582986
chr12	24660113	24660647
chr12	24722838	24724077
chr12	24798637	24799887
chr12	25239521	25240507
chr12	25252621	25253372
chr12	25287139	25288264
chr12	25299352	25300548
chr12	25428306	25429098
chr12	25467762	25468367
chr12	25565715	25566851
chr12	25627718	25628418
chr12	25805358	25806048
chr12	25827314	25829118
chr12	25958496	25959355
chr12	26043814	26044596
chr12	26139412	26140194
chr12	26145249	26146086
chr12	26158678	26159779
chr12	26220468	26222204
chr12	26362405	26363062
chr12	26428371	26429349
chr12	26431745	26432432
chr12	26432896	26434385
chr12	26454226	26455638
chr12	26478833	26480081
chr12	26555626	26556369
chr12	26567556	26568643
chr12	26583044	26584632
chr12	26674681	26675449
chr12	27033762	27034411
chr12	27050722	27051602
chr12	27257309	27258176
chr12	27316731	27317535
chr12	27347417	27348093
chr12	27568770	27569810
chr12	27593142	27594730
chr12	27732818	27733635
chr12	27740804	27742669
chr12	27798861	27799805
chr12	27813164	27814370
chr12	27885079	27886337
chr12	27942365	27944057
chr12	27968766	27969477
chr12	27976120	27977031
chr12	27998380	27999193
chr12	28015562	28016677
chr12	28017173	28017796
chr12	28267031	28267832
chr12	28364242	28365430
chr12	28542128	28542731
chr12	29042314	29043457
chr12	29085326	29086877
chr12	29211681	29212826
chr12	29235305	29236132
chr12	29252554	29254019
chr12	29256940	29257707
chr12	29264265	29264974
chr12	29377123	29377764
chr12	29390550	29391984
chr12	29425161	29425845
chr12	29436151	29437078
chr12	29472587	29473498
chr12	29965146	29966061
chr12	30246777	30247783
chr12	30256982	30258064
chr12	30270176	30270767
chr12	30552292	30553634
chr12	31118322	31118893
chr12	31273873	31274434
chr12	31382001	31382544
chr12	31397802	31398658
chr12	31399388	31399987
chr12	31414531	31415826
chr12	31455745	31456271
chr12	31461523	31462441
chr12	31570084	31570932
chr12	31616626	31617907
chr12	31633409	31634522
chr12	31635512	31636193
chr12	31664180	31665130
chr12	31703443	31704130
chr12	31707868	31708769
chr12	31817129	31818269
chr12	31857089	31858005
chr12	31992565	31993099
chr12	31993401	31994153
chr12	31997158	31997862
chr12	32003062	32003421
chr12	32006318	32007119
chr12	32315229	32315732
chr12	32325148	32325842
chr12	32333834	32334539
chr12	32457395	32457994
chr12	32488770	32490170
chr12	32505377	32506050
chr12	32545662	32546526
chr12	32549452	32550079
chr12	32556703	32557728
chr12	32606156	32606721
chr12	32679070	32679784
chr12	32800373	32800975
chr12	32919124	32919976
chr12	32937191	32938220
chr12	32939329	32940736
chr12	32941326	32942117
chr12	32950444	32951320
chr12	32953161	32954473
chr12	33032065	33032633
chr12	33318060	33318653
chr12	33988926	33989830
chr12	36901701	36902494
chr12	37560151	37560869
chr12	37571687	37573154
chr12	37586155	37586832
chr12	37675215	37676062
chr12	37683477	37684148
chr12	37807322	37808262
chr12	38028092	38029405
chr12	38123574	38124674
chr12	38222790	38223533
chr12	38272037	38273146
chr12	38682206	38683264
chr12	38784620	38785074
chr12	38905368	38907009
chr12	39111100	39112466
chr12	39112860	39113930
chr12	39347786	39348581
chr12	40315718	40316591
chr12	40483656	40484342
chr12	40639436	40640005
chr12	40809120	40809830
chr12	40842049	40843175
chr12	40961823	40963213
chr12	41140249	41140891
chr12	41270025	41270721
chr12	41273632	41274650
chr12	41602292	41603081
chr12	41641187	41641944
chr12	41957935	41958597
chr12	42282735	42283271
chr12	42475631	42476793
chr12	42478642	42479391
chr12	42516330	42517265
chr12	42527084	42528007
chr12	42680763	42681437
chr12	42842393	42843273
chr12	43011128	43012028
chr12	43046760	43048594
chr12	43125482	43126163
chr12	43205592	43206489
chr12	43208264	43209342
chr12	43259836	43260613
chr12	43333916	43334451
chr12	43513639	43514218
[truncated: 23,423 more rows]
