# Supplementary material for: A High Resolution Genome-Wide Scan of HNF4α Recognition Sites Infers a Regulatory Gene Network in Colon Cancer
Source: PLoS One. 2011 Jul 28;6(7):e21667. doi: 10.1371/journal.pone.0021667 (PMC3145629; doi:10.1371/journal.pone.0021667)
Supplement: Table S8 — Genes closest to novel HNF4alpha binding sites. (XLS) [file pone.0021667.s008.xls]

## Sheet: Table S8
Enriched Regions				Associated Genes
#	chromosome	start	stop	Gene Symbol	RefSeq	chromosome	strand	Distance to TSS	transcription start	transcription end	coding sequence start	coding sequence end	Exon count	exon start	exon end
Seq1	chr6	82704121	82704321	FAM46A	NM_017633	6	-	-185075	82512166	82519146	82516130	82518576	3	82512166,82518025,82518866,	82516906,82518613,82519146,
Seq2	chr4	155736568	155736768	FGA	NM_021871	4	-	-5322	155725878	155731346	155726095	155731288	5	155725878,155728113,155729394,155730038,155731235,	155727519,155728258,155729577,155730163,155731346,
Seq10	chr1	36507410	36507610	C1orf113	NM_024676	1	+	-37794	36545304	36563070	36557913	36559314	12	36545304,36545704,36545957,36546576,36547735,36557258,36557862,36559102,36559243,36559911,36560554,36562127,	36545472,36545794,36546012,36546662,36547777,36557351,36558985,36559165,36559396,36559965,36560851,36563070,
Seq100	chr7	72062043	72062250	NSUN5C	NM_001039487	7	-	1075	72056768	72063221	72056858	72058618	7	72056768,72057142,72057366,72057787,72058320,72058532,72063099,	72057071,72057282,72057576,72057965,72058435,72058670,72063221,
Seq1000	chr1	33784762	33785024	ZNF31	NM_145238	1	+	74048	33710845	33734579	33717476	33733662	9	33710845,33717366,33717749,33726651,33727301,33727704,33729211,33731373,33732404,	33710878,33717550,33717892,33726837,33727377,33727788,33729888,33731801,33734579,
Seq10000	chr21	14554031	14554623	RBM11	NM_144770	21	+	43978	14510349	14522551	14518639	14521484	5	14510349,14513744,14515288,14518629,14521071,	14510473,14513916,14515360,14518728,14522551,
Seq10001	chr14	99002795	99003387	SETD3	NM_199123	14	-	13887	98945894	99016978	98946263	99001894	9	98945894,98949040,98949965,98994368,98995202,98997281,98999575,99001792,99016817,	98946304,98949154,98950023,98994624,98995274,98997429,98999667,99001902,99016978,
Seq10002	chr5	33842464	33843056	ADAMTS12	NM_030955	5	-	85120	33563045	33927880	33563049	33927717	24	33563045,33570694,33581920,33585068,33596888,33611915,33624460,33631795,33650099,33651689,33660092,33666641,33673438,33677671,33679239,33684683,33685415,33694045,33697777,33718879,33719720,33787265,33916980,33927591,	33563227,33570853,33582063,33585244,33597040,33613021,33624670,33631921,33650237,33651933,33660212,33666774,33673607,33677816,33679331,33684827,33685558,33694194,33697901,33718962,33719916,33787409,33917341,33927880,
Seq10003	chrX	129166189	129166781	RAB33A	NM_004794	23	+	33032	129133453	129146523	129133717	129146394	2	129133453,129145939,	129133974,129146523,
Seq10004	chr17	61877974	61878566	PRKCA	NM_002737	17	+	148883	61729387	62237323	61729431	62230616	17	61729387,61732675,61922780,62067934,62071962,62113690,62114881,62115530,62159267,62162068,62165343,62168238,62169201,62200566,62213446,62215418,62230452,	61729603,61732706,61922862,62068045,62072090,62113846,62115015,62115626,62159404,62162241,62165434,62168300,62169339,62200646,62213553,62215558,62237323,
Seq10006	chr20	48789462	48790054	PARD6B	NM_032521	20	+	8271	48781487	48803683	48781730	48800431	3	48781487,48787800,48799602,	48781795,48788022,48803683,
Seq10007	chr7	93685124	93685716	COL1A2	NM_000089	7	+	-176388	93861808	93898479	93862279	93897640	52	93861808,93864995,93865629,93866296,93867443,93868814,93871803,93871940,93872086,93872446,93872920,93873497,93875094,93875430,93875583,93876017,93876569,93876811,93876970,93877489,93877667,93878136,93878303,93879315,93879831,93880330,93880937,93881141,93881469,93882473,93883652,93884971,93885746,93886745,93887480,93887638,93887788,93888256,93889146,93890204,93891583,93892364,93892857,93892997,938…	93862348,93865005,93865643,93866331,93867535,93868867,93871847,93871993,93872139,93872499,93872973,93873550,93875138,93875483,93875627,93876070,93876667,93876855,93877068,93877542,93877774,93878189,93878401,93879368,93879929,93880383,93880990,93881194,93881522,93882517,93883750,93885078,93885799,93886798,93887533,93887691,93887895,93888309,93889199,93890365,93891690,93892471,93892910,93893104,938…
Seq10008	chr1	198087094	198087686	NR5A2	NM_003822	1	+	-176002	198263392	198413170	198263598	198409960	7	198263392,198279524,198281193,198283922,198346952,198356558,198409713,	198263661,198279642,198281334,198284568,198347071,198356705,198413170,
Seq10009	chr2	108977064	108977656	EDAR	NM_022336	2	-	-5101	108877362	108972259	108879794	108913901	12	108877362,108889195,108890747,108893347,108893663,108893834,108895565,108906255,108912085,108913007,108913851,108971847,	108880116,108889255,108890906,108893419,108893737,108893959,108895651,108906340,108912266,108913129,108913919,108972259,
Seq1001	chr12	119884002	119884264	TCF1	NM_000545	12	+	-16798	119900931	119924694	119900954	119923377	10	119900931,119911018,119915705,119916349,119918447,119918726,119919659,119921453,119921668,119923250,	119901279,119911217,119915891,119916590,119918598,119918927,119919850,119921574,119921812,119924694,
Seq10010	chr1	190937743	190938335	RGS13	NM_002927	1	+	66135	190871904	190896009	190880087	190895275	7	190871904,190873342,190873916,190880083,190883678,190893953,190895090,	190872069,190873412,190873955,190880151,190883739,190894119,190896009,
Seq10011	chr11	15191993	15192585	INSC	NM_001042536	11	+	99230	15093059	15225327	15127296	15224161	13	15093059,15127251,15153862,15155232,15156445,15168822,15178945,15199598,15203771,15213723,15217040,15218568,15224033,	15093124,15127351,15154207,15155284,15156568,15168935,15179070,15199769,15203949,15213789,15217195,15218644,15225327,
Seq10012	chr13	98222380	98222972	SLC15A1	NM_005073	13	-	-19768	98134057	98202908	98134978	98202852	23	98134057,98136444,98137835,98138502,98138724,98152734,98154543,98156388,98158940,98159826,98159996,98160121,98162108,98162752,98166132,98169491,98171749,98172058,98174166,98176377,98176622,98177097,98202849,	98135169,98136551,98137978,98138610,98138831,98152783,98154689,98156507,98159021,98159914,98160028,98160165,98162197,98162838,98166214,98169574,98171839,98172157,98174285,98176518,98176703,98177113,98202908,
Seq10014	chr8	82001082	82001674	ZNF704	NM_001033723	8	-	-51808	81713323	81949570	81716155	81896383	9	81713323,81717824,81734374,81739604,81745292,81762015,81767793,81896163,81949360,	81716266,81717918,81734478,81739871,81745392,81762247,81767896,81896404,81949570,
Seq10016	chr14	53417939	53418531	BMP4	NM_130851	14	-	72784	53486206	53491019	53486499	53488689	4	53486206,53488320,53489743,53490895,	53487355,53488696,53489867,53491019,
Seq10017	chr13	109137846	109138438	IRS2	NM_003749	13	-	98772	109204184	109236914	109206651	109236400	2	109204184,109232389,	109206655,109236914,
Seq10018	chr10	3842347	3842940	KLF6	NM_001300	10	-	-25190	3811240	3817454	3811730	3817205	4	3811240,3812297,3813832,3817104,	3811781,3812420,3814405,3817454,
Seq1002	chr1	201861412	201861674	ATP2B4	NM_001001396	1	+	-1007	201862550	201979829	201918956	201975321	22	201862550,201918492,201933907,201935210,201935956,201936548,201937794,201939402,201942759,201943612,201945051,201946627,201947710,201948915,201949921,201956299,201956947,201958228,201959631,201963145,201968973,201975296,	201862969,201919148,201934104,201935467,201936081,201936673,201937829,201939563,201942973,201943854,201945292,201946858,201947889,201949002,201950027,201956490,201957160,201958439,201959738,201963321,201969150,201979829,
Seq10020	chr16	47117364	47117957	N4BP1	NM_153029	16	-	83960	47130139	47201620	47134315	47201383	7	47130139,47137558,47139418,47142797,47144950,47152165,47201186,	47134672,47137665,47139525,47142893,47145080,47153855,47201620,
Seq10021	chr1	220703249	220703842	KIAA1822L	NM_024746	1	-	84521	220762295	220788066	220762565	220783889	9	220762295,220763576,220766933,220771930,220778612,220779974,220781976,220783501,220787688,	220762851,220763658,220767014,220772075,220778738,220780305,220782119,220784153,220788066,
Seq10022	chr4	2732568	2733161	TNIP2	NM_024309	4	-	-5007	2713184	2727858	2713781	2727813	6	2713184,2715911,2716221,2716970,2719179,2727538,	2714044,2716030,2716469,2717059,2719469,2727858,
Seq10023	chr10	82123351	82123944	DYDC2	NM_032372	10	+	17111	82106537	82117808	82112179	82116686	5	82106537,82107628,82112170,82112686,82116423,	82106560,82107780,82112325,82112808,82117808,
Seq10024	chr14	78857100	78857693	NRXN3	NM_138970	14	+	41963	78815434	79400510	78816387	79398059	6	78815434,79003316,79199873,79233725,79341207,79397758,	78816633,79003497,79200044,79234032,79341294,79400510,
Seq10025	chr11	94030376	94030969	PIWIL4	NM_152431	11	+	90492	93940181	93994233	93940332	93993805	20	93940181,93941543,93947812,93950091,93956261,93958258,93959863,93961934,93966331,93968122,93970617,93974608,93976797,93980252,93981396,93989306,93990767,93992573,93992810,93993689,	93940418,93941621,93947943,93950305,93956382,93958338,93960060,93962045,93966454,93968239,93970728,93974792,93976869,93980452,93981499,93989376,93990920,93992698,93992957,93994233,
Seq10026	chr10	63523523	63524116	PLEKHK1	NM_145307	10	-	174652	63622961	63698471	63627672	63698374	12	63622961,63629518,63634621,63646882,63647959,63653002,63665830,63669412,63670906,63675763,63692389,63698315,	63628207,63629625,63634786,63647013,63648065,63653096,63666027,63669529,63670959,63675821,63692585,63698471,
Seq10027	chr17	62378569	62379162	CACNG4	NM_014405	17	+	-12609	62391474	62459979	62391489	62457581	4	62391474,62444766,62451437,62457043,	62391708,62444849,62451577,62459979,
Seq10028	chr2	36899665	36900258	VIT	NM_053276	2	+	122545	36777417	36895432	36797017	36895007	16	36777417,36796999,36810072,36823746,36835567,36839615,36847740,36854437,36855648,36862373,36863986,36867775,36881947,36886084,36889118,36894829,	36777619,36797068,36810137,36823902,36835700,36839692,36847931,36854493,36855713,36862417,36864048,36867922,36882050,36886310,36889631,36895432,
Seq10029	chr15	71665204	71665797	NPTN	NM_012428	15	-	47305	71639410	71712805	71641303	71712608	9	71639410,71641289,71642629,71649543,71653055,71666917,71671359,71676415,71712518,	71640441,71641363,71642650,71649816,71653188,71667011,71671530,71676762,71712805,
Seq10030	chr5	53646599	53647192	ARL15	NM_019087	5	-	-4737	53216370	53642159	53218147	53642065	5	53216370,53444788,53486166,53503370,53642018,	53218299,53444996,53486225,53503514,53642159,
Seq10031	chr20	6022643	6023236	C20orf42	NM_017671	20	-	29251	6003492	6052190	6005819	6048200	15	6003492,6008082,6012686,6013712,6016423,6017611,6023585,6025548,6026170,6036178,6038944,6041123,6044457,6048050,6051420,	6005992,6008223,6012810,6013933,6016529,6017735,6023634,6025679,6026277,6036280,6039157,6041269,6044690,6048218,6052190,
Seq10032	chr17	55602257	55602850	CA4	NM_000717	17	+	20424	55582130	55591685	55582177	55591566	8	55582130,55587456,55588702,55589569,55589832,55590203,55590425,55591372,	55582234,55587509,55588857,55589714,55589930,55590269,55590588,55591685,
Seq10033	chr16	17276696	17277289	XYLT1	NM_022166	16	-	195246	17103683	17472238	17110052	17472153	12	17103683,17119003,17129023,17135830,17139712,17142510,17160186,17199569,17201839,17260345,17359369,17471791,	17110374,17119336,17129218,17136092,17139888,17142726,17160266,17199771,17202011,17260855,17359407,17472238,
Seq10034	chr3	143647360	143647953	XRN1	NM_019001	3	-	1886	143508140	143649542	143513042	143649475	42	143508140,143514129,143514667,143520123,143520321,143530965,143533906,143534498,143536979,143548765,143556932,143558443,143561393,143566578,143566841,143572016,143572770,143577329,143578010,143581613,143584831,143586054,143598860,143601975,143605205,143605400,143606438,143614075,143615666,143618671,143620035,143620346,143622547,143623007,143624113,143624366,143625091,143626753,143626960,143628275…	143513344,143514289,143514705,143520225,143520434,143531146,143534062,143534620,143537040,143548873,143557027,143558650,143561462,143566710,143566897,143572151,143572859,143577475,143578125,143581711,143584944,143586216,143598991,143602078,143605303,143605520,143606607,143614194,143615822,143618760,143620140,143620412,143622684,143623074,143624281,143624453,143625173,143626863,143627069,143628372…
Seq10035	chr12	27732932	27733525	REP15	NM_001029874	12	+	-7466	27740694	27741832	27740762	27741472	1	27740694	27741832
Seq10036	chrX	132931787	132932380	GPC3	NM_004484	23	-	15248	132497443	132947331	132497817	132947141	8	132497443,132558133,132623423,132654062,132661588,132715174,132914742,132946967,	132497986,132558292,132623543,132654187,132661721,132715868,132914903,132947331,
Seq10037	chr10	3793961	3794554	KLF6	NM_001300	10	-	23197	3811240	3817454	3811730	3817205	4	3811240,3812297,3813832,3817104,	3811781,3812420,3814405,3817454,
Seq10038	chr1	232825894	232826487	IRF2BP2	NM_001077397	1	-	-14298	232806639	232811893	232809505	232811862	2	232806639,232810863,	232810220,232811893,
Seq10039	chr8	8768476	8769069	MFHAS1	NM_004225	8	-	19768	8679408	8788540	8680941	8787977	3	8679408,8692284,8784980,	8680974,8692410,8788540,
Seq1004	chr1	153116665	153116927	KCNN3	NM_002249	1	-	-7419	152946536	153109377	152947075	153109063	8	152946536,152952563,152953975,152965015,152972102,153011074,153061188,153108131,	152947371,152952632,152954102,152965125,152972243,153011492,153061283,153109377,
Seq10040	chr11	117034755	117035348	DSCAML1	NM_020693	11	-	138134	116803698	117173185	116804253	117173183	33	116803698,116806647,116807459,116808277,116809063,116809366,116811569,116813047,116813820,116814810,116815191,116815744,116819811,116826474,116834679,116837375,116840867,116845835,116847793,116856367,116857098,116857887,116879769,116880848,116881378,116892391,116894390,116897054,116900729,116908300,117152715,117156417,117172958,	116804728,116806958,116807653,116808429,116809181,116809396,116811724,116813334,116814008,116814908,116815354,116815861,116819964,116826613,116834834,116837521,116841107,116845905,116847960,116856495,116857194,116858086,116879945,116880967,116881656,116892663,116894686,116897329,116901007,116908446,117152861,117156734,117173185,
Seq10041	chr19	45641236	45641829	SERTAD3	NM_203344	19	-	589	45638590	45642121	45639236	45639826	2	45638590,45641961,	45639832,45642121,
Seq10042	chr10	95158442	95159035	FER1L3	NM_013451	10	-	73290	95056175	95232028	95056709	95231940	54	95056175,95059766,95060280,95062766,95066460,95069618,95072824,95073016,95075572,95078509,95079410,95082967,95083504,95085667,95087561,95089899,95093602,95097363,95099554,95100943,95101159,95101411,95103557,95105374,95106421,95109579,95111198,95113707,95116138,95119391,95122676,95124509,95127069,95129609,95130965,95137543,95138776,95142663,95145888,95146993,95147134,95149138,95151164,95151978,951…	95056747,95059913,95060389,95062956,95066559,95069759,95072919,95073104,95075711,95078657,95079580,95083058,95083659,95085792,95087659,95089910,95093678,95097528,95099715,95101041,95101317,95101592,95103634,95105482,95106594,95109724,95111303,95113821,95116301,95119522,95122831,95124701,95127175,95129733,95131142,95137659,95138900,95142701,95145970,95147036,95147202,95149241,95151290,95152093,951…
Seq10043	chr17	18390585	18391179	LOC220594	NM_145809	17	-	-26038	18355301	18364844	18357323	18363603	5	18355301,18358627,18359384,18361223,18363520,	18357496,18358719,18359808,18361511,18364844,
Seq10045	chr5	139556785	139557379	C5orf32	NM_032412	5	+	22246	139534836	139603555	139554234	139603179	3	139534836,139554214,139603073,	139535053,139554420,139603555,
Seq10046	chr2	231260451	231261045	CAB39	NM_016289	2	+	-25160	231285908	231394025	231332960	231391662	9	231285908,231332917,231363830,231366171,231371687,231383221,231387007,231390712,231391474,	231286188,231333073,231363994,231366289,231371855,231383280,231387072,231390855,231394025,
Seq10047	chr1	228308079	228308673	GALNT2	NM_004481	1	+	38726	228269650	228484568	228269650	228481826	16	228269650,228380586,228405505,228438382,228438721,228439028,228445674,228448431,228451552,228452825,228457586,228464941,228465290,228467609,228476813,228481671,	228269775,228380679,228405658,228438480,228438788,228439093,228445795,228448518,228451639,228452928,228457712,228465033,228465373,228467735,228476932,228484568,
Seq10048	chr6	11115910	11116504	ELOVL2	NM_017770	6	-	36355	11088980	11152562	11091999	11152448	8	11088980,11097921,11098536,11103225,11108305,11113590,11118964,11152446,	11092124,11098055,11098660,11103396,11108382,11113777,11119027,11152562,
Seq10049	chr2	218862640	218863234	TMBIM1	NM_022152	2	-	2586	218847160	218865523	218848441	218855107	12	218847160,218848992,218849970,218850332,218850599,218850901,218851481,218852004,218852255,218852992,218854906,218865432,	218848587,218849045,218850065,218850419,218850636,218850940,218851531,218852057,218852319,218853092,218855147,218865523,
Seq1005	chr3	32832618	32832880	TRIM71	NM_001039111	3	+	-1764	32834513	32908773	32834576	32908306	4	32834513,32890313,32902429,32906855,	32835427,32890480,32902563,32908773,
Seq10050	chr11	117735243	117735837	UBE4A	NM_004788	11	+	29	117735511	117775133	117741005	117772364	20	117735511,117740964,117744555,117745347,117747438,117748431,117749010,117749418,117750820,117752498,117755370,117757315,117758513,117760559,117760756,117762362,117765649,117766581,117768662,117772238,	117735598,117741125,117744728,117745459,117747590,117748611,117749212,117749609,117751153,117752618,117755674,117757447,117758700,117760659,117760869,117762536,117765829,117766728,117768819,117775133,
Seq10052	chr10	104603789	104604383	C10orf32	NM_144591	10	+	78	104604008	104613955	104604036	104612670	6	104604008,104610078,104610244,104611906,104612619,104613476,	104604173,104610140,104610287,104611926,104612678,104613955,
Seq10053	chr10	76378699	76379293	DUPD1	NM_001003892	10	-	109281	76467599	76488277	76467599	76488277	3	76467599,76473560,76488078,	76467840,76473780,76488277,
Seq10055	chr7	151073171	151073765	PRKAG2	NM_001040633	7	-	69421	150884135	151142889	150885219	151114541	16	150884135,150888542,150892096,150893364,150893738,150896734,150898189,150900682,150902909,150904389,150923363,150960087,151003438,151109170,151114488,151142434,	150885250,150888635,150892242,150893401,150893903,150896860,150898243,150900727,150902967,150904470,150923472,150960156,151003655,151109449,151114559,151142889,
Seq10056	chr8	10550998	10551592	RP1L1	NM_178857	8	-	-1269	10501271	10550026	10501814	10518120	4	10501271,10511365,10517512,10549817,	10508265,10511506,10518139,10550026,
Seq10057	chr13	40021554	40022148	FOXO1A	NM_002015	13	-	116882	40027818	40138733	40031659	40138348	3	40027818,40031645,40137719,	40031170,40032996,40138733,
Seq10058	chr10	29605429	29606023	LYZL1	NM_032517	10	+	-12269	29617995	29640162	29618052	29639993	5	29617995,29620777,29621453,29639044,29639924,	29618164,29620940,29621611,29639122,29640162,
Seq1006	chr3	77185675	77185937	ROBO2	NM_002942	3	+	13823	77171983	77779350	77172626	77777895	26	77171983,77229854,77609254,77612939,77625084,77654615,77678178,77682658,77689784,77694491,77695007,77696794,77700153,77706339,77709330,77711787,77720591,77726982,77728463,77734050,77739638,77749353,77754067,77766710,77776544,77777894,	77172686,77230180,77609411,77613059,77625222,77654742,77678302,77682829,77689989,77694572,77695169,77696960,77700274,77706570,77709454,77711958,77720773,77727024,77728590,77734331,77739794,77749613,77754272,77766883,77776744,77779350,
Seq10060	chr11	130019157	130019751	C11orf44	NM_173580	11	+	-28606	130048060	130092456	130048083	130089301	3	130048060,130088298,130089250,	130048292,130088404,130092456,
Seq10061	chr10	114010893	114011488	TECTB	NM_058222	10	+	-22292	114033482	114053059	114033482	114053059	10	114033482,114034282,114035818,114036066,114043485,114043725,114047816,114049239,114051848,114053010,	114033557,114034472,114035960,114036138,114043588,114043808,114047978,114049311,114051880,114053059,
Seq10062	chr18	58950478	58951073	BCL2	NM_000657	18	-	186817	59136166	59137592	59136261	59136878	2	59136166,59137386,	59137164,59137592,
Seq10063	chr7	115395411	115396006	TFEC	NM_001018058	7	-	62325	115362437	115458033	115367840	115411730	7	115362437,115369182,115378163,115381875,115383968,115411551,115457922,	115368220,115369329,115378238,115381931,115384082,115411802,115458033,
Seq10065	chr8	121909278	121909873	SNTB1	NM_021021	8	-	-15667	121619226	121893909	121620297	121893263	8	121619226,121623230,121630182,121656506,121713864,121775112,121892693,121893846,	121620389,121623420,121630378,121656645,121714071,121775328,121893489,121893909,
Seq10066	chr1	229127872	229128467	TTC13	NM_024525	1	-	53037	229108612	229181206	229109273	229181198	23	229108612,229111080,229111310,229113838,229114991,229118561,229122878,229123789,229126209,229127209,229127885,229131305,229133666,229134104,229136147,229141754,229142808,229146174,229147757,229156701,229160592,229163577,229180928,	229109387,229111159,229111388,229113917,229115126,229118670,229122962,229123872,229126301,229127341,229128015,229131461,229133840,229134245,229136229,229141864,229142924,229146266,229147822,229156771,229160667,229163671,229181206,
Seq10067	chr15	30867380	30867975	GREM1	NM_013372	15	+	70182	30797496	30814157	30810183	30810737	2	30797496,30810182,	30797653,30814157,
Seq10068	chr4	40869654	40870249	APBB2	NM_173075	4	-	41293	40510995	40911244	40512865	40730027	17	40510995,40518644,40520417,40522660,40523905,40527236,40587137,40590038,40631229,40631387,40641638,40710356,40730009,40762349,40797412,40839760,40911178,	40513032,40518823,40520532,40522740,40523992,40527350,40587264,40590184,40631289,40631472,40641843,40711171,40730077,40762446,40797523,40839915,40911244,
Seq10069	chr15	80245251	80245846	EFTUD1	NM_001040610	15	-	96610	80209615	80342158	80209768	80341173	18	80209615,80218053,80230860,80237108,80243248,80294112,80299047,80299473,80304560,80306845,80307586,80308429,80310243,80317702,80319813,80320665,80341083,80342009,	80209956,80218237,80231818,80237255,80243379,80294250,80299213,80299624,80304659,80306967,80307722,80308505,80310366,80317916,80319950,80320798,80341192,80342158,
Seq1007	chr13	74912384	74912646	TBC1D4	NM_014832	13	-	41735	74756809	74954250	74758928	74953903	21	74756809,74761070,74764238,74766990,74771466,74774379,74778449,74782078,74784874,74792150,74796373,74798333,74799888,74809057,74813261,74813632,74821306,74828283,74831905,74834162,74953406,	74759161,74761246,74764407,74767149,74771710,74774537,74778607,74782287,74785034,74792173,74796537,74798559,74799962,74809176,74813371,74813723,74821438,74828387,74831994,74834743,74954250,
Seq10070	chr1	42704171	42704766	PPCS	NM_024664	1	+	9710	42694759	42698671	42694823	42698183	3	42694759,42695504,42697860,	42695330,42695607,42698671,
Seq10071	chr6	11383828	11384423	NEDD9	NM_006403	6	-	-43243	11291519	11340883	11293380	11340733	7	11291519,11296436,11298182,11300563,11301809,11321499,11340722,	11293889,11296525,11299423,11300664,11301910,11321945,11340883,
Seq10072	chr5	41027075	41027670	FLJ40243	NM_173489	5	-	79789	41033880	41107161	41033910	41106710	42	41033880,41034470,41035535,41036078,41036536,41040204,41040632,41041389,41043172,41044464,41045138,41045780,41048441,41051239,41053708,41054199,41054549,41054741,41068600,41068899,41069696,41074594,41075306,41077950,41081604,41083579,41084182,41084959,41085138,41086835,41088323,41090625,41091600,41092967,41093126,41093921,41097428,41100330,41101189,41102966,41105549,41106683,	41034016,41034535,41035637,41036209,41036691,41040386,41040778,41041503,41043312,41044651,41045264,41045937,41048593,41051336,41053828,41054288,41054644,41054876,41068679,41069018,41069722,41074746,41075413,41078066,41081711,41083622,41084323,41084999,41085294,41086948,41088445,41090698,41091713,41093036,41093218,41094061,41097582,41100428,41101348,41103076,41105610,41107161,
Seq10074	chr15	66379139	66379734	FEM1B	NM_015322	15	+	22243	66357194	66370692	66357809	66370633	2	66357194,66368998,	66358056,66370692,
Seq10075	chr3	4865057	4865652	BHLHB2	NM_003670	3	+	-130853	4996207	5001860	4996403	5000376	5	4996207,4996646,4996985,4998076,4999520,	4996482,4996715,4997092,4998199,5001860,
Seq10076	chr5	61139640	61140235	FLJ37543	NM_173667	5	+	170546	60969392	61038118	60974947	61035616	4	60969392,60974910,61018466,61035449,	60969429,60974983,61018653,61038118,
Seq10077	chr4	10308518	10309113	MIST	NM_052964	4	-	-13230	10100936	10295586	10101188	10278590	19	10100936,10111977,10118680,10124185,10131512,10136562,10138797,10142977,10151215,10152743,10152976,10169128,10175392,10176730,10182462,10195648,10208699,10278580,10295389,	10101334,10112132,10118757,10124318,10131552,10136643,10138815,10143004,10151325,10152762,10153001,10169173,10175498,10176871,10182499,10195676,10208770,10278632,10295586,
Seq10078	chr8	98196532	98197127	TSPYL5	NM_033512	8	-	162522	98354890	98359351	98357994	98359247	1	98354890	98359351
Seq10079	chr12	123654789	123655384	NCOR2	NM_006312	12	-	-68986	123374914	123586101	123375900	123545749	48	123374914,123376689,123377907,123381343,123382817,123383628,123384922,123385633,123385981,123387251,123390504,123390792,123391100,123392321,123393503,123395095,123397062,123398323,123398672,123401085,123404591,123404976,123405335,123405930,123407140,123412624,123414177,123422520,123424911,123428735,123436243,123448617,123450999,123452902,123470455,123472999,123477120,123480111,123481113,123488428…	123376081,123376868,123378131,123381396,123382965,123383777,123385115,123385778,123386130,123387678,123390702,123390941,123391249,123392572,123393724,123395449,123397348,123398409,123398812,123401235,123404694,123405080,123405437,123406069,123407304,123412792,123414297,123423108,123424961,123428882,123436385,123448679,123451171,123453059,123470553,123473053,123477298,123480204,123481285,123488494…
Seq1008	chr1	15557074	15557336	EFHD2	NM_024329	1	+	-51822	15609027	15629420	15609054	15627806	4	15609027,15624953,15626232,15627675,	15609361,15625100,15626366,15629420,
Seq10080	chr4	144499523	144500118	GAB1	NM_002039	4	+	22322	144477499	144610727	144477791	144609791	11	144477499,144477580,144556079,144574093,144578601,144580404,144580681,144599987,144600966,144606705,144609633,	144477510,144477862,144556373,144574318,144579202,144580489,144580984,144600080,144601089,144606827,144610727,
Seq10081	chr6	57472630	57473225	PRIM2A	NM_000947	6	+	182548	57290380	57621333	57291202	57620660	15	57290380,57291193,57293213,57296957,57298681,57352657,57354787,57480246,57501070,57506090,57575038,57580317,57606925,57620430,57620755,	57290457,57291355,57293316,57297036,57298801,57352752,57354924,57480313,57501142,57506275,57575164,57580399,57606993,57620745,57621333,
Seq10082	chr6	2755631	2756226	SERPINB1	NM_030666	6	-	31151	2778734	2787079	2778840	2785818	7	2778734,2781088,2781340,2783114,2783781,2785651,2787044,	2779244,2781255,2781482,2783231,2783918,2785826,2787079,
Seq10084	chr3	140055424	140056019	FOXL2	NM_023067	3	-	92769	140145756	140148490	140147123	140148253	1	140145756	140148490
Seq10085	chr17	43888867	43889462	SKAP1	NM_003726	17	-	-26573	43565800	43862592	43569596	43862480	13	43565800,43569589,43594829,43602969,43612414,43614754,43617083,43620203,43621783,43778265,43796149,43829040,43862435,	43566176,43569697,43594929,43603019,43612608,43614817,43617207,43620286,43621860,43778366,43796174,43829145,43862592,
Seq10086	chr1	170768010	170768605	C1orf9	NM_016227	1	+	197	170768111	170847593	170768235	170846021	23	170768111,170768939,170787274,170791631,170793042,170793406,170804781,170805809,170806425,170809653,170811280,170813526,170814060,170814964,170820780,170821620,170824522,170826746,170835826,170837826,170838458,170844509,170845578,	170768560,170769259,170787388,170791785,170793179,170793556,170804904,170805933,170806492,170809760,170811385,170813581,170814151,170815029,170820848,170821710,170825688,170826833,170835930,170837980,170838549,170844564,170847593,
Seq10087	chr4	186672021	186672616	PDLIM3	NM_014476	4	-	21320	186659904	186693638	186660441	186693581	8	186659904,186662622,186664669,186666446,186672417,186681509,186683167,186693489,	186660630,186662733,186664799,186666709,186672484,186681593,186683318,186693638,
Seq10088	chr1	152735922	152736517	SHE	NM_001010846	1	-	4993	152718583	152741212	152723248	152741125	6	152718583,152725042,152725626,152728150,152738211,152740535,	152723434,152725161,152725782,152728455,152738337,152741212,
Seq1009	chr7	100552517	100552779	SERPINE1	NM_000602	7	+	-4523	100557171	100569025	100558394	100567442	9	100557171,100558393,100560421,100561875,100563695,100565494,100565715,100567001,100567405,	100557244,100558664,100560654,100562069,100563893,100565594,100565801,100567084,100569025,
Seq10090	chr2	87095231	87095826	PLGLB1	NM_001032392	2	-	6930	87092554	87102458	87096936	87102416	4	87092554,87096935,87098186,87102368,	87093752,87097041,87098321,87102458,
Seq10091	chr11	65012709	65013304	SCYL1	NM_020680	11	+	-36117	65049123	65062757	65049200	65062612	18	65049123,65049620,65049967,65050170,65050829,65051008,65054675,65055622,65056738,65059273,65059999,65060305,65060632,65061032,65061855,65062013,65062316,65062488,	65049310,65049760,65050089,65050396,65050919,65051163,65054833,65055729,65056851,65059428,65060187,65060380,65060796,65061174,65061926,65062228,65062370,65062757,
Seq10092	chr14	52484164	52484760	PLEKHC1	NM_006832	14	-	2997	52393742	52487459	52394844	52487035	15	52393742,52396040,52396808,52400868,52401214,52409266,52410644,52411690,52415049,52417503,52417711,52429760,52455590,52486879,52487388,	52395017,52396181,52396932,52401089,52401320,52409390,52410693,52411824,52415156,52417605,52417936,52429894,52455823,52487044,52487459,
Seq10093	chr14	99320510	99321106	EML1	NM_001008707	14	+	-8689	99329497	99478145	99329566	99476201	23	99329497,99386942,99401603,99411020,99414574,99427288,99430718,99433234,99434322,99437018,99443727,99445434,99446331,99447511,99450268,99450655,99453871,99456878,99472118,99472336,99473906,99475286,99476076,	99329632,99387124,99401735,99411076,99414708,99427316,99430847,99433383,99434391,99437128,99443822,99445568,99446430,99447665,99450393,99450786,99453938,99456966,99472215,99472423,99474001,99475416,99478145,
Seq10094	chr6	56836066	56836662	DST	NM_183380	6	-	-19943	56430754	56816421	56431761	56815901	94	56430754,56432887,56435802,56436321,56438834,56441738,56442639,56442884,56443862,56444815,56446629,56448905,56450101,56454806,56455439,56458068,56459860,56462246,56464983,56465690,56466766,56470135,56470612,56473836,56474276,56476753,56479199,56479423,56481285,56482398,56483953,56488206,56489954,56490257,56499117,56500249,56501597,56502204,56502730,56505100,56507878,56509535,56524940,56528101,565…	56432023,56433010,56435912,56436520,56438951,56441755,56442713,56443038,56444024,56444978,56446758,56449093,56450244,56454934,56455633,56458227,56460029,56462365,56465189,56465845,56466936,56470263,56470809,56473991,56474449,56476854,56479300,56479545,56481511,56482629,56484156,56488424,56490061,56490376,56499323,56500490,56501681,56502530,56502889,56505266,56508048,56509696,56526411,56528596,565…
Seq10095	chr13	46079888	46080484	LRCH1	NM_015116	13	+	54883	46025303	46215730	46025532	46213983	19	46025303,46122336,46141165,46153876,46158040,46159987,46161268,46164671,46167028,46171471,46173256,46177203,46177403,46183926,46184660,46195356,46200982,46206056,46213777,	46025838,46122480,46141291,46153981,46158176,46160114,46161331,46164776,46167152,46171538,46173342,46177292,46177439,46183979,46184732,46195465,46201119,46206133,46215730,
Seq10096	chr11	130112980	130113576	C11orf44	NM_173580	11	+	65218	130048060	130092456	130048083	130089301	3	130048060,130088298,130089250,	130048292,130088404,130092456,
Seq10097	chr5	77850230	77850826	LHFPL2	NM_005779	5	-	129875	77816795	77980403	77820475	77841791	5	77816795,77841362,77896391,77963842,77980077,	77820731,77841976,77896449,77963946,77980403,
Seq10098	chr17	64539491	64540087	ABCA9	NM_080283	17	-	28941	64482368	64568730	64483650	64558861	39	64482368,64483870,64490297,64491444,64491791,64492620,64492788,64493899,64496762,64497548,64498572,64499910,64500751,64503630,64515494,64515797,64519711,64523988,64525391,64526148,64528123,64529477,64531949,64534112,64534711,64535065,64535375,64536270,64536904,64539843,64541461,64542981,64543395,64551224,64552232,64552907,64557018,64558766,64568601,	64483748,64483925,64490376,64491584,64491910,64492714,64492863,64494059,64496853,64497665,64498692,64500001,64500819,64503749,64515607,64515970,64519818,64524125,64525524,64526314,64528321,64529596,64532088,64534202,64534849,64535184,64535550,64536380,64536962,64540011,64541608,64543166,64543536,64551450,64552335,64553071,64557225,64558874,64568730,
Seq10099	chr14	37085447	37086043	FOXA1	NM_004496	14	-	48494	37128941	37134239	37130320	37133927	2	37128941,37133856,	37131666,37134239,
Seq101	chr10	97879940	97880147	ZNF518	NM_014803	10	+	583	97879461	97913499	97906069	97910519	6	97879461,97882332,97883302,97901162,97905670,97905943,	97879738,97882416,97883394,97901312,97905793,97913499,
Seq1010	chr1	113149862	113150124	FAM19A3	NM_182759	1	+	85282	113064711	113071376	113066378	113070784	5	113064711,113066377,113067160,113068157,113070773,	113064778,113066492,113067309,113068281,113071376,
Seq10101	chr12	123967610	123968206	UBC	NM_021009	12	-	-2549	123962146	123965359	123962212	123964269	2	123962146,123965085,	123964272,123965359,
Seq10102	chr8	6944965	6945561	DEFA5	NM_021010	8	-	-43595	6900238	6901668	6900362	6901628	2	6900238,6901457,	6900474,6901668,
Seq10103	chr11	61947349	61947945	SCGB1A1	NM_003357	11	+	4549	61943098	61947241	61943143	61947138	3	61943098,61946268,61947106,	61943197,61946455,61947241,
Seq10104	chr9	4531777	4532373	SLC1A1	NM_004170	9	+	51632	4480443	4577468	4480679	4575557	12	4480443,4534566,4551448,4554343,4556046,4557668,4562203,4563906,4566000,4566568,4573037,4575311,	4480769,4534706,4551540,4554457,4556088,4557766,4562387,4564013,4566122,4566762,4573171,4577468,
Seq10105	chr2	132913875	132914471	GPR39	NM_001508	2	+	23088	132891085	133119647	132891085	133119647	2	132891085,133119143,	132891940,133119647,
Seq10106	chrX	131576755	131577351	MBNL3	NM_133486	23	-	-175655	131340912	131401398	131343084	131401319	9	131340912,131343067,131343886,131346371,131348369,131352555,131353851,131367936,131401143,	131341385,131343140,131343980,131346406,131348414,131352791,131354042,131368100,131401398,
Seq10107	chr11	74556997	74557594	SLCO2B1	NM_007256	11	+	17486	74539810	74594944	74540074	74593272	14	74539810,74551347,74552655,74554479,74557865,74558358,74561071,74576828,74581910,74585206,74588916,74591593,74591999,74593092,	74540089,74551477,74552792,74554641,74558098,74558456,74561261,74576930,74582267,74585371,74589079,74591657,74592119,74594944,
Seq10108	chr1	46861928	46862525	MOBKL2C	NM_201403	1	-	-7135	46845978	46855092	46847913	46851579	4	46845978,46848260,46851162,46854969,	46847942,46848462,46851629,46855092,
Seq10109	chr11	18282654	18283251	HPS5	NM_007216	11	-	17344	18256792	18300296	18258004	18288997	22	18256792,18260072,18261917,18263468,18264713,18265657,18266015,18269564,18271021,18273142,18274121,18274920,18275681,18276914,18278950,18283544,18284257,18287068,18288863,18289509,18290036,18300068,	18258064,18260342,18262023,18263581,18264832,18265812,18266135,18270141,18271098,18273291,18274244,18275106,18275839,18277092,18279038,18283615,18284469,18287201,18289055,18289573,18290146,18300296,
Seq1011	chr1	23576402	23576664	ZNF436	NM_001077195	1	-	-7590	23558528	23568943	23561048	23567084	4	23558528,23566121,23567052,23568445,	23562300,23566247,23567144,23568943,
Seq10110	chr14	54650931	54651528	LGALS3	NM_002306	14	+	-14395	54665624	54681899	54673844	54681741	6	54665624,54673840,54674515,54676745,54679054,54681586,	54665770,54673861,54674838,54676833,54679219,54681899,
Seq10112	chr2	70163923	70164520	PCBP1	NM_006196	2	+	-3983	70168204	70169835	70168379	70169449	1	70168204	70169835
Seq10114	chr17	43316193	43316790	SP2	NM_003110	17	+	-12146	43328637	43361319	43347690	43360188	7	43328637,43347676,43348520,43355326,43357283,43357712,43360088,	43328657,43347752,43349494,43355638,43357457,43357905,43361319,
Seq10115	chr3	184748635	184749232	KLHL6	NM_130446	3	-	7259	184688012	184756192	184692408	184756134	7	184688012,184692975,184694560,184700071,184708540,184728326,184755842,	184692709,184693188,184694762,184700308,184708989,184728491,184756192,
Seq10116	chr6	89837457	89838054	PNRC1	NM_006813	6	+	-9460	89847215	89851596	89847332	89850633	2	89847215,89850190,	89847871,89851596,
Seq10117	chr12	88302141	88302738	DUSP6	NM_001946	12	-	-32014	88265969	88270426	88267161	88269946	3	88265969,88268495,88269547,	88267468,88268932,88270426,
Seq10118	chr2	62592816	62593413	TMEM17	NM_198276	2	-	-6136	62581273	62586979	62581847	62586767	4	62581273,62583075,62583329,62586668,	62582125,62583188,62583432,62586979,
Seq10119	chr15	97302241	97302838	DMN	NM_015286	15	+	-160269	97462808	97493321	97462928	97490785	5	97462808,97471318,97484449,97487094,97490477,	97463736,97471442,97484519,97489540,97493321,
Seq1012	chr5	131786402	131786664	LOC441108	NM_001013717	5	+	11962	131774571	131825957	131783483	131824444	4	131774571,131783413,131813240,131824152,	131774631,131783530,131813279,131825957,
Seq10121	chr8	58168403	58169000	IMPAD1	NM_017813	8	-	-99746	58037821	58068956	58038905	58068697	5	58037821,58041303,58053162,58055147,58068311,	58039176,58041464,58053257,58055309,58068956,
Seq10122	chr7	143347353	143347950	OR6B1	NM_001005281	7	+	15630	143332022	143332957	143332022	143332957	1	143332022	143332957
Seq10123	chr11	119114702	119115299	PVRL1	NM_203286	11	-	-10357	119050309	119104644	119050511	119104472	6	119050309,119051078,119053021,119053474,119054334,119104394,	119050566,119051229,119053138,119053776,119054684,119104644,
Seq10125	chr1	210671256	210671853	NENF	NM_013349	1	+	-1348	210672902	210686341	210672908	210685970	4	210672902,210682529,210684303,210685794,	210673084,210682589,210684406,210686341,
Seq10127	chr8	124102879	124103476	DERL1	NM_024295	8	-	20544	124094768	124123721	124096867	124123542	8	124094768,124100615,124102867,124104104,124105133,124106406,124112025,124123390,	124097005,124100725,124102919,124104199,124105159,124106470,124112136,124123721,
Seq10128	chr17	43307913	43308510	SP6	NM_199262	17	-	-19974	43277278	43288238	43279663	43280793	2	43277278,43288018,	43280850,43288238,
Seq1013	chr10	82257448	82257711	SH2D4B	NM_207372	10	+	-30058	82287637	82396295	82288067	82393816	7	82287637,82319889,82321166,82338365,82353314,82359162,82393728,	82288250,82320051,82321313,82338512,82353530,82359286,82396295,
Seq10130	chr2	39631187	39631784	MAP4K3	NM_003618	2	-	-113764	39329926	39517722	39331262	39517631	34	39329926,39332474,39335094,39338992,39339163,39341250,39345847,39347833,39352927,39353126,39359051,39360916,39363157,39367496,39368765,39370936,39373417,39373874,39380387,39388587,39390105,39395954,39406162,39406374,39406543,39406790,39412561,39414176,39417564,39418170,39424032,39436893,39458710,39517536,	39331349,39332529,39335164,39339084,39339231,39341421,39345950,39347891,39353044,39353186,39359130,39361000,39363198,39367608,39368924,39370978,39373470,39373912,39380445,39388649,39390163,39396032,39406272,39406455,39406605,39406921,39412633,39414218,39417611,39418225,39424096,39436983,39458767,39517722,
Seq10131	chr7	154862700	154863297	EN2	NM_001427	7	+	-79177	154942175	154950259	154943833	154948142	3	154942175,154947826,154949486,	154944517,154949474,154950259,
Seq10132	chr11	88956281	88956878	PSMAL	NM_153696	11	+	-75533	89032112	89071532	89042224	89071414	14	89032112,89034965,89042220,89043205,89044702,89046902,89048920,89053424,89060162,89061399,89063697,89064262,89069448,89071225,	89032539,89035058,89042318,89043290,89044821,89046984,89048983,89053491,89060253,89061489,89063961,89064343,89069540,89071532,
Seq10133	chr11	64415450	64416047	EHD1	NM_006795	11	-	-12983	64376783	64402766	64378380	64402511	5	64376783,64379369,64383971,64398468,64402108,	64378904,64379533,64384383,64398565,64402766,
Seq10135	chr10	30031184	30031781	SVIL	NM_003174	10	-	33253	29786282	30064735	29787181	29883992	36	29786282,29787368,29791211,29792426,29794529,29796676,29799210,29800072,29802772,29809471,29810518,29813590,29815019,29815344,29816097,29817535,29819781,29822148,29823848,29824026,29828050,29841669,29851344,29852385,29853406,29858639,29859541,29860188,29879531,29883717,29883985,29892135,29898189,29986903,30015487,30064685,	29787267,29787523,29791335,29792569,29794684,29796809,29799417,29800177,29802923,29809747,29810662,29813765,29815164,29815491,29816233,29817690,29819953,29822325,29823934,29824115,29828197,29841795,29851569,29852961,29853649,29858778,29859602,29860222,29880197,29883868,29884042,29892226,29898246,29987002,30015585,30064735,
Seq10136	chrX	100371133	100371730	DRP2	NM_001939	23	+	9792	100361640	100402572	100373301	100402265	24	100361640,100366248,100373229,100377504,100379263,100380625,100383312,100383969,100384548,100386661,100387032,100388734,100389733,100390158,100392067,100392561,100394249,100396069,100396503,100396828,100397762,100399953,100401693,100402141,	100361790,100366350,100373408,100377667,100379419,100380745,100383580,100384115,100384626,100386721,100387093,100388808,100389934,100390243,100392224,100392727,100394360,100396205,100396568,100396893,100397905,100400190,100401813,100402572,
Seq10138	chr16	47137888	47138486	N4BP1	NM_153029	16	-	63433	47130139	47201620	47134315	47201383	7	47130139,47137558,47139418,47142797,47144950,47152165,47201186,	47134672,47137665,47139525,47142893,47145080,47153855,47201620,
Seq10139	chr6	155776636	155777234	NOX3	NM_015718	6	-	41793	155758195	155818728	155759661	155818625	14	155758195,155759634,155769955,155774039,155785519,155791619,155793668,155799243,155802781,155806098,155816229,155817636,155817859,155818578,	155758399,155759787,155770079,155774185,155785681,155791872,155793760,155799372,155802962,155806243,155816313,155817746,155817954,155818728,
Seq1014	chr6	32459656	32459919	C6orf10	NM_006781	6	-	-12155	32368452	32447633	32368735	32447460	23	32368452,32375676,32376434,32378363,32398240,32398871,32399345,32406343,32407788,32411191,32411666,32412369,32414733,32415354,32425494,32430878,32431403,32441921,32442027,32443679,32444536,32445651,32447448,	32369789,32375690,32376454,32378383,32398260,32398891,32399368,32406363,32407808,32411211,32411686,32412389,32414753,32415392,32425583,32430898,32431423,32441941,32442056,32443711,32444568,32445737,32447633,
Seq10140	chr5	102874966	102875564	NUDT12	NM_031438	5	-	51123	102912455	102926388	102914460	102923847	7	102912455,102915816,102918339,102919530,102922478,102923642,102926302,	102914570,102916015,102918452,102919697,102923067,102923853,102926388,
Seq10141	chr8	17696445	17697043	MTUS1	NM_001001924	8	-	5921	17545583	17702665	17547714	17657595	15	17545583,17548770,17551634,17554974,17555213,17556349,17557651,17576974,17586116,17615002,17617555,17625460,17645392,17655505,17702386,	17547927,17548867,17551750,17555069,17555286,17556454,17557853,17577040,17586330,17615040,17617689,17625621,17645587,17657749,17702665,
Seq10142	chr20	42242673	42243271	JPH2	NM_175913	20	-	6659	42238870	42249631	42240015	42248758	2	42238870,42248380,	42240025,42249631,
Seq10143	chr20	1115970	1116568	C20orf46	NM_018354	20	-	-3153	1109214	1113116	1109491	1112444	2	1109214,1112414,	1110230,1113116,
Seq10144	chr11	85899489	85900087	CCDC81	NM_021827	11	+	136363	85763425	85811797	85763853	85811404	14	85763425,85774740,85776205,85784023,85786310,85789367,85796303,85796816,85797950,85801076,85803478,85803782,85808617,85811263,	85763931,85774801,85776348,85784102,85786431,85789490,85796390,85796959,85798054,85801248,85803556,85804002,85808742,85811797,
Seq10145	chr11	123266968	123267566	PMP22CD	NM_001013743	11	-	-5718	123258844	123261549	123259054	123261341	4	123258844,123259991,123260406,123261161,	123259268,123260125,123260552,123261549,
Seq10146	chr1	7957829	7958427	PARK7	NM_007262	1	+	13749	7944379	7967922	7945432	7967700	7	7944379,7945409,7947970,7951991,7953540,7960298,7967540,	7944439,7945521,7948071,7952050,7953609,7960384,7967922,
Seq10148	chr8	63515147	63515745	FAM77D	NM_173688	8	+	191392	63324054	64074764	63324186	64065341	7	63324054,63654651,63664826,63822044,63993565,64065280,64074343,	63324239,63654788,63664906,63822241,63993625,64066181,64074764,
Seq10149	chr1	242352186	242352784	LOC440742	NM_001013710	1	+	58231	242294254	242297833	242294538	242295026	1	242294254	242297833
Seq1015	chr14	81070250	81070513	SEL1L	NM_005065	14	-	-497	81007645	81069885	81013068	81069840	22	81007645,81010229,81015708,81020321,81021768,81022385,81023486,81023951,81025348,81026484,81028576,81031177,81033988,81034509,81035555,81035705,81038817,81040297,81042170,81062829,81063797,81069771,	81010218,81013277,81015836,81020493,81021842,81022550,81023634,81024038,81025410,81026561,81028644,81031233,81034142,81034590,81035614,81035758,81038979,81040402,81042337,81063060,81063834,81069885,
Seq10150	chr6	112446395	112446993	WISP3	NM_003880	6	+	-35276	112481970	112497575	112482253	112497515	6	112481970,112482230,112488886,112492650,112496100,112497234,	112482056,112482300,112489183,112492892,112496293,112497575,
Seq10151	chr10	30515370	30515968	PAPD1	NM_018109	10	-	162584	30641764	30678253	30642543	30678209	9	30641764,30644897,30645052,30651325,30655358,30665737,30669160,30670402,30678053,	30642905,30644970,30645144,30651551,30655569,30665961,30669384,30670574,30678253,
Seq10154	chr16	87381152	87381750	CDT1	NM_030928	16	+	-16235	87397686	87403165	87397740	87402186	10	87397686,87398453,87398670,87399348,87399632,87399929,87400394,87400959,87401189,87402023,	87397967,87398575,87398806,87399545,87399777,87400029,87400582,87401111,87401390,87403165,
Seq10155	chr9	27372141	27372739	C9orf11	NM_020641	9	-	-85304	27274666	27287136	27274720	27287052	8	27274666,27276206,27279669,27281016,27282398,27284313,27286610,27286977,	27274969,27276359,27279728,27281060,27282484,27284399,27286735,27287136,
Seq10158	chr6	64339368	64339966	PTP4A1	NM_003463	6	+	-211	64339878	64351446	64344744	64348037	6	64339878,64344299,64346300,64346761,64347120,64347920,	64340582,64344848,64346392,64346891,64347194,64351446,
Seq10159	chr8	55347704	55348302	MRPL15	NM_014175	8	+	137670	55210333	55223010	55210396	55222831	5	55210333,55211623,55212380,55217775,55222494,	55210503,55211777,55212545,55217898,55223010,
Seq10160	chr9	100036251	100036849	TBC1D2	NM_018421	9	-	21185	100001141	100057735	100001483	100057643	13	100001141,100002355,100003581,100005390,100010770,100012758,100015210,100022935,100031054,100035518,100046096,100053887,100057275,	100001690,100002443,100003766,100005510,100011246,100012945,100015320,100023330,100031250,100035651,100046231,100054028,100057735,
Seq10161	chr11	64396544	64397142	EHD1	NM_006795	11	-	5923	64376783	64402766	64378380	64402511	5	64376783,64379369,64383971,64398468,64402108,	64378904,64379533,64384383,64398565,64402766,
Seq10162	chr10	105603781	105604379	SH3PXD2A	NM_014631	10	-	1073	105343775	105605153	105351562	105605013	14	105343775,105355544,105361327,105362599,105366943,105376835,105410730,105418355,105442775,105474017,105485479,105516841,105551029,105604942,	105353535,105355663,105361376,105362936,105367060,105376948,105410861,105418399,105442803,105474108,105485555,105516916,105551109,105605153,
Seq10163	chr17	17391416	17392014	PEMT	NM_148173	17	-	29788	17349603	17421503	17349829	17421050	7	17349603,17350265,17353472,17356547,17366318,17420958,17421452,	17349886,17350339,17353583,17356692,17366433,17421065,17421503,
Seq10165	chr16	68652161	68652760	PDPR	NM_017990	16	+	-52569	68705029	68752684	68711899	68748282	19	68705029,68706224,68711864,68718663,68720187,68720362,68721826,68722705,68723554,68727597,68730302,68733637,68733956,68734913,68735824,68737537,68739867,68744794,68747878,	68705843,68706333,68712122,68718796,68720268,68720525,68721947,68722822,68723703,68727789,68730426,68733792,68734089,68735061,68735936,68737631,68739956,68744976,68752684,
Seq10166	chr17	76217362	76217961	KIAA1303	NM_020761	17	+	84443	76133219	76554767	76134024	76552724	34	76133219,76214085,76232122,76296235,76318954,76342404,76379844,76410595,76411473,76426316,76434867,76443858,76446184,76468809,76471813,76472175,76473402,76480114,76481123,76482101,76497205,76511118,76511884,76513764,76528890,76534061,76535621,76537837,76546018,76548472,76549788,76550855,76551322,76552656,	76134185,76214187,76232204,76296393,76319100,76342579,76379903,76410695,76411617,76426391,76434968,76443941,76446294,76468883,76471878,76472366,76473542,76480231,76481263,76482259,76497323,76511221,76512067,76513874,76528995,76534175,76535745,76537941,76546124,76548599,76549874,76550971,76551451,76554767,
Seq10167	chr4	114249647	114250246	ANK2	NM_001148	4	+	59629	114190318	114524333	114190333	114522075	46	114190318,114315020,114336972,114339615,114372765,114377591,114378203,114381089,114382715,114390368,114396339,114398654,114398917,114405501,114415056,114418441,114419064,114423279,114428209,114428992,114433020,114434044,114443371,114451859,114458311,114459121,114470850,114472576,114473658,114476450,114477181,114479830,114482292,114483621,114486504,114488880,114490832,114493649,114501427,114503942…	114190416,114315121,114337070,114339713,114372863,114377776,114378226,114381187,114382813,114390466,114396536,114398752,114399015,114405599,114415253,114418539,114419162,114423476,114428307,114429090,114433118,114434142,114443443,114452003,114458413,114459224,114471074,114472674,114473812,114476661,114477385,114479926,114482520,114483746,114486626,114488912,114490853,114499903,114501501,114504073…
Seq10168	chr12	23985805	23986404	SOX5	NM_006940	12	-	7799	23576498	23993903	23578419	23993801	15	23576498,23580653,23587411,23590516,23607458,23619861,23648587,23685012,23709644,23778884,23785067,23799838,23890183,23939993,23993764,	23578722,23580869,23587584,23590624,23607603,23620038,23648733,23685097,23709764,23778952,23785239,23799924,23890393,23940224,23993903,
Seq10169	chr7	73632527	73633126	WBSCR23	NM_001039145	7	+	48271	73584556	73587168	73584957	73585478	1	73584556	73587168
Seq1017	chr5	43393248	43393511	HMGCS1	NM_002130	5	-	-44140	43325254	43349240	43326989	43334823	10	43325254,43328332,43328706,43329914,43330549,43331610,43332860,43333867,43334376,43349214,	43327078,43328495,43328831,43330020,43330719,43331775,43333024,43333992,43334833,43349240,
Seq10170	chr16	10172454	10173053	GRIN2A	NM_000833	16	-	11358	9762922	10184111	9764506	10181768	14	9762922,9770208,9799634,9823621,9830780,9835462,9842004,9842293,9851113,9892343,9939316,10181355,10183234,10184011,	9766305,9770446,9799821,9823781,9831009,9835587,9842157,9842461,9851318,9892457,9939908,10181786,10183424,10184111,
Seq10172	chr10	25010222	25010821	ARHGAP21	NM_020824	10	-	42028	24912550	25052549	24913346	25050830	26	24912550,24918205,24920159,24920576,24920821,24923884,24924051,24924651,24924822,24925674,24926381,24926879,24929580,24930912,24933246,24936433,24936679,24948407,24951667,24958930,24962336,24963945,24995919,24999152,25050771,25052496,	24915040,24918236,24920264,24920617,24920946,24923973,24924124,24924729,24924977,24925816,24926517,24926943,24929864,24931037,24933282,24936535,24936837,24950303,24951696,24958984,24962414,24964037,24995943,24999331,25051213,25052549,
Seq10173	chr3	31939331	31939930	OSBPL10	NM_017784	3	-	58611	31677321	31998241	31678567	31997674	13	31677321,31680574,31685137,31687292,31700129,31718854,31749752,31764405,31846535,31892928,31896150,31997394,31997985,	31678611,31680727,31685319,31687478,31700609,31719003,31749906,31764615,31846726,31893007,31896325,31997798,31998241,
Seq10174	chr6	64573843	64574442	PHF3	NM_015153	6	+	159754	64414389	64482363	64414415	64481562	15	64414389,64447859,64451988,64459585,64462429,64466071,64466297,64468198,64470356,64471384,64473877,64474577,64477005,64479021,64479440,	64414658,64448020,64453770,64459891,64462612,64466215,64466453,64468314,64470487,64471519,64474072,64474724,64477094,64479216,64482363,
Seq10175	chr16	80039233	80039832	CMIP	NM_198390	16	+	3139	80036394	80302865	80036449	80300904	21	80036394,80198672,80211981,80243308,80248880,80251989,80255374,80261247,80263071,80269380,80282880,80284263,80284544,80287665,80290790,80292765,80293727,80295044,80296604,80298119,80300851,	80036646,80198797,80212031,80243469,80248921,80252051,80255454,80261350,80263175,80269733,80282945,80284289,80284592,80287772,80290906,80292905,80293774,80295190,80296709,80298189,80302865,
Seq10176	chr9	131830620	131831219	FNBP1	NM_015033	9	-	14374	131689286	131845293	131692638	131845074	17	131689286,131697937,131702064,131702525,131704968,131710989,131718065,131725943,131727059,131729294,131731666,131759459,131760590,131780564,131781417,131796942,131845051,	131692645,131698095,131702200,131702646,131705100,131711098,131718079,131726125,131727256,131729440,131731794,131759563,131760652,131780711,131781473,131797057,131845293,
Seq10177	chr7	55112631	55113230	EGFR	NM_201283	7	+	58713	55054218	55192135	55054464	55192029	10	55054218,55177472,55178491,55181792,55186480,55187732,55189197,55191016,55191719,55191945,	55054551,55177623,55178674,55181926,55186548,55187850,55189338,55191132,55191845,55192135,
Seq10178	chr4	39287378	39287977	C4orf34	NM_174921	4	-	29198	39228944	39316875	39230140	39283159	5	39228944,39234442,39250429,39283085,39316753,	39230172,39234584,39250477,39283194,39316875,
Seq10179	chr1	93951372	93951971	BCAR3	NM_003567	1	-	-31700	93799937	93919972	93800385	93913073	12	93799937,93805423,93805884,93809814,93814158,93820445,93822162,93827121,93830409,93880447,93912757,93919741,	93800563,93805635,93805995,93809985,93814273,93821097,93822265,93827563,93830537,93880486,93913084,93919972,
Seq1018	chr17	25173117	25173380	SSH2	NM_033389	17	-	107895	24977090	25281143	24981984	25281143	15	24977090,24987111,24999287,25001797,25006704,25018010,25018273,25023078,25027963,25028816,25035706,25046602,25054102,25145037,25281081,	24984074,24987945,24999487,25001943,25006750,25018138,25018366,25023272,25028028,25028884,25035827,25046666,25054205,25145080,25281143,
Seq10180	chr1	64775193	64775792	CACHD1	NM_020925	1	+	66430	64709063	64931328	64709168	64929831	27	64709063,64788864,64820426,64841076,64867625,64870869,64872314,64880090,64886071,64890431,64892028,64892956,64896975,64901965,64902768,64904327,64909834,64911428,64911618,64913671,64914167,64915165,64916429,64917865,64919528,64920275,64929593,	64709212,64788926,64820574,64841182,64867751,64871013,64872530,64880239,64886304,64890580,64892151,64893073,64897143,64902107,64902949,64904437,64909956,64911527,64911734,64913831,64914253,64915281,64916580,64918026,64919605,64920376,64931328,
Seq10181	chr20	48161966	48162565	UBE2V1	NM_001032288	20	-	851	48131069	48163116	48132711	48163071	4	48131069,48134072,48146615,48163050,	48132857,48134197,48146763,48163116,
Seq10182	chr16	70325985	70326584	PHLPPL	NM_015020	16	-	-20081	70236354	70306204	70240293	70306198	18	70236354,70244193,70246643,70247974,70249636,70250056,70255302,70258581,70260678,70263665,70267850,70270158,70270792,70273154,70275879,70281922,70294001,70305915,	70241447,70244424,70246837,70248084,70249766,70250218,70255502,70258736,70260773,70263725,70268052,70270388,70270938,70273308,70276004,70282112,70294134,70306204,
Seq10183	chr1	145517874	145518473	BCL9	NM_004326	1	+	38369	145479805	145564636	145550259	145563383	10	145479805,145543193,145545200,145550000,145551305,145552849,145554226,145557245,145560695,145562266,	145480067,145543327,145545282,145550311,145551621,145553038,145554325,145559486,145560955,145564636,
Seq10184	chr3	172370355	172370954	SLC2A2	NM_000340	3	-	-143194	172196830	172227461	172198385	172227152	11	172196830,172198675,172199547,172203058,172205767,172206425,172207630,172210440,172214951,172219013,172227138,	172198585,172198878,172199648,172203162,172205954,172206587,172207745,172210564,172215213,172219105,172227461,
Seq10185	chr17	43743530	43744129	SKAP1	NM_003726	17	-	118763	43565800	43862592	43569596	43862480	13	43565800,43569589,43594829,43602969,43612414,43614754,43617083,43620203,43621783,43778265,43796149,43829040,43862435,	43566176,43569697,43594929,43603019,43612608,43614817,43617207,43620286,43621860,43778366,43796174,43829145,43862592,
Seq10186	chr5	52056712	52057311	PELO	NM_015946	5	+	-62519	52119530	52134205	52131985	52133430	3	52119530,52131475,52132999,	52120004,52132710,52134205,
Seq10187	chr20	24984514	24985113	ACSS1	NM_032501	20	-	2802	24934873	24987615	24936397	24986737	14	24934873,24937905,24941236,24941447,24942171,24942596,24943773,24948645,24950024,24951575,24952101,24959394,24976720,24986404,	24936576,24938023,24941299,24941574,24942297,24942708,24943865,24948782,24950171,24951727,24952276,24959593,24976816,24987615,
Seq10188	chr10	76621546	76622145	VDAC2	NM_003375	10	+	-18723	76640568	76661209	76640922	76660752	10	76640568,76640897,76641993,76643784,76648826,76649067,76650506,76652015,76659407,76660661,	76640701,76640952,76642061,76643833,76648978,76649119,76650733,76652165,76659464,76661209,
Seq10189	chr12	49705362	49705961	SLC11A2	NM_000617	12	-	747	49666043	49706408	49668374	49690777	16	49666043,49670844,49671648,49672239,49672859,49674593,49675678,49676866,49679223,49679394,49680362,49684837,49685360,49688525,49690744,49706359,	49668484,49670997,49671721,49672388,49672978,49674679,49675836,49677021,49679290,49679464,49680468,49684956,49685485,49688673,49690815,49706408,
Seq1019	chr5	153646984	153647247	GALNT10	NM_198321	5	+	96629	153550487	153780001	153550619	153776724	12	153550487,153654568,153657693,153689324,153736029,153740200,153746065,153763856,153769293,153772641,153775535,153776566,	153550777,153654670,153657831,153689490,153736214,153740383,153746182,153763963,153769514,153772757,153775684,153780001,
Seq10190	chr6	119578144	119578743	MAN1A1	NM_005907	6	-	134181	119540967	119712624	119542682	119711928	13	119540967,119543175,119551268,119552527,119556640,119564117,119567622,119611123,119653546,119664851,119669759,119711326,119712405,	119542808,119543290,119551440,119552746,119556755,119564210,119567745,119611217,119653626,119664966,119669855,119712150,119712624,
Seq10191	chr8	42694729	42695328	CHRNB3	NM_000749	8	+	23311	42671718	42711365	42671846	42710917	6	42671718,42683016,42684689,42704893,42705966,42710783,	42671897,42683167,42684733,42705002,42706848,42711365,
Seq10192	chr4	155758266	155758866	FGG	NM_021870	4	-	-5215	155745178	155753351	155745435	155753210	9	155745178,155747306,155749067,155750231,155750668,155752406,155752619,155752992,155753133,	155745667,155747583,155749251,155750364,155750798,155752499,155752802,155753036,155753351,
Seq10193	chr16	67995704	67996304	TERF2	NM_005652	16	-	-18631	67947035	67977373	67948301	67977248	10	67947035,67948921,67952807,67958210,67959779,67961886,67963672,67975983,67976794,67976996,	67948459,67948964,67952892,67958602,67959885,67962032,67963758,67976113,67976889,67977373,
Seq10194	chr2	175754463	175755063	ATP5G3	NM_001689	2	-	-43	175749236	175754720	175751261	175754366	5	175749236,175752030,175753071,175754328,175754629,	175751375,175752223,175753151,175754439,175754720,
Seq10195	chr10	15234078	15234678	NMT2	NM_004808	10	-	16322	15187776	15250700	15191199	15250616	12	15187776,15191706,15194800,15201347,15210354,15212146,15214821,15215057,15215249,15217278,15223426,15250507,	15191219,15191843,15194967,15201517,15210462,15212316,15214937,15215148,15215367,15217422,15223561,15250700,
Seq10196	chr12	56048930	56049530	INHBC	NM_005538	12	+	-65579	56114809	56130875	56114936	56130071	2	56114809,56129326,	56115248,56130875,
Seq10197	chr3	191795559	191796159	IL1RAP	NM_134470	3	+	81275	191714584	191830764	191764772	191830000	9	191714584,191756612,191764771,191804610,191809477,191820757,191823826,191827805,191829832,	191714701,191756698,191764835,191804895,191809663,191820922,191823897,191827931,191830764,
Seq10198	chr12	55621574	55622174	SDR-O	NM_148897	12	-	-7563	55603884	55614311	55603884	55614311	4	55603884,55609440,55610276,55614011,	55604100,55609603,55610534,55614311,
Seq10199	chr13	34821812	34822412	MAB21L1	NM_005584	13	-	126675	34946348	34948787	34947195	34948274	1	34946348	34948787
Seq102	chr10	13496869	13497076	SEPHS1	NM_012247	10	-	-66688	13400088	13430285	13401147	13426955	9	13400088,13404840,13410356,13411703,13415822,13418248,13420710,13426763,13430005,	13401361,13405052,13410455,13411793,13415976,13418355,13420813,13427033,13430285,
Seq1020	chr1	160395038	160395301	NOS1AP	NM_014697	1	+	88966	160306204	160604851	160306591	160603880	10	160306204,160390818,160523757,160537046,160569430,160580248,160591600,160593373,160601817,160603465,	160306695,160390889,160523849,160537119,160569538,160580389,160591766,160593549,160601982,160604851,
Seq10201	chr6	168075892	168076492	KIF25	NM_005355	6	+	-85209	168161401	168188617	168173114	168188524	8	168161401,168173020,168174301,168177410,168182081,168183593,168185497,168188355,	168161568,168173205,168174375,168177559,168182257,168183744,168185679,168188617,
Seq10202	chr9	2630493	2631093	VLDLR	NM_001018056	9	+	19001	2611792	2644484	2612189	2643867	18	2611792,2625452,2629858,2631376,2633159,2633627,2633836,2634733,2634956,2635573,2636333,2637473,2638207,2638668,2640369,2641873,2642779,2643832,	2612270,2625571,2629980,2631498,2633530,2633749,2633958,2634852,2635081,2635744,2636551,2637591,2638346,2638809,2640515,2641953,2642948,2644484,
Seq10203	chr17	56162001	56162601	BCAS3	NM_017679	17	+	52287	56110014	56824972	56111600	56824267	24	56110014,56111595,56116124,56121828,56141361,56179340,56240146,56300718,56306804,56321837,56334762,56342674,56356549,56379361,56422113,56447893,56466808,56470031,56472934,56507062,56510475,56516609,56800469,56824119,	56110056,56111682,56116178,56121903,56141467,56179421,56240218,56300825,56306880,56321913,56334845,56342844,56356642,56379494,56422377,56448043,56466932,56470196,56473034,56507162,56510671,56516706,56800636,56824972,
Seq10204	chr1	116516557	116517157	C1orf161	NM_152367	1	+	60959	116455898	116479383	116456759	116477508	7	116455898,116456550,116465075,116468209,116471609,116472288,116477275,	116455953,116456806,116465215,116468500,116471787,116472482,116479383,
Seq10205	chr14	98852449	98853049	BCL11B	NM_022898	14	-	-45175	98705379	98807574	98710240	98807307	3	98705379,98793560,98807250,	98712284,98793928,98807574,
Seq10206	chr8	95346740	95347340	GEM	NM_005261	8	-	-3308	95330662	95343732	95331713	95341906	5	95330662,95333422,95334439,95341576,95343493,	95331990,95333626,95334515,95341915,95343732,
Seq10207	chr8	101805517	101806117	PABPC1	NM_002568	8	-	-2327	101784319	101803490	101785701	101802986	15	101784319,101785700,101786329,101786992,101788054,101788290,101790536,101790862,101793765,101794055,101794490,101796865,101799176,101799490,101802794,	101784762,101785793,101786459,101787076,101788208,101788400,101790626,101791134,101793860,101794192,101794584,101797004,101799291,101799683,101803490,
Seq10208	chr2	101246239	101246839	C2orf29	NM_017546	2	+	10730	101235809	101253207	101235858	101252306	7	101235809,101240684,101245432,101247738,101249570,101251933,101252109,	101236371,101240848,101245584,101247940,101249772,101252029,101253207,
Seq10209	chr18	58720791	58721391	PHLPP	NM_194449	18	+	187378	58533713	58798644	58535432	58797643	18	58533713,58535290,58648247,58656996,58678647,58713223,58713993,58721176,58723436,58733125,58738171,58759930,58763321,58776841,58781580,58790726,58793609,58796474,	58533748,58535471,58648443,58657121,58678813,58713369,58714223,58721378,58723496,58733220,58738326,58760130,58763483,58776971,58781684,58790920,58793837,58798644,
Seq1021	chr3	66799218	66799481	LRIG1	NM_015541	3	-	-165816	66511911	66633534	66513376	66633520	19	66511911,66513690,66514592,66515386,66516095,66517104,66519094,66527153,66531225,66532083,66538311,66540461,66543242,66545984,66548033,66550242,66584672,66595551,66633303,	66513602,66513974,66514744,66515511,66516514,66517385,66519414,66527316,66531296,66532154,66538391,66540604,66543385,66546127,66548176,66550379,66584746,66595622,66633534,
Seq10211	chr6	139280125	139280725	REPS1	NM_031922	6	-	70665	139267313	139351090	139267893	139310739	20	139267313,139270324,139271497,139274105,139275594,139277526,139278687,139280384,139283044,139283866,139289230,139292806,139304164,139306342,139306682,139307327,139308048,139308330,139310619,139350359,	139267961,139270429,139271645,139274200,139275779,139277590,139278805,139280453,139283145,139283953,139289310,139292927,139304318,139306405,139306844,139307451,139308201,139308526,139310742,139351090,
Seq10212	chr2	95714924	95715524	TRIM43	NM_138800	2	+	93732	95621492	95629193	95623498	95629047	7	95621492,95623494,95624524,95625676,95626803,95627354,95628566,	95621623,95623908,95624619,95625906,95626825,95627451,95629193,
Seq10213	chr3	195204045	195204645	HES1	NM_005524	3	+	-132282	195336627	195339091	195336863	195338715	4	195336627,195337099,195337443,195338165,	195336970,195337194,195337530,195339091,
Seq10214	chr15	49466878	49467478	GLDN	NM_181789	15	+	46174	49421004	49487498	49421173	49484242	10	49421004,49456937,49462924,49463273,49474323,49476958,49479680,49479861,49481081,49483765,	49421535,49456988,49462941,49463380,49474469,49477086,49479763,49479986,49481231,49487498,
Seq10215	chr12	92291070	92291670	NUDT4	NM_019094	12	+	-4461	92295831	92321152	92296229	92317285	5	92295831,92312515,92313395,92316677,92317083,	92296327,92312625,92313439,92316761,92321152,
Seq10216	chr10	64562390	64562990	NRBF2	NM_030759	10	+	-368	64563058	64584788	64563236	64583983	4	64563058,64575974,64581915,64583276,	64563265,64576058,64581955,64584788,
Seq10217	chr12	6208729	6209329	CD9	NM_001769	12	+	29214	6179815	6217687	6179926	6217254	8	6179815,6204852,6212058,6212838,6214655,6214902,6215618,6217189,	6179991,6204960,6212155,6212912,6214753,6214991,6215701,6217687,
Seq10220	chr10	53159885	53160486	CSTF2T	NM_015235	10	-	-30826	53125252	53129360	53127464	53129314	1	53125252	53129360
Seq10221	chr1	40172542	40173143	MFSD2	NM_032793	1	+	-20554	40193396	40208213	40193551	40207826	14	40193396,40195345,40196959,40203469,40203729,40204115,40204859,40205069,40205344,40205886,40206062,40206592,40206827,40207763,	40193643,40195479,40197083,40203592,40203807,40204272,40204949,40205190,40205427,40205969,40206174,40206735,40207003,40208213,
Seq10222	chr7	80146122	80146723	CD36	NM_000072	7	+	40531	80105892	80141667	80113992	80141398	14	80105892,80113339,80113903,80123791,80128314,80130241,80131657,80133694,80137204,80138228,80139173,80140021,80140606,80141234,	80105997,80113432,80114111,80123951,80128461,80130420,80131748,80133740,80137273,80138415,80139291,80140094,80140660,80141667,
Seq10223	chr9	103242526	103243127	ALDOB	NM_000035	9	-	-4902	103223479	103237925	103223911	103232989	9	103223479,103226945,103227555,103228657,103229584,103230571,103231857,103232878,103237811,	103224006,103227144,103227729,103228740,103229744,103230625,103232068,103232999,103237925,
Seq10224	chr3	180215909	180216510	ZMAT3	NM_022470	3	-	56068	180224220	180272277	180225498	180268233	6	180224220,180227904,180228127,180231361,180267964,180272076,	180225709,180228004,180228293,180231480,180268290,180272277,
Seq10225	chr8	1867192	1867793	KBTBD11	NM_014867	8	+	-41958	1909450	1942508	1936765	1938636	2	1909450,1935857,	1909507,1942508,
Seq10228	chr6	43887026	43887627	VEGFA	NM_001025369	6	+	41397	43845930	43862198	43846421	43860260	7	43845930,43850055,43853183,43854174,43854603,43857670,43860255,	43847026,43850106,43853379,43854250,43854632,43857766,43862198,
Seq1023	chr20	29750329	29750593	BCL2L1	NM_001191	20	-	23855	29715923	29774316	29717412	29773681	3	29715923,29773307,29774081,	29717549,29773811,29774316,
Seq10231	chr11	14562666	14563267	PSMA1	NM_148976	11	-	58772	14482998	14621738	14483313	14589107	11	14482998,14485777,14488993,14491691,14491938,14492524,14495763,14496001,14497118,14589087,14621576,	14483369,14485887,14489072,14491820,14492008,14492612,14495866,14496102,14497162,14589272,14621738,
Seq10232	chr1	167037347	167037948	DPT	NM_001937	1	-	-72597	166931330	166965051	166932410	166965035	4	166931330,166936878,166950082,166964731,	166932476,166936985,166950207,166965051,
Seq10233	chr5	41218202	41218803	C6	NM_000065	5	-	30866	41178092	41249368	41178683	41239088	18	41178092,41185099,41185793,41189668,41190830,41194532,41194940,41196000,41197551,41208083,41212333,41217217,41221928,41231650,41235626,41237416,41238946,41249234,	41178864,41185340,41185883,41189856,41190962,41194643,41195111,41196225,41197717,41208205,41212573,41217417,41222066,41231791,41235770,41237572,41239108,41249368,
Seq10234	chr7	26354772	26355373	SNX10	NM_013322	7	+	57034	26298039	26380461	26352587	26378716	7	26298039,26352564,26367119,26370679,26371191,26377965,26378635,	26298230,26352610,26367205,26370779,26371289,26378177,26380461,
Seq10235	chr10	21317063	21317664	NEBL	NM_006393	10	-	-90828	21110095	21226536	21114681	21226139	28	21110095,21116136,21137444,21138740,21141703,21142873,21144559,21146534,21148358,21152142,21155381,21157464,21160130,21160407,21164447,21169673,21174192,21179329,21181479,21187174,21188647,21197598,21198674,21209728,21217031,21218779,21225892,21226059,	21114857,21116242,21137593,21138832,21141874,21142977,21144651,21146626,21148450,21152234,21155473,21157568,21160240,21160517,21164557,21169783,21174302,21179436,21181583,21187278,21188760,21197699,21198775,21209838,21217141,21218883,21225963,21226536,
Seq10237	chr14	49158161	49158762	MGAT2	NM_001015883	14	+	1224	49157238	49159947	49157736	49159079	2	49157238,49157713,	49157515,49159947,
Seq10238	chr10	61261171	61261772	CCDC6	NM_005436	10	-	74842	61218527	61336313	61222680	61336187	9	61218527,61224236,61234183,61236685,61242398,61244415,61262288,61282316,61335885,	61222874,61224360,61234283,61236841,61242558,61244518,61262416,61282465,61336313,
Seq10239	chr12	108793896	108794497	GLTP	NM_016433	12	-	8479	108773131	108802675	108774742	108802561	5	108773131,108777806,108779713,108780870,108802459,	108774924,108777956,108779846,108780928,108802675,
Seq10240	chr11	101246283	101246884	KIAA1377	NM_020802	11	+	-44372	101290955	101377000	101291225	101373583	11	101290955,101298581,101320205,101323971,101334108,101337681,101354287,101357829,101362772,101368718,101373539,	101291352,101298700,101320350,101324082,101334306,101339820,101354399,101357904,101362981,101368782,101377000,
Seq10241	chr11	116453112	116453713	KIAA0999	NM_025164	11	-	20790	116219329	116474202	116222321	116474166	24	116219329,116222308,116223401,116225045,116233735,116235190,116237199,116237766,116238127,116239593,116246256,116249406,116249828,116251083,116251299,116251791,116252178,116252849,116272178,116273118,116303144,116329969,116332873,116474068,	116221554,116222478,116223533,116225208,116234624,116235529,116237308,116237851,116238252,116239743,116246326,116249561,116249981,116251192,116251376,116251934,116252288,116252967,116272301,116273242,116303305,116330032,116332989,116474202,
Seq10242	chr8	102457476	102458077	GRHL2	NM_024915	8	+	-116385	102574161	102750994	102574173	102748106	16	102574161,102624644,102634118,102639822,102651742,102655071,102658811,102680460,102700942,102713040,102713629,102718300,102725534,102730817,102745857,102747992,	102574192,102624839,102634185,102640215,102651797,102655227,102658922,102680554,102701100,102713127,102713768,102718331,102725628,102730902,102745921,102750994,
Seq10243	chr19	54158506	54159107	FTL	NM_000146	19	+	-1571	54160377	54161946	54160576	54161803	4	54160377,54160838,54161349,54161651,	54160677,54160984,54161474,54161946,
Seq10244	chr5	148292124	148292725	ADRB2	NM_000024	5	+	106077	148186348	148188380	148186587	148187828	1	148186348	148188380
Seq10245	chr17	16872982	16873583	M-RIP	NM_015134	17	+	-13549	16886831	17029594	16886887	17028932	23	16886831,16919748,16922049,16970740,16975655,16980257,16981954,16986665,16987594,16990074,16991357,16994182,16998344,17002470,17005278,17015756,17016736,17017954,17019331,17020464,17021288,17024041,17028861,	16887009,16919825,16922114,16970891,16975739,16980488,16982113,16986803,16987707,16990130,16991425,16994271,16998453,17003040,17005394,17015903,17016853,17018113,17019450,17020550,17021450,17024126,17029594,
Seq10246	chr12	120417800	120418401	FBXL10	NM_001005366	12	-	84646	120351281	120502746	120352301	120502339	23	120351281,120352527,120362042,120363001,120363255,120364342,120365177,120366197,120366635,120367460,120375305,120416764,120431752,120435461,120443170,120455093,120456784,120471164,120471743,120496834,120498068,120501089,120502307,	120352348,120352654,120362260,120363162,120363418,120365021,120365215,120366457,120366721,120367603,120375529,120416850,120432224,120435587,120443285,120455246,120456877,120471266,120471925,120496880,120498146,120501233,120502746,
Seq10247	chr14	30768551	30769153	HECTD1	NM_015382	14	-	-22579	30639074	30746273	30639886	30744892	42	30639074,30640136,30641872,30644339,30644546,30645602,30646523,30648353,30651372,30652060,30652233,30652833,30653242,30655192,30658666,30660339,30661870,30666741,30667568,30672194,30672465,30673828,30674432,30675487,30678848,30683057,30683763,30687677,30687853,30688955,30695796,30696121,30707254,30708310,30710817,30711002,30712112,30712481,30713867,30716976,30744753,30745972,	30640023,30640280,30642022,30644432,30644624,30646209,30646660,30648554,30651499,30652145,30652440,30653015,30653296,30655414,30658822,30660461,30662003,30666962,30668404,30672370,30672631,30674151,30674571,30675621,30678955,30683213,30683897,30687753,30688116,30689177,30695966,30696259,30707428,30708424,30710915,30711078,30712382,30712762,30714094,30717210,30744913,30746273,
Seq10248	chr20	17650749	17651351	C20orf179	NM_178477	20	+	22446	17628604	17664514	17653670	17664455	4	17628604,17651360,17653667,17664309,	17628699,17651522,17653795,17664514,
Seq10249	chr8	119070702	119071304	EXT1	NM_000127	8	-	122235	118880782	119193238	118881131	119192465	11	118880782,118886141,118888636,118894291,118899854,118901095,118903884,118911649,118916863,118918527,119191504,	118881316,118886312,118888796,118894380,118899949,118901213,118904016,118911768,118916970,118918620,119193238,
Seq1025	chr13	27131672	27131936	POLR1D	NM_015972	13	+	37776	27094028	27095582	27094120	27095386	2	27094028,27095011,	27094145,27095582,
Seq10250	chr13	51108250	51108852	WDFY2	NM_052950	13	+	52067	51056484	51234170	51056824	51231905	12	51056484,51132732,51147306,51175732,51191334,51199814,51211185,51223446,51227494,51228468,51230328,51231876,	51056960,51132799,51147379,51175786,51191484,51199926,51211311,51223551,51227595,51228598,51230436,51234170,
Seq10251	chr5	50180991	50181593	PARP8	NM_024615	5	+	182723	49998569	50173925	49998686	50173658	26	49998569,49999661,50081741,50091233,50091882,50093411,50094738,50109659,50110150,50120113,50125797,50126443,50128572,50128728,50147022,50152803,50153925,50156498,50158345,50159534,50159902,50161482,50164371,50165569,50166521,50173556,	49998776,49999715,50081778,50091322,50091952,50093488,50094832,50109719,50110240,50120179,50125922,50127007,50128622,50128823,50147114,50152928,50153990,50156565,50158393,50159646,50159974,50161551,50164444,50165638,50166605,50173925,
Seq10252	chr11	64881950	64882552	TIGD3	NM_145719	11	+	3386	64878865	64881522	64879855	64881270	2	64878865,64879839,	64879003,64881522,
Seq10253	chr4	187923785	187924387	FAT	NM_005245	4	-	-42106	187745931	187881980	187746739	187867974	27	187745931,187753836,187754687,187755829,187756119,187758045,187759416,187761050,187761323,187762524,187764217,187767330,187767948,187769533,187771256,187772338,187775152,187775855,187786301,187786635,187791831,187794172,187794732,187797869,187821446,187864710,187881811,	187747367,187753973,187755318,187755939,187756272,187758507,187759573,187761181,187762124,187762721,187764360,187767467,187768162,187769922,187771489,187772491,187775348,187779922,187786511,187786910,187791970,187794382,187795061,187797930,187821760,187867992,187881980,
Seq10254	chr21	41934085	41934687	C21orf129	NM_152506	21	-	74617	42004748	42009003	42006111	42007537	6	42004748,42006779,42007248,42007462,42008348,42008970,	42006228,42006900,42007360,42007580,42008511,42009003,
Seq10255	chr3	67095740	67096342	KBTBD8	NM_032505	3	+	-36051	67132092	67144319	67132156	67141498	3	67132092,67136308,67141035,	67132304,67137422,67144319,
Seq10257	chr9	112802	113404	FOXD4	NM_207305	9	-	-4687	106234	108416	106799	108118	1	106234	108416
Seq10258	chr6	148900573	148901175	SASH1	NM_015278	6	+	195453	148705421	148914876	148705896	148911386	20	148705421,148752962,148803012,148803186,148831373,148834245,148836938,148850442,148877152,148882375,148888119,148890281,148894354,148895625,148896599,148897579,148903271,148906508,148908843,148911123,	148706051,148753090,148803062,148803235,148831413,148834331,148837050,148850543,148877284,148882721,148888193,148890424,148894489,148895794,148896808,148897729,148903384,148907646,148908974,148914876,
Seq10259	chr10	47237902	47238504	ANXA8	NM_001630	10	+	21278	47216925	47233043	47217117	47232192	12	47216925,47221150,47222410,47223843,47224720,47225470,47226038,47226644,47226977,47228851,47229655,47232133,	47217137,47221240,47222504,47223956,47224810,47225549,47226097,47226737,47227072,47228909,47229777,47233043,
Seq1026	chr5	168578443	168578707	SLIT3	NM_003062	5	-	81978	168025859	168660553	168026036	168660290	36	168025859,168029365,168030780,168032759,168043548,168045269,168046561,168052189,168055874,168060164,168067558,168070477,168071865,168081838,168082515,168083998,168107884,168109054,168112537,168113446,168120444,168122121,168132363,168133817,168145489,168149142,168155089,168166028,168176882,168182842,168204166,168242847,168553060,168604286,168610969,168660094,	168026271,168029573,168031065,168032913,168043678,168045509,168046698,168052282,168056013,168060261,168067682,168070640,168071936,168081909,168082586,168084066,168108016,168109217,168112680,168113589,168120518,168122271,168132526,168133960,168145560,168149213,168155160,168166169,168177045,168182913,168204237,168242918,168553131,168604357,168611040,168660553,
Seq10260	chr6	166271156	166271758	LOC441177	NM_001013720	6	+	-49571	166321028	166323091	166321603	166322307	1	166321028	166323091
Seq10261	chr8	86366938	86367540	CA13	NM_198584	8	+	21981	86345258	86383553	86345309	86380829	7	86345258,86350220,86358901,86366088,86367382,86367952,86380710,	86345345,86350417,86359019,86366183,86367444,86368107,86383553,
Seq10262	chr6	167826390	167826992	LOC401286	NM_001023565	6	-	-3940	167810372	167822751	167812677	167813168	3	167810372,167821588,167822440,	167814437,167821727,167822751,
Seq10264	chr2	158004563	158005165	PSCDBP	NM_004288	2	-	3985	157979377	158008849	157980434	158008777	8	157979377,157983280,157992108,157995316,157995617,157999127,157999455,158008604,	157980900,157983346,157992177,157995409,157995719,157999181,157999504,158008849,
Seq10265	chr3	132230864	132231466	NEK11	NM_145910	3	+	2749	132228416	132376663	132231242	132376313	15	132228416,132229463,132231146,132281956,132311336,132334278,132335363,132353921,132354164,132356569,132363941,132366959,132370363,132372306,132376300,	132228539,132229535,132231411,132282121,132311454,132334342,132335489,132354070,132354242,132356654,132364060,132367052,132370470,132372420,132376663,
Seq10267	chr11	65139101	65139703	MAP3K11	NM_002419	11	-	-1107	65121802	65138295	65122337	65137802	10	65121802,65123440,65129807,65129992,65130737,65131316,65131687,65131968,65132314,65137064,	65122674,65123814,65129898,65130127,65130850,65131559,65131862,65132116,65132494,65138295,
Seq10268	chr7	147852708	147853310	C7orf33	NM_145304	7	+	-65580	147918589	147943883	147918950	147943425	3	147918589,147942066,147943351,	147919153,147942320,147943883,
Seq10269	chr14	46286005	46286607	RPL10L	NM_080746	14	-	-95529	46189971	46190777	46190044	46190688	1	46189971	46190777
Seq1027	chr4	166299463	166299727	KLHL2	NM_007246	4	+	-48645	166348240	166463747	166348478	166462661	15	166348240,166360535,166369408,166379379,166403798,166434960,166438210,166440108,166446209,166451154,166452065,166453839,166454627,166458427,166462633,	166348503,166360660,166369514,166379500,166403960,166435069,166438326,166440257,166446326,166451351,166452166,166453967,166454767,166458570,166463747,
Seq10270	chr15	40040551	40041153	EHD4	NM_139265	15	-	11181	39978932	40052033	39980134	40051983	6	39978932,39989188,39998699,40022556,40033253,40051748,	39980670,39989352,39999111,40022653,40033429,40052033,
Seq10271	chr14	21929121	21929723	DAD1	NM_001344	14	-	198546	22103646	22127968	22113842	22127902	3	22103646,22113798,22127692,	22103876,22113972,22127968,
Seq10272	chr1	201559585	201560187	BTG2	NM_006763	1	+	18600	201541286	201545349	201541357	201543188	2	201541286,201542854,	201541498,201545349,
Seq10273	chr20	335497	336099	RBCK1	NM_006462	20	+	-957	336755	359607	337382	359073	11	336755,346169,346375,347990,348201,349514,350770,355956,357134,357594,358993,	337422,346262,346573,348111,348374,349674,350881,356135,357232,357737,359607,
Seq10274	chr12	14815318	14815920	HIST4H4	NM_175054	12	-	-288	14814921	14815331	14814973	14815284	1	14814921	14815331
Seq10275	chr12	79137329	79137932	FLJ90579	NM_173591	12	+	-136634	79274264	79297000	79274776	79295958	12	79274264,79274717,79276158,79276581,79276770,79284484,79285471,79286115,79288480,79289929,79295033,79295758,	79274430,79274824,79276259,79276685,79276810,79284547,79285649,79286219,79288599,79289974,79295112,79297000,
Seq10277	chr17	18763900	18764503	SLC5A10	NM_152351	17	+	-32001	18796202	18864727	18796243	18864468	15	18796202,18802719,18803172,18803641,18804585,18813089,18813379,18815050,18820891,18857399,18859086,18863460,18863750,18864192,18864362,	18796353,18802790,18803276,18803700,18804689,18813194,18813459,18815255,18821026,18857554,18859236,18863628,18863965,18864249,18864727,
Seq10279	chr4	24167586	24168189	DHX15	NM_001358	4	-	27394	24138187	24195281	24138644	24195113	14	24138187,24140321,24143584,24147771,24150828,24151560,24152593,24153660,24159575,24165445,24166971,24181374,24186963,24195043,	24138761,24140490,24143774,24147893,24151019,24151668,24152742,24153746,24159742,24165663,24167130,24181567,24187398,24195281,
Seq1028	chr16	21122200	21122464	ZP2	NM_003460	16	-	8036	21116273	21130368	21116301	21130368	19	21116273,21116587,21117600,21118391,21118564,21120190,21120527,21120753,21120925,21121946,21122851,21123129,21124241,21124552,21125659,21128452,21128930,21130128,21130307,	21116443,21116670,21117683,21118487,21118699,21120379,21120651,21120844,21121112,21122072,21123032,21123225,21124405,21124596,21125811,21128546,21129013,21130216,21130368,
Seq10280	chr16	55448149	55448752	SLC12A3	NM_000339	16	+	-8192	55456642	55504849	55456648	55504817	26	55456642,55458482,55459709,55461141,55461508,55462038,55463763,55464068,55469489,55470485,55470954,55471542,55473808,55475461,55476677,55477776,55478365,55479337,55481686,55483495,55484365,55485943,55490942,55493785,55495807,55504676,	55456929,55458628,55459784,55461236,55461647,55462148,55463874,55464198,55469573,55470639,55471061,55471665,55473909,55475616,55476776,55477887,55478505,55479443,55481768,55483572,55484466,55486054,55491028,55493920,55495874,55504849,
Seq10282	chr15	62328936	62329539	PPIB	NM_000942	15	-	-86832	62235067	62242406	62235274	62242237	5	62235067,62235976,62239355,62241292,62242103,	62235396,62236160,62239448,62241405,62242406,
Seq10283	chr5	55614434	55615037	ANKRD55	NM_024669	5	-	-49794	55431264	55564942	55431766	55564496	12	55431264,55434077,55442701,55448198,55458505,55475384,55491416,55502277,55507735,55515095,55564439,55564824,	55431887,55434169,55443365,55448365,55458689,55475512,55491476,55502386,55507865,55515217,55564529,55564942,
Seq10284	chr6	159696903	159697506	FNDC1	NM_032532	6	+	186789	159510416	159613128	159538497	159612463	24	159510416,159538450,159541015,159541532,159555964,159562617,159564547,159566554,159567492,159570834,159572903,159577236,159579575,159580538,159580803,159587922,159590060,159592323,159597544,159602211,159605996,159607105,159608825,159612348,	159510724,159538644,159541101,159541600,159556170,159562715,159564664,159566741,159567599,159571022,159575500,159577336,159579686,159580784,159580978,159587990,159590203,159592553,159597652,159602290,159606025,159607266,159608947,159613128,
Seq10285	chr2	159346155	159346758	LOC92196	NM_001017920	2	+	-13630	159360086	159380739	159360130	159380578	4	159360086,159369039,159371812,159380462,	159360187,159369126,159371872,159380739,
Seq10286	chr11	30466692	30467295	MPPED2	NM_001584	11	-	91622	30388349	30558615	30389590	30558495	6	30388349,30392350,30395640,30473418,30514116,30558368,	30389708,30392463,30395755,30473643,30514297,30558615,
Seq10287	chr6	11272709	11273312	HERV-FRD	NM_207582	6	-	-53067	11210709	11219944	11211912	11213528	2	11210709,11219895,	11213848,11219944,
Seq10288	chr4	130250159	130250762	C4orf33	NM_173487	4	+	16104	130234357	130253291	130243215	130252395	6	130234357,130243206,130247191,130249911,130250077,130252290,	130234632,130243395,130247251,130249962,130250276,130253291,
Seq1029	chr10	97979111	97979375	BLNK	NM_013314	10	-	42072	97941452	98021315	97941718	98021144	17	97941452,97946653,97949820,97950727,97953802,97954277,97956756,97957617,97959583,97965066,97966398,97973571,97977155,97980539,97992480,97996729,98021098,	97941837,97946808,97949903,97950803,97953833,97954361,97956798,97957644,97959652,97965134,97966479,97973734,97977311,97980579,97992529,97996794,98021315,
Seq10290	chr2	165276037	165276640	GRB14	NM_004490	2	-	-89734	165057578	165186605	165057791	165186064	14	165057578,165059186,165061763,165061966,165062129,165067010,165073210,165073497,165086735,165089759,165091769,165112415,165184442,165185874,	165057937,165059279,165061850,165062038,165062245,165067090,165073305,165073607,165086872,165089833,165091890,165112571,165184574,165186605,
Seq10291	chr22	39603222	39603825	DNAJB7	NM_145174	22	-	-15449	39585501	39588075	39587014	39587943	1	39585501	39588075
Seq10292	chr9	14642666	14643269	ZDHHC21	NM_178566	9	-	40501	14607032	14683468	14608963	14664337	10	14607032,14609636,14629893,14648746,14652212,14662827,14664184,14670030,14680334,14683226,	14609095,14609679,14630009,14648884,14652323,14662925,14664382,14670159,14680382,14683468,
Seq10293	chr17	68695043	68695646	COG1	NM_018714	17	+	-5423	68700767	68716237	68700803	68716184	14	68700767,68704240,68704633,68704959,68707598,68708299,68708842,68710733,68711365,68713286,68713887,68714441,68714914,68716047,	68701117,68704484,68704814,68705129,68707754,68708509,68709633,68710879,68711526,68713413,68713995,68714550,68714989,68716237,
Seq10294	chr3	147354767	147355370	PLOD2	NM_000935	3	-	6903	147269917	147361971	147271193	147361465	19	147269917,147271518,147271753,147273037,147273763,147277258,147279592,147282214,147285645,147287263,147289062,147292276,147303231,147304755,147307008,147310761,147321588,147324614,147361357,	147271348,147271643,147271899,147273141,147273828,147277371,147279733,147282339,147285749,147287384,147289187,147292377,147303328,147304818,147307120,147310924,147321724,147324705,147361971,
Seq10295	chr6	139086865	139087468	CCDC28A	NM_015439	6	+	-49183	139136349	139156146	139136504	139155632	6	139136349,139138908,139142651,139148056,139151195,139155578,	139136731,139139107,139142814,139148210,139151217,139156146,
Seq10296	chr2	43900111	43900714	ABCG5	NM_022436	2	-	19049	43893115	43919461	43893758	43919321	13	43893115,43895119,43900557,43903439,43904555,43904861,43905531,43907024,43908625,43912411,43912589,43918476,43919179,	43893951,43895231,43900742,43903577,43904760,43905074,43905660,43907163,43908757,43912509,43912725,43918597,43919461,
Seq10297	chr1	154977100	154977703	MRPL24	NM_024540	1	-	145	154973717	154977546	154973813	154975119	6	154973717,154974061,154974446,154974758,154974937,154977468,	154973949,154974191,154974549,154974853,154975179,154977546,
Seq10298	chr12	47396556	47397159	CCNT1	NM_001240	12	-	190	47373018	47397047	47373082	47396724	9	47373018,47375808,47376048,47378187,47379827,47381062,47385817,47394492,47396564,	47374485,47375878,47376211,47378232,47379889,47381122,47385945,47394573,47397047,
Seq10299	chr4	160245203	160245806	FLJ25371	NM_152543	4	-	-69723	160034133	160175782	160034304	160175697	5	160034133,160055771,160100887,160113680,160175634,	160034318,160055960,160100945,160113912,160175782,
Seq1030	chr14	99135119	99135383	KIAA1822	NM_032425	14	+	-45981	99181232	99205363	99181297	99205017	8	99181232,99188313,99193089,99195517,99196369,99198965,99204311,99204921,	99181551,99188959,99193232,99195845,99196495,99199110,99204392,99205363,
Seq10300	chr10	30788056	30788659	MAP3K8	NM_005204	10	+	25487	30762871	30790766	30767873	30789770	9	30762871,30766110,30767850,30776716,30779192,30780572,30787018,30788189,30789640,	30763312,30766340,30768208,30776883,30779453,30780678,30787170,30788435,30790766,
Seq10301	chr2	190094976	190095580	SLC40A1	NM_014585	2	-	58579	190133562	190153857	190134848	190153430	8	190133562,190136554,190138324,190144685,190145816,190148131,190152783,190153388,	190135161,190137195,190138569,190144811,190145931,190148290,190152850,190153857,
Seq10302	chr10	111664592	111665196	XPNPEP1	NM_020383	10	-	8297	111614513	111673191	111614931	111657554	21	111614513,111618361,111619700,111620478,111621539,111623114,111625275,111627537,111627747,111629935,111630589,111632179,111633814,111635993,111637796,111638250,111641469,111642759,111657438,111664758,111673149,	111615059,111618459,111619776,111620651,111621608,111623174,111625346,111627614,111627805,111629985,111630678,111632389,111633895,111636088,111637939,111638342,111641573,111642822,111657562,111664846,111673191,
Seq10303	chr1	179344153	179344757	IER5	NM_016545	1	+	20195	179324260	179326594	179324661	179325644	1	179324260	179326594
Seq10304	chr2	145152782	145153386	ZFHX1B	NM_014795	2	-	-158699	144862053	144994385	144863487	144991386	10	144862053,144870448,144872337,144875235,144877952,144878872,144898832,144903805,144991314,144993975,	144864064,144870628,144874306,144875343,144878166,144879060,144898903,144904062,144991455,144994385,
Seq10305	chr5	34792615	34793219	FLJ25439	NM_144725	5	+	-82108	34875025	34935318	34876533	34932639	11	34875025,34876526,34881348,34886046,34898759,34900298,34902753,34904766,34916042,34932631,34935251,	34875120,34876600,34881534,34886169,34898915,34900423,34902930,34904874,34916169,34932736,34935318,
Seq10306	chr4	38351529	38352133	FLJ13197	NM_024614	4	-	-9188	38290716	38342643	38314027	38342551	8	38290716,38292640,38302437,38303617,38306054,38308515,38313971,38342191,	38291274,38292723,38303298,38303777,38306117,38308596,38314073,38342643,
Seq10307	chrX	19957561	19958165	CXorf23	NM_198279	23	-	-59561	19844040	19898302	19845343	19898302	11	19844040,19857823,19863847,19865543,19878791,19881026,19881816,19883429,19893082,19894118,19898262,	19845372,19857978,19863936,19865570,19878906,19881089,19881930,19883604,19893744,19894687,19898302,
Seq10308	chr17	23683302	23683906	IFT20	NM_174887	17	-	3017	23679479	23686621	23679874	23683137	6	23679479,23680325,23681263,23681595,23683011,23686492,	23679885,23680428,23681380,23681680,23683139,23686621,
Seq1031	chr11	66638346	66638610	FBXL11	NM_012308	11	+	-5595	66644073	66781716	66645363	66779101	21	66644073,66645280,66704125,66705366,66705892,66731556,66739386,66739902,66741777,66743334,66752083,66755612,66767055,66769235,66770031,66772327,66774132,66776740,66777499,66778249,66778920,	66644095,66645404,66704263,66705444,66705938,66731734,66739492,66739995,66741930,66743449,66752209,66756006,66767138,66769504,66770162,66772416,66774844,66776903,66777657,66778464,66781716,
Seq10310	chr18	18043950	18044554	GATA6	NM_005257	18	+	40839	18003413	18036224	18005103	18034783	7	18003413,18005066,18010913,18015411,18016715,18016898,18034616,	18003640,18006237,18011079,18015536,18016802,18017001,18036224,
Seq10311	chr2	189754532	189755136	COL5A2	NM_000393	2	-	-1985	189604886	189752849	189607040	189752574	54	189604886,189607886,189609586,189612242,189614556,189615690,189616121,189618149,189618770,189621179,189622317,189623539,189624290,189625142,189625719,189625881,189626394,189626865,189627129,189629943,189630290,189631399,189631819,189633700,189634532,189635835,189635980,189636142,189636950,189637527,189637974,189639360,189639699,189640985,189641196,189641756,189645010,189648363,189651486,189652033…	189607186,189608125,189609773,189612533,189614663,189615743,189616228,189618202,189618877,189621232,189622424,189623646,189624451,189625195,189625772,189625988,189626447,189626918,189627182,189629996,189630397,189631497,189631863,189633753,189634585,189635888,189636033,189636240,189637003,189637625,189638027,189639467,189639752,189641083,189641240,189641854,189645063,189648407,189651539,189652077…
Seq10312	chr6	158375110	158375714	SYNJ2	NM_003898	6	+	52506	158322906	158439555	158322981	158437383	27	158322906,158358223,158369775,158374474,158384335,158395986,158400276,158403011,158404810,158405620,158405845,158407463,158409666,158410552,158412621,158415599,158417645,158419183,158422128,158422451,158424448,158425020,158427874,158429679,158430858,158433945,158436637,	158323107,158358309,158370045,158374699,158384418,158396047,158400372,158403183,158404891,158405769,158406010,158407654,158409747,158410692,158412813,158415757,158417801,158419300,158422346,158422529,158424616,158425193,158428008,158429791,158430966,158434123,158439555,
Seq10313	chr15	70938793	70939397	ADPGK	NM_031284	15	-	-75982	70830762	70863113	70831734	70863084	7	70830762,70834949,70835644,70839800,70851176,70854265,70862852,	70832285,70835047,70835840,70839920,70851238,70854490,70863113,
Seq10314	chr2	109636439	109637043	2010-09-01	NM_144710	2	-	92330	109657664	109729071	109659174	109728692	11	109657664,109660915,109667952,109679231,109680628,109682680,109689446,109699991,109700586,109707916,109728663,	109659189,109661102,109668084,109679399,109680724,109682841,109689632,109700186,109700703,109707984,109729071,
Seq10315	chr18	61468022	61468626	CDH7	NM_033646	18	+	-100143	61568467	61699153	61581058	61699109	12	61568467,61580862,61627919,61632700,61640296,61642859,61662027,61676031,61677140,61677923,61680881,61698616,	61568595,61581267,61628213,61632819,61640463,61643046,61662280,61676167,61677261,61678040,61681132,61699153,
Seq10316	chr2	201320908	201321512	BZW1	NM_014670	2	+	-63681	201384891	201396803	201386185	201395145	12	201384891,201386175,201388308,201388634,201389292,201390073,201390941,201391190,201391722,201393039,201394150,201395114,	201384957,201386248,201388484,201388728,201389357,201390208,201391050,201391360,201391760,201393087,201394272,201396803,
Seq10317	chr3	24471283	24471887	THRB	NM_000461	3	-	39731	24134709	24511316	24139378	24245453	10	24134709,24143993,24149810,24159995,24163169,24168884,24206568,24245432,24353794,24511146,	24139619,24144251,24149956,24160200,24163316,24168984,24206828,24245495,24353865,24511316,
Seq10318	chr10	696683	697287	C10orf108	NM_001012714	10	+	11098	685887	688592	686050	687172	3	685887,686230,686727,	686117,686381,688592,
Seq10319	chr3	44252338	44252942	C3orf23	NM_001029840	3	+	-101996	44354636	44376291	44371278	44374759	4	44354636,44371234,44374236,44374712,	44354814,44371306,44374371,44376291,
Seq1032	chr21	30563426	30563690	KRTAP26-1	NM_203405	21	-	50919	30613322	30614477	30613591	30614223	1	30613322	30614477
Seq10320	chr2	157811256	157811860	GALNT5	NM_014568	2	+	-11027	157822585	157876157	157822840	157876105	10	157822585,157849039,157850772,157860420,157861151,157864305,157865433,157870506,157873324,157875965,	157824293,157849205,157850891,157860555,157861270,157864422,157865756,157870586,157873485,157876157,
Seq10321	chr14	23961838	23962442	LOC643866	NM_001039771	14	-	6430	23965588	23968570	23966834	23968099	3	23965588,23967331,23967800,	23967031,23967450,23968570,
Seq10323	chr12	3899517	3900121	PARP11	NM_020367	12	-	-46957	3788287	3852862	3791549	3809441	8	3788287,3793463,3801299,3801511,3805584,3808336,3809316,3852638,	3791865,3793614,3801429,3801583,3805659,3808456,3809444,3852862,
Seq10324	chr1	24383127	24383732	IL28RA	NM_170743	1	-	2908	24353234	24386337	24356206	24386324	7	24353234,24358128,24358550,24360618,24368493,24379807,24386267,	24356967,24358258,24358709,24360760,24368677,24379930,24386337,
Seq10325	chr15	63803853	63804458	DENND4A	NM_005848	15	-	67484	63740595	63871639	63741242	63835841	32	63740595,63743721,63743951,63744736,63746840,63747316,63749170,63749404,63751183,63755836,63769806,63775752,63776658,63780442,63781153,63781696,63782264,63785482,63794869,63797169,63802239,63808462,63808925,63811033,63812143,63817098,63818097,63821106,63831770,63835531,63840751,63871401,	63741378,63743785,63744113,63744853,63747094,63747514,63749316,63749579,63751277,63756025,63770903,63775888,63776774,63780583,63781281,63781902,63782399,63785615,63795014,63797387,63802338,63808638,63809069,63811091,63812209,63817336,63818266,63821175,63832019,63835863,63840829,63871639,
Seq10326	chr8	26495125	26495730	DPYSL2	NM_001386	8	+	4091	26491337	26571609	26491687	26569138	14	26491337,26495401,26497231,26537575,26540049,26540647,26541304,26548212,26556871,26557382,26561062,26565689,26566664,26569047,	26491725,26495489,26497415,26537739,26540110,26540727,26541372,26548332,26557027,26557523,26561232,26565868,26566829,26571609,
Seq10327	chr6	127385695	127386300	RSPO3	NM_032784	6	+	-95743	127481740	127559874	127482030	127558844	5	127481740,127511485,127513263,127518078,127558660,	127482126,127511676,127513409,127518275,127559874,
Seq10328	chr1	8402946	8403551	RERE	NM_001042682	1	-	3085	8335052	8406333	8337733	8346779	13	8335052,8338065,8338746,8340842,8342410,8342758,8344409,8345329,8346702,8347392,8348458,8405373,8406207,	8337766,8338245,8338892,8341562,8342632,8344136,8344522,8345490,8346901,8347484,8348620,8405453,8406333,
Seq10329	chr1	63516190	63516795	FOXD3	NM_012183	1	+	-44825	63561317	63562753	63561317	63562753	1	63561317	63562753
Seq1033	chr4	122445516	122445780	GPR103	NM_198179	4	-	75603	122469919	122521251	122469919	122521251	7	122469919,122471030,122473425,122477411,122481056,122520912,122521172,	122470318,122471127,122473660,122477472,122481214,122521161,122521251,
Seq10331	chr12	29472728	29473333	ERGIC2	NM_016570	12	-	-47622	29384845	29425409	29385355	29415832	14	29384845,29385933,29387319,29389642,29393278,29394212,29400581,29401822,29405844,29411076,29412440,29414313,29415727,29425314,	29385417,29386015,29387481,29389739,29393376,29394267,29400676,29401923,29405884,29411146,29412486,29414421,29415869,29425409,
Seq10332	chr10	105637356	105637961	OBFC1	NM_024928	10	-	30297	105632290	105667955	105632431	105667341	10	105632290,105638819,105641877,105647295,105648624,105649809,105654838,105660274,105667209,105667847,	105632588,105638891,105641999,105647466,105648747,105649970,105654903,105660369,105667403,105667955,
Seq10333	chr1	220884255	220884860	TAF1A	NM_139352	1	-	-54681	220798287	220829877	220798624	220819785	10	220798287,220801328,220803137,220804023,220809474,220810499,220817409,220819723,220828407,220829691,	220798736,220801482,220803260,220804089,220809632,220810629,220817607,220819836,220828529,220829877,
Seq10334	chr10	123582657	123583262	ATE1	NM_001001976	10	-	94576	123492615	123677535	123493184	123677453	12	123492615,123539673,123586222,123590586,123619510,123649370,123651895,123660410,123663294,123671853,123673770,123677348,	123493362,123539793,123586321,123590767,123619542,123649498,123652124,123660655,123663397,123671915,123673833,123677535,
Seq10335	chr13	48166121	48166726	CYSLTR2	NM_020377	13	+	-12528	48178951	48181498	48178954	48179994	1	48178951	48181498
Seq10336	chr5	43349289	43349894	HMGCS1	NM_002130	5	-	-352	43325254	43349240	43326989	43334823	10	43325254,43328332,43328706,43329914,43330549,43331610,43332860,43333867,43334376,43349214,	43327078,43328495,43328831,43330020,43330719,43331775,43333024,43333992,43334833,43349240,
Seq10337	chr17	45293456	45294061	TAC4	NM_170685	17	-	-13382	45270669	45280377	45271002	45280377	5	45270669,45272210,45273912,45276424,45280255,	45271033,45272269,45273944,45276517,45280377,
Seq10339	chr12	6314655	6315260	TNFRSF1A	NM_001065	12	-	6564	6308184	6321521	6308738	6321240	10	6308184,6309204,6309693,6310024,6310279,6312495,6312793,6313163,6313517,6321202,	6309048,6309492,6309721,6310137,6310352,6312573,6312942,6313291,6313670,6321521,
Seq1034	chr17	783392	783656	NXN	NM_022463	17	-	46235	649335	829759	650938	829667	8	649335,653671,655057,669428,672346,673621,675950,829308,	651120,653795,655236,669534,672446,673754,676067,829759,
Seq10340	chr20	47337486	47338091	ZNFX1	NM_021035	20	-	-9781	47295845	47328008	47297210	47325782	14	47295845,47301470,47302663,47303609,47304438,47305751,47307360,47310406,47313277,47314659,47316078,47319885,47325722,47327964,	47299654,47301565,47302773,47303754,47304592,47305890,47307607,47310520,47313426,47314807,47316209,47321693,47325822,47328008,
Seq10341	chr5	139060954	139061559	CXXC5	NM_016463	5	+	53128	139008129	139043648	139040577	139042675	3	139008129,139040132,139042631,	139008613,139041215,139043648,
Seq10342	chr10	120342153	120342758	PRLHR	NM_004248	10	-	2694	120342905	120345149	120343633	120344745	2	120342905,120345017,	120344751,120345149,
Seq10343	chr1	99976581	99977187	FRRS1	NM_001013660	1	-	27052	99946846	100003936	99947041	99986911	17	99946846,99947341,99948977,99950248,99950561,99953729,99955553,99957677,99966636,99967793,99976229,99978936,99980322,99985437,99986716,99987040,100003440,	99947263,99947402,99949092,99950306,99950658,99953815,99955668,99957790,99966783,99967891,99976411,99979083,99980416,99985573,99986911,99987144,100003936,
Seq10344	chr17	30426401	30427007	RFFL	NM_001017368	17	-	-11833	30360243	30414871	30363099	30377684	7	30360243,30365871,30367501,30368654,30372502,30377505,30414707,	30363280,30365894,30367711,30368737,30372912,30377692,30414871,
Seq10345	chr4	38299014	38299620	KLF3	NM_016531	4	+	-42900	38342217	38376792	38358641	38375278	6	38342217,38358602,38366600,38367744,38372761,38375097,	38342476,38358697,38367086,38367894,38372921,38376792,
Seq10346	chr5	53516331	53516937	ARL15	NM_019087	5	-	125525	53216370	53642159	53218147	53642065	5	53216370,53444788,53486166,53503370,53642018,	53218299,53444996,53486225,53503514,53642159,
Seq10347	chr17	43500733	43501339	NFE2L1	NM_003204	17	+	20292	43480744	43493839	43483479	43492001	6	43480744,43482967,43488746,43489392,43489704,43490655,	43480822,43483988,43488958,43489481,43489862,43493839,
Seq10348	chr2	196651895	196652501	DNAH7	NM_018897	2	-	-10423	196310672	196641775	196310889	196641679	65	196310672,196313734,196327305,196329101,196344628,196348814,196350768,196359978,196367306,196369544,196372264,196379708,196381650,196382713,196389596,196390664,196397223,196407174,196417970,196426311,196428779,196430345,196431442,196434685,196437117,196445218,196446536,196448643,196449512,196454763,196457553,196459109,196461226,196461767,196464623,196467944,196470635,196473250,196479627,196479875…	196311095,196313837,196327482,196329253,196344858,196348951,196350953,196360139,196367506,196369705,196372440,196379800,196381844,196382839,196389931,196390797,196397413,196407328,196418133,196426496,196428959,196430691,196431772,196434914,196437989,196445437,196446662,196448811,196449667,196454960,196457777,196459240,196461402,196461949,196464772,196468192,196470733,196473462,196479754,196479977…
Seq1035	chr6	31169082	31169347	C6orf15	NM_014070	6	-	19096	31186980	31188310	31187136	31188310	2	31186980,31188244,	31188046,31188310,
Seq10350	chr5	158570123	158570729	FLJ31951	NM_144726	5	-	-3015	158516996	158567411	158518255	158567384	11	158516996,158520851,158522517,158528458,158529264,158533568,158536217,158541545,158554301,158563019,158567340,	158518620,158521207,158522664,158528640,158529404,158533743,158536452,158541636,158554409,158563241,158567411,
Seq10351	chr10	95756624	95757230	PLCE1	NM_016341	10	+	13192	95743735	96078135	95780793	96074826	33	95743735,95780429,95881920,95920926,95977052,95983800,95985661,95995692,96002062,96003936,96004639,96008546,96008760,96012240,96015393,96015539,96018675,96020232,96023308,96029528,96033536,96034594,96043254,96048125,96054228,96056173,96058327,96063000,96066293,96071647,96074095,96074638,96077714,	95744004,95781998,95882205,95921242,95977197,95984058,95985866,95996367,96002244,96004053,96004795,96008668,96008896,96012478,96015454,96015704,96018782,96020348,96023466,96029657,96033657,96034711,96043385,96048415,96054391,96056434,96058445,96063128,96066502,96071805,96074313,96074850,96078135,
Seq10352	chr16	67631378	67631984	FLJ12331	NM_024986	16	+	6292	67625389	67627445	67625545	67625991	1	67625389	67627445
Seq10353	chr5	146793811	146794417	DPYSL3	NM_001387	5	-	19338	146750565	146813452	146753790	146813342	14	146750565,146755314,146757421,146758837,146760447,146761295,146765365,146768483,146772363,146773351,146775464,146778202,146784630,146813304,	146753878,146755476,146757600,146759007,146760588,146761451,146765485,146768551,146772443,146773412,146775628,146778386,146784718,146813452,
Seq10354	chr11	61566122	61566728	LOC399900	NM_001013667	11	+	74584	61491841	61493537	61492151	61492645	1	61491841	61493537
Seq10356	chr6	167341310	167341916	FGFR1OP	NM_007045	6	+	8808	167332805	167374054	167332890	167373455	13	167332805,167333537,167336670,167337200,167337741,167344290,167346985,167355886,167358259,167360024,167366080,167367352,167373381,	167332991,167333590,167336724,167337288,167337878,167344370,167347044,167356112,167358371,167360092,167366119,167367448,167374054,
Seq10357	chr16	4165639	4166245	ADCY9	NM_001116	16	-	-59756	3952653	4106186	3955776	4105443	11	3952653,3964670,3967483,3969117,3973233,3978995,3982147,3983407,3997369,4103751,4105691,	3956967,3964711,3967631,3969276,3973441,3979097,3982364,3983511,3997559,4105486,4106186,
Seq10358	chr2	30350865	30351471	LBH	NM_030915	2	+	43268	30307900	30336392	30308108	30333990	3	30307900,30310774,30333802,	30308133,30310876,30336392,
Seq10359	chr11	116469078	116469684	KIAA0999	NM_025164	11	-	4821	116219329	116474202	116222321	116474166	24	116219329,116222308,116223401,116225045,116233735,116235190,116237199,116237766,116238127,116239593,116246256,116249406,116249828,116251083,116251299,116251791,116252178,116252849,116272178,116273118,116303144,116329969,116332873,116474068,	116221554,116222478,116223533,116225208,116234624,116235529,116237308,116237851,116238252,116239743,116246326,116249561,116249981,116251192,116251376,116251934,116252288,116252967,116272301,116273242,116303305,116330032,116332989,116474202,
Seq1036	chr8	56909283	56909548	LYN	NM_002350	8	+	-45510	56954925	57085684	57016972	57085222	13	56954925,57016967,57021560,57022730,57025571,57025793,57027078,57028944,57041827,57044829,57073458,57074530,57085020,	56955215,57017103,57021605,57022835,57025669,57025896,57027227,57029096,57042009,57044905,57073611,57074661,57085684,
Seq10360	chr10	11722286	11722892	ECHDC3	NM_024693	10	+	-101799	11824388	11846069	11824581	11845548	5	11824388,11829353,11831499,11837412,11845228,	11824750,11829474,11831596,11837612,11846069,
Seq10361	chr1	67883593	67884199	GADD45A	NM_001924	1	+	-39574	67923470	67926606	67923765	67926044	4	67923470,67924295,67924620,67925931,	67923808,67924396,67924857,67926606,
Seq10362	chr1	84504931	84505537	SAMD13	NM_001010971	1	+	-31402	84536636	84589066	84536828	84588044	4	84536636,84541473,84563907,84587901,	84536837,84541557,84564018,84589066,
Seq10364	chr7	141410432	141411038	MGAM	NM_004668	7	+	68588	141342147	141453014	141351799	141452159	48	141342147,141351797,141354774,141365467,141367242,141367854,141368536,141371318,141373383,141373878,141376630,141376909,141377948,141379093,141380530,141380938,141382437,141383091,141384799,141386383,141386990,141394053,141396503,141396965,141398562,141399052,141401022,141401826,141402268,141403098,141404471,141405740,141406124,141406579,141408836,141409767,141410652,141411603,141440888,141441015…	141342198,141351925,141354973,141365587,141367351,141368005,141368707,141371417,141373495,141374003,141376761,141377025,141378061,141379177,141380647,141381109,141382553,141383245,141384883,141386439,141387114,141394141,141396552,141397132,141398714,141399252,141401176,141401994,141402364,141403210,141404596,141405868,141406234,141406641,141408970,141409854,141410790,141411736,141440922,141441131…
Seq10365	chr12	108934589	108935195	ANKRD13A	NM_033121	12	+	13275	108921617	108961615	108921876	108959741	15	108921617,108934192,108935312,108938575,108940532,108941326,108946233,108947929,108949892,108950699,108951665,108952832,108955984,108958448,108959546,	108921971,108934324,108935436,108938620,108940675,108941515,108946299,108948010,108949953,108950829,108951822,108952945,108956144,108958515,108961615,
Seq10366	chr16	15095085	15095691	RRN3	NM_018427	16	-	270	15061381	15095658	15063101	15095590	18	15061381,15064553,15066576,15069526,15071427,15072478,15074307,15076080,15077915,15081355,15084870,15085999,15086996,15087486,15087722,15092672,15093866,15095502,	15063262,15064640,15066728,15069634,15071611,15072608,15074437,15076218,15078007,15081453,15084939,15086062,15087055,15087615,15087811,15092728,15093971,15095658,
Seq10368	chr8	135695448	135696055	ZFAT1	NM_001029939	8	-	82224	135678969	135777975	135681758	135739144	7	135678969,135682901,135690153,135691894,135718885,135738985,135777855,	135682092,135684357,135690303,135692079,135719136,135739161,135777975,
Seq10369	chr22	34036607	34037214	TOM1	NM_005488	22	+	11051	34025860	34073972	34025921	34073201	15	34025860,34043869,34047951,34049020,34049488,34049760,34053263,34056339,34058973,34059396,34060320,34064705,34071717,34072922,34073047,	34025972,34043953,34048029,34049169,34049622,34049906,34053379,34056472,34059006,34059489,34060440,34064780,34071776,34072961,34073972,
Seq1037	chr8	97669725	97669990	PGCP	NM_016134	8	+	-56817	97726674	98224896	97866301	98224586	8	97726674,97866267,97916376,97961201,98047338,98110806,98147412,98224423,	97726805,97866733,97916583,97961408,98047449,98110897,98147613,98224896,
Seq10370	chr6	39758652	39759259	KIF6	NM_145027	6	-	42203	39411908	39801158	39412285	39801063	23	39411908,39419462,39421453,39422229,39433030,39436148,39438187,39461375,39495701,39506806,39615756,39620308,39621336,39653809,39660651,39662014,39671807,39688942,39710602,39715363,39790445,39796455,39800998,	39412301,39419568,39421542,39422279,39433127,39436283,39438271,39461425,39495756,39506914,39615974,39620446,39621441,39653912,39660737,39662157,39672013,39689071,39710711,39715510,39790519,39796564,39801158,
Seq10372	chr8	13232166	13232773	DLC1	NM_024767	8	-	184296	13116454	13416765	13116505	13401950	6	13116454,13207148,13295432,13303349,13400928,13416481,	13116653,13207181,13295572,13303498,13402075,13416765,
Seq10374	chrX	40689075	40689682	USP9X	NM_001039590	23	+	-140453	40829831	40980773	40867825	40976720	45	40829831,40867667,40873196,40875653,40878921,40881000,40884852,40885162,40885489,40887487,40888718,40892565,40895117,40897144,40906986,40910068,40911678,40912203,40914191,40914666,40916034,40928194,40928593,40930713,40932188,40933505,40940447,40940788,40941560,40942724,40945256,40949499,40954705,40958764,40960095,40961416,40962568,40963298,40967413,40968938,40969245,40973449,40973763,40974697,409…	40830305,40867920,40873341,40875732,40879033,40881218,40884967,40885413,40885627,40887639,40888822,40892771,40895253,40897277,40907073,40910410,40911773,40912414,40914431,40914815,40916154,40928324,40928871,40930838,40932313,40933671,40940555,40940934,40941706,40942946,40945476,40949689,40954878,40958905,40960848,40961539,40962793,40963427,40967598,40969158,40969333,40973605,40974023,40974792,409…
Seq10375	chr2	64849295	64849902	SERTAD2	NM_014755	2	-	-115050	64712259	64734549	64716564	64717508	2	64712259,64734257,	64717512,64734549,
Seq10377	chr6	138863511	138864118	HEBP2	NM_014320	6	+	96787	138767028	138776274	138767325	138775907	4	138767028,138767974,138768800,138775709,	138767426,138768109,138768980,138776274,
Seq10379	chr13	32010592	32011199	PFAAP5	NM_014887	13	-	23	31989030	32010918	31989938	32009163	6	31989030,31993509,31994318,31999544,32007905,32010754,	31990139,31993585,31994406,31999668,32009163,32010918,
Seq1038	chr5	53617368	53617633	ARL15	NM_019087	5	-	24659	53216370	53642159	53218147	53642065	5	53216370,53444788,53486166,53503370,53642018,	53218299,53444996,53486225,53503514,53642159,
Seq10380	chr19	43865914	43866521	ACTN4	NM_004924	19	+	36052	43830166	43913009	43830225	43911911	21	43830166,43883079,43883481,43887413,43888523,43890596,43891874,43892736,43896948,43899565,43900406,43904017,43906093,43906416,43906636,43906910,43908203,43909436,43910425,43911475,43911753,	43830386,43883193,43883600,43887499,43888610,43890674,43891955,43892821,43897040,43899795,43900553,43904167,43906201,43906556,43906818,43907044,43908382,43909582,43910505,43911633,43913009,
Seq10381	chr15	43083107	43083714	SORD	NM_003104	15	+	-19233	43102643	43154329	43102773	43153019	9	43102643,43119897,43122746,43140556,43144760,43147670,43148366,43151806,43152854,	43102838,43119930,43122910,43140715,43144878,43147735,43148541,43151927,43154329,
Seq10382	chr11	72154960	72155567	STARD10	NM_006645	11	-	27134	72143422	72182397	72143589	72169873	7	72143422,72144393,72146459,72147222,72147926,72169667,72181567,	72143834,72144445,72146576,72147325,72148073,72169986,72182397,
Seq10383	chr1	179328585	179329193	IER5	NM_016545	1	+	4629	179324260	179326594	179324661	179325644	1	179324260	179326594
Seq10385	chr17	74099777	74100385	DNAHL1	NM_173628	17	-	-21083	74051431	74078998	74051470	74078647	13	74051431,74059211,74060373,74065784,74068416,74069391,74074290,74074675,74076842,74077051,74077923,74078624,74078955,	74051673,74059314,74060481,74065930,74068611,74069656,74074406,74074842,74076928,74077203,74078048,74078709,74078998,
Seq10386	chr1	245106541	245107149	AHCTF1	NM_015446	1	-	41456	245069026	245148301	245070730	245148294	35	245069026,245072618,245073719,245079539,245083015,245085654,245087615,245090823,245091883,245093848,245097168,245097585,245105961,245106874,245107082,245115417,245117135,245118101,245118318,245119890,245120880,245121703,245124583,245125759,245128132,245129375,245129989,245130261,245132449,245133873,245135465,245137475,245143156,245146066,245148174,	245070922,245072700,245073852,245081366,245083223,245085751,245087738,245091219,245092077,245094040,245097275,245097735,245106111,245107005,245107226,245115604,245117281,245118157,245118441,245119983,245120984,245121843,245124672,245125849,245128260,245129436,245130170,245130393,245132599,245133957,245135581,245137682,245143336,245146319,245148301,
Seq10387	chr1	182825957	182826565	EDEM3	NM_025191	1	-	164065	182926260	182990326	182929819	182990273	20	182926260,182938567,182942399,182943909,182946150,182947479,182948189,182952644,182953296,182954918,182955199,182957045,182959507,182962011,182968593,182970287,182972781,182973367,182985303,182990245,	182930228,182938752,182942564,182944100,182946303,182947633,182948354,182952768,182953379,182955001,182955324,182957142,182959612,182962145,182968746,182970399,182972820,182973467,182985348,182990326,
Seq10388	chr5	68785928	68786536	OCLN	NM_002538	5	+	-37642	68823874	68885885	68835827	68885253	9	68823874,68835759,68840723,68845530,68866276,68876486,68879512,68883126,68885152,	68824241,68835876,68841401,68845691,68866421,68876701,68879683,68883167,68885885,
Seq10389	chr6	100838713	100839321	SIM1	NM_005068	6	-	179254	100943471	101018271	100944957	101018064	11	100943471,100948083,100975386,101001864,101002742,101003075,101003959,101004187,101004859,101008358,101017890,	100945687,100948485,100975554,101002011,101002848,101003274,101004044,101004291,101004952,101008440,101018271,
Seq1039	chr12	104028871	104029136	KIAA1033	NM_015275	12	+	3383	104025621	104087033	104025708	104084838	33	104025621,104029032,104032123,104032269,104033091,104033568,104036353,104038462,104039008,104040025,104043911,104044142,104045036,104051677,104055793,104058201,104058806,104059074,104060360,104061034,104062194,104062625,104064359,104064949,104067522,104070250,104074633,104075143,104077908,104080656,104082018,104082548,104084771,	104025768,104029171,104032176,104032334,104033136,104033635,104036435,104038504,104039111,104040145,104044034,104044269,104045196,104051803,104055918,104058308,104058952,104059153,104060465,104061150,104062362,104062779,104064433,104065053,104067656,104070358,104074699,104075229,104078055,104080752,104082214,104082647,104087033,
Seq10390	chr6	11206001	11206609	HERV-FRD	NM_207582	6	-	13639	11210709	11219944	11211912	11213528	2	11210709,11219895,	11213848,11219944,
Seq10391	chr15	63116723	63117331	MTFMT	NM_139242	15	-	-8010	63081903	63109017	63082452	63106384	9	63081903,63084244,63085503,63095826,63099587,63100904,63103062,63106221,63108795,	63082646,63084326,63085581,63095917,63099662,63101006,63103184,63106430,63109017,
Seq10392	chr2	24598610	24599218	NCOA1	NM_147223	2	+	-61935	24660849	24847071	24735050	24844495	22	24660849,24720338,24735033,24742121,24749738,24759323,24767853,24769624,24774030,24781458,24782940,24787303,24802961,24804680,24805873,24815804,24818156,24828354,24834345,24839059,24844451,24844593,	24660932,24720494,24735138,24742287,24749835,24759500,24768032,24769719,24774170,24781605,24784260,24787483,24803078,24804848,24806187,24815905,24818558,24828528,24834528,24839148,24844507,24847071,
Seq10393	chr3	142601577	142602185	RASA2	NM_006506	3	+	-86734	142688615	142813886	142688615	142813844	24	142688615,142713694,142717859,142731239,142742064,142755388,142757371,142760417,142761425,142772443,142772937,142774140,142774678,142775475,142778531,142781899,142782631,142787556,142788177,142809209,142810020,142810951,142811408,142813814,	142688747,142713811,142717962,142731333,142742140,142755471,142757443,142760493,142761526,142772599,142773085,142774254,142774752,142775598,142778637,142781982,142782708,142787629,142788283,142809291,142810228,142811054,142811597,142813886,
Seq10394	chr10	114648589	114649197	TCF7L2	NM_030756	10	+	-51307	114700200	114916050	114700505	114915720	14	114700200,114700955,114701231,114789773,114890932,114893671,114895759,114900746,114901473,114902081,114907769,114908415,114909668,114915303,	114700693,114701021,114701355,114789874,114891064,114893773,114895845,114900871,114901632,114902188,114907817,114908465,114909740,114916050,
Seq10395	chr8	87054376	87054984	PSKH2	NM_033126	8	-	96286	87129808	87150966	87129808	87150966	3	87129808,87145309,87150780,	87130111,87145973,87150966,
Seq10396	chr2	99922065	99922673	AFF3	NM_001025108	2	-	166107	99530149	100088476	99534367	100087347	24	99530149,99537204,99537576,99541768,99543258,99548380,99551745,99561220,99565691,99570047,99576088,99584328,99632519,99655431,99709970,99726997,99735114,99820370,99989525,99990041,99991705,99994390,100087295,100088397,	99534488,99537427,99537625,99541861,99543329,99548516,99551808,99561344,99565892,99570171,99577182,99584514,99632559,99655482,99710021,99727033,99735194,99820417,99989910,99990353,99991825,99994464,100087411,100088476,
Seq10397	chr3	184492080	184492688	B3GNT5	NM_032047	3	+	38659	184453725	184473871	184470280	184471416	2	184453725,184469979,	184453953,184473871,
Seq10398	chr3	49170335	49170943	CCDC71	NM_022903	3	-	8118	49174972	49178757	49175241	49176644	2	49174972,49178703,	49176696,49178757,
Seq10399	chr17	51867440	51868048	NOG	NM_005450	17	+	-158529	52026273	52027541	52026583	52027281	1	52026273	52027541
Seq104	chr7	16497517	16497725	SOSTDC1	NM_015464	7	-	-25623	16467632	16471998	16468697	16471817	2	16467632,16471613,	16469112,16471998,
Seq1040	chr13	102343134	102343399	ERCC5	NM_000123	13	+	47093	102296174	102326345	102296617	102326253	15	102296174,102302468,102304107,102304638,102306402,102308625,102311857,102312380,102316017,102316612,102316982,102318463,102322548,102323609,102325657,	102296704,102302643,102304222,102304724,102306462,102308768,102312064,102313453,102316261,102316731,102317195,102318607,102322748,102323693,102326345,
Seq10400	chrX	131039536	131040144	FRMD7	NM_194277	23	-	49888	131038703	131089728	131039580	131089552	12	131038703,131041714,131041906,131044071,131046198,131047289,131047628,131055750,131058974,131061176,131062320,131089496,	131040674,131041789,131041974,131044234,131046293,131047436,131047742,131055847,131059052,131061218,131062424,131089728,
Seq10401	chrX	117189569	117190177	WDR44	NM_019045	23	+	-174196	117364069	117467948	117364494	117466977	20	117364069,117396409,117405330,117410622,117412045,117413239,117414960,117416377,117422328,117424865,117427479,117428885,117450771,117454692,117459358,117460234,117460555,117461550,117462350,117466883,	117364570,117396442,117405404,117411261,117412175,117413334,117415096,117416460,117422434,117425016,117427617,117428949,117450884,117454814,117459549,117460335,117460670,117461677,117462484,117467948,
Seq10402	chr11	122560359	122560967	ASAM	NM_024769	11	-	10553	122448244	122571216	122449391	122570857	7	122448244,122450619,122459002,122459597,122460429,122473712,122570830,	122449691,122450760,122459124,122459764,122460630,122473869,122571216,
Seq10404	chr8	64316105	64316713	YTHDF3	NM_152758	8	+	72735	64243674	64287898	64243990	64284817	5	64243674,64244499,64250443,64261259,64284794,	64244013,64244523,64250528,64262856,64287898,
Seq10405	chr10	5579909	5580517	CALML3	NM_005185	10	+	23290	5556923	5558224	5557048	5557497	1	5556923	5558224
Seq10406	chr9	91452740	91453349	GADD45G	NM_006705	9	+	43298	91409747	91411286	91409856	91410813	4	91409747,91410166,91410401,91410703,	91409908,91410267,91410614,91411286,
Seq10407	chr1	33274202	33274811	AK2	NM_001625	1	-	551	33251169	33275057	33251368	33275015	6	33251169,33252709,33259554,33259780,33262629,33274923,	33251589,33252781,33259648,33259890,33262754,33275057,
Seq10408	chr12	63439696	63440305	GNS	NM_002076	12	-	-523	63393490	63439478	63396787	63439322	14	63393490,63400068,63401641,63403052,63409002,63417050,63419427,63420652,63423187,63424855,63425705,63427758,63432744,63439131,	63396865,63400228,63401751,63403159,63409103,63417153,63419545,63420734,63423354,63424953,63425770,63427964,63432803,63439478,
Seq10409	chr3	71581951	71582560	FOXP1	NM_001012505	3	-	133574	71329725	71715829	71329744	71330221	7	71329725,71330042,71431660,71490990,71625266,71713389,71715750,	71329908,71330232,71431720,71491084,71625395,71713537,71715829,
Seq1041	chr7	155973942	155974207	RNF32	NM_030936	7	+	-152087	156126161	156162578	156129332	156162109	9	156126161,156129255,156129953,156140030,156142995,156143582,156143916,156161150,156161873,	156126265,156129346,156130211,156140172,156143027,156143706,156144024,156161317,156162578,
Seq10410	chr8	90692898	90693507	RIPK2	NM_003821	8	+	-145907	90839109	90872431	90839423	90871784	11	90839109,90844193,90846705,90851136,90853105,90854031,90861443,90865418,90867961,90870689,90871447,	90839595,90844346,90846860,90851293,90853154,90854192,90861528,90865507,90868054,90870850,90872431,
Seq10412	chr8	71407061	71407670	NCOA2	NM_006540	8	-	71208	71186820	71478573	71188420	71291533	23	71186820,71196090,71198672,71199476,71201601,71203221,71203490,71206625,71212991,71215972,71219430,71223061,71230759,71234293,71237499,71238253,71241354,71244990,71249544,71288691,71291448,71371532,71478488,	71188431,71196179,71198870,71199653,71201835,71203298,71203768,71206790,71213120,71216187,71219636,71223271,71232028,71234440,71237642,71238354,71241542,71245167,71249647,71288863,71291552,71371588,71478573,
Seq10413	chr2	203346453	203347062	ICA1L	NM_178231	2	-	97573	203350866	203444330	203398648	203401976	6	203350866,203398419,203401815,203442503,203443497,203444158,	203350902,203398734,203401983,203442572,203443623,203444330,
Seq10414	chr22	27657987	27658596	C22orf31	NM_015370	22	-	129615	27784659	27787906	27784729	27787779	3	27784659,27786402,27787777,	27785169,27786830,27787906,
Seq10415	chr14	76908247	76908856	TMED8	NM_213601	14	-	4597	76877867	76913148	76877867	76913148	6	76877867,76879273,76879792,76882444,76887768,76913031,	76878083,76879578,76879918,76882573,76887846,76913148,
Seq10417	chr5	90566764	90567373	ARRDC3	NM_020801	5	-	147808	90700297	90714876	90702972	90714664	8	90700297,90705256,90705686,90706494,90707083,90708193,90710266,90714385,	90703028,90705410,90705848,90706750,90707185,90708340,90710347,90714876,
Seq10418	chr1	200265346	200265955	ELF3	NM_004433	1	+	21956	200243695	200251753	200246887	200251073	8	200243695,200247707,200248094,200248390,200248697,200248932,200249579,200250959,	200247049,200247928,200248186,200248509,200248786,200249048,200249774,200251753,
Seq10419	chr9	100396503	100397112	GABBR2	NM_005458	9	-	114492	100090186	100511299	100092686	100510839	19	100090186,100095887,100101326,100105343,100108223,100113197,100164817,100173566,100187742,100190956,100196277,100208183,100256083,100275248,100283034,100298515,100343975,100380037,100510519,	100092851,100096004,100101455,100105525,100108447,100113307,100164939,100173673,100187874,100191106,100196357,100208243,100256319,100275448,100283099,100298616,100344145,100380174,100511299,
Seq1042	chr10	27259856	27260121	ABI1	NM_001012750	10	-	-70025	27075532	27189964	27077504	27189797	11	27075532,27080532,27084589,27087996,27094152,27097786,27099179,27100009,27105999,27152072,27189681,	27077679,27080717,27084675,27088172,27094252,27097926,27099279,27100023,27106175,27152239,27189964,
Seq10420	chr10	72273853	72274462	SGPL1	NM_003901	10	+	28437	72245721	72309870	72246615	72307097	15	72245721,72246572,72274235,72280905,72284470,72287376,72289133,72298107,72299554,72300810,72301599,72303113,72305164,72306303,72306957,	72245887,72246641,72274400,72280972,72284617,72287452,72289261,72298195,72299659,72300908,72301748,72303351,72305310,72306423,72309870,
Seq10421	chr22	16495956	16496565	ATP6V1E1	NM_001039366	22	-	-4674	16454902	16491587	16455439	16491400	8	16454902,16457294,16460959,16462792,16463857,16475577,16475976,16491368,	16455501,16457381,16461053,16462860,16463946,16475643,16476085,16491587,
Seq10423	chr11	64942531	64943140	FKSG44	NM_031904	11	+	32138	64910698	64937568	64911083	64935406	11	64910698,64911083,64913407,64917619,64918087,64918305,64920845,64923782,64924770,64928910,64935288,	64910807,64911167,64913574,64917720,64918145,64918471,64921066,64923905,64924913,64929114,64937568,
Seq10424	chr11	12226356	12226965	MICALCL	NM_032867	11	+	-45285	12271945	12337266	12272121	12336601	7	12271945,12297818,12302100,12305295,12327960,12332906,12336417,	12272979,12297933,12302192,12305388,12328059,12332979,12337266,
Seq10426	chr6	3389274	3389884	C6orf85	NM_021945	6	-	637	3214690	3390216	3218287	3355489	11	3214690,3229084,3230311,3232091,3234996,3243323,3269066,3355420,3360984,3377326,3390051,	3218644,3229207,3230343,3232323,3235098,3243450,3269234,3355574,3361087,3377570,3390216,
Seq10427	chr1	172505532	172506142	RABGAP1L	NM_014857	1	+	110581	172395256	173193948	172454918	173193664	21	172395256,172454885,172456732,172466905,172477243,172486235,172488240,172508174,172511593,172514373,172540746,172606739,172629755,172873135,172919282,172935285,172937873,172988073,173047592,173193216,173193650,	172395417,172455055,172456924,172467115,172477417,172486392,172488350,172508240,172511695,172514539,172540887,172606832,172629905,172873248,172919356,172935410,172938016,172988114,173047720,173193308,173193948,
Seq10428	chr12	31708018	31708628	MGC50559	NM_173802	12	+	4936	31703387	31713166	31706154	31712190	4	31703387,31706041,31710287,31711847,	31703562,31706467,31710417,31713166,
Seq10429	chr20	18563006	18563616	HARS2	NM_080820	20	+	46736	18516575	18692553	18516716	18672895	6	18516575,18522374,18524649,18556770,18672743,18692003,	18516758,18522464,18524884,18556876,18672914,18692553,
Seq10430	chr7	7523738	7524348	COL28A1	NM_001037763	7	-	17941	7364768	7541984	7364788	7539030	35	7364768,7366545,7376880,7379153,7381616,7386815,7386937,7387699,7424014,7426040,7438628,7438787,7442550,7443549,7446945,7449740,7450573,7458474,7459595,7462199,7480756,7483267,7495544,7496733,7512169,7513272,7517246,7521969,7523951,7526217,7528060,7530384,7537503,7538907,7541905,	7364960,7366683,7377037,7379701,7381652,7386850,7387017,7387767,7424082,7426108,7438696,7438855,7442618,7443617,7447016,7449808,7450644,7458542,7459663,7462267,7480824,7483335,7495612,7496801,7512222,7513316,7517290,7521995,7523992,7526270,7528116,7530404,7538059,7539067,7541984,
Seq10431	chr5	147019271	147019881	JAKMIP2	NM_014790	5	-	122868	146950898	147142444	146951421	147031561	21	146950898,146972061,146977666,146980421,146983376,146988506,146989448,146991168,146992435,146995977,146996720,146999387,147000459,147001463,147003813,147004605,147008131,147010093,147020703,147031433,147142211,	146951441,146972126,146977869,146980498,146983444,146988571,146989501,146991266,146992533,146996039,146996803,146999515,147000578,147001519,147003953,147004751,147008229,147010302,147021200,147031709,147142444,
Seq10432	chr10	23428702	23429312	MSRB2	NM_012228	10	+	4575	23424432	23450946	23424543	23449796	5	23424432,23433078,23439176,23448238,23449692,	23424660,23433178,23439252,23448385,23450946,
Seq10434	chr3	161308091	161308701	IL12A	NM_000882	3	+	119074	161189322	161196498	161189537	161196039	7	161189322,161190647,161193492,161193931,161194048,161194181,161195884,	161189654,161190792,161193605,161193972,161194089,161194324,161196498,
Seq10435	chr9	103634496	103635106	GRIN3A	NM_133445	9	-	-94119	103371455	103540682	103375276	103540081	9	103371455,103379870,103381298,103415478,103425420,103430358,103472162,103488698,103539383,	103375615,103379946,103381462,103415629,103425535,103430503,103473209,103489302,103540682,
Seq10436	chr7	91523404	91524014	CYP51A1	NM_000786	7	-	78236	91579401	91601945	91580914	91601613	10	91579401,91584293,91585769,91590369,91590983,91593502,91594754,91596129,91599023,91601422,	91581092,91584461,91585864,91590564,91591102,91593676,91594880,91596305,91599121,91601945,
Seq10437	chr13	44033360	44033970	TSC22D1	NM_183422	13	-	15035	43905660	44048700	43906761	44048209	3	43905660,43908179,44045298,	43907018,43908230,44048700,
Seq10438	chr12	109232784	109233394	ATP2A2	NM_170665	12	+	29275	109203814	109269505	109203977	109268657	20	109203814,109204791,109204900,109214207,109218786,109245179,109248577,109249740,109254784,109255368,109256199,109261468,109261690,109262846,109264415,109265419,109267073,109267436,109268188,109268388,	109204094,109204808,109204982,109214311,109218924,109245259,109248662,109250204,109254872,109255470,109256330,109261590,109261908,109263181,109264635,109265621,109267158,109267569,109268305,109269505,
Seq10439	chr9	70537112	70537722	PIP5K1B	NM_003558	9	+	26982	70510435	70813909	70627350	70813184	16	70510435,70547236,70623196,70627350,70668572,70681412,70693716,70699074,70722283,70724214,70724416,70728037,70739625,70745381,70795875,70813182,	70510497,70547392,70623280,70627418,70668702,70681529,70693868,70699373,70722494,70724297,70724464,70728121,70739780,70745525,70795992,70813909,
Seq1044	chr3	132582714	132582979	NUDT16	NM_152395	3	+	-550	132583396	132587618	132583437	132584874	3	132583396,132583579,132584695,	132583475,132583848,132587618,
Seq10440	chr9	109029931	109030541	RAD23B	NM_002874	9	+	-55128	109085364	109134289	109085731	109131757	10	109085364,109102242,109104136,109108480,109113783,109120853,109124084,109125991,109126935,109131644,	109085796,109102323,109104215,109108748,109113838,109120980,109124219,109126118,109127105,109134289,
Seq10441	chr7	105579729	105580339	SYPL1	NM_006754	7	-	-39742	105518189	105540292	105519486	105540210	6	105518189,105520630,105525371,105526839,105539821,105540160,	105519620,105520818,105525578,105526963,105539892,105540292,
Seq10443	chr3	124952174	124952784	MYLK	NM_053031	3	-	-130260	124813834	124822219	124815641	124821830	3	124813834,124820175,124821743,	124815885,124820303,124822219,
Seq10444	chr6	147099346	147099956	RAB32	NM_006834	6	+	193131	146906520	146917778	146906700	146917433	3	146906520,146912292,146917284,	146906949,146912569,146917778,
Seq10445	chr21	33707111	33707721	IFNGR2	NM_005534	21	+	10345	33697071	33731695	33697719	33731138	7	33697071,33709064,33715656,33721060,33726353,33726890,33731004,	33697791,33709196,33715861,33721208,33726512,33727047,33731695,
Seq10446	chr1	160832914	160833525	UAP1	NM_003115	1	+	35274	160797946	160836249	160802482	160835776	10	160797946,160802425,160813190,160815841,160817700,160823888,160825106,160826736,160834205,160835684,	160798190,160802761,160813394,160816016,160817872,160824081,160825246,160826924,160834271,160836249,
Seq10447	chr10	33490966	33491577	NRP1	NM_001024629	10	-	172184	33526555	33663455	33526572	33663315	11	33526555,33536505,33542319,33550652,33555067,33582961,33585249,33592579,33599608,33659641,33663243,	33526642,33536649,33542650,33550796,33555222,33583127,33585404,33592806,33599789,33659815,33663455,
Seq10448	chr19	15440682	15441293	PGLYRP2	NM_052890	19	-	10324	15440462	15451311	15441178	15451181	4	15440462,15443700,15447348,15451121,	15441739,15443910,15448418,15451311,
Seq10449	chr7	25152507	25153118	CYCS	NM_018947	7	-	-21334	25124801	25131479	25129844	25130262	3	25124801,25130094,25131343,	25129992,25130270,25131479,
Seq1045	chr12	55807367	55807632	LRP1	NM_002332	12	+	-1049	55808548	55893389	55809014	55892604	89	55808548,55818508,55821423,55823728,55825021,55825276,55834257,55834528,55836143,55836826,55838451,55839874,55840942,55842366,55842907,55845854,55846133,55846979,55847493,55849189,55853217,55853829,55855509,55855958,55857090,55857476,55858408,55858939,55859378,55859831,55860096,55860379,55860716,55861206,55863428,55863824,55864134,55864375,55864888,55865130,55865580,55867316,55870854,55871369,558…	55809080,55818630,55821560,55823847,55825149,55825539,55834419,55834750,55836332,55836969,55838687,55840054,55841164,55842567,55843032,55845994,55846258,55847095,55847573,55849356,55853399,55854029,55855754,55856155,55857294,55857640,55858652,55859070,55859605,55860005,55860190,55860528,55860856,55861340,55863559,55863958,55864263,55864501,55865039,55865254,55865957,55867505,55871058,55871561,558…
Seq10450	chr6	160034970	160035581	SOD2	NM_000636	6	-	-934	160022744	160034342	160023514	160034188	5	160022744,160025875,160029147,160033682,160034166,	160023659,160026054,160029263,160033884,160034342,
Seq10451	chr14	20349887	20350498	RNASE1	NM_002933	14	-	-9318	20339355	20340875	20339596	20340066	2	20339355,20340795,	20340091,20340875,
Seq10452	chr12	78332157	78332768	SYT1	NM_005639	12	+	197050	78135413	78368970	78135430	78367034	8	78135413,78203697,78209918,78213979,78217294,78271412,78361983,78366828,	78135595,78203881,78210040,78214146,78217461,78271529,78362116,78368970,
Seq10453	chr22	38784633	38785244	TNRC6B	NM_001024843	22	+	14173	38770766	39061756	38851767	39049190	24	38770766,38843004,38851721,38882064,38971964,38977128,38987781,38996071,38999374,39003026,39003948,39005944,39011594,39026404,39026859,39027099,39034461,39036766,39038454,39038851,39041232,39041891,39047039,39048803,	38770947,38843077,38851811,38882131,38972051,38977149,38988122,38996229,38999549,39003100,39003993,39006092,39011719,39026535,39026954,39027282,39034598,39036942,39038600,39038946,39041456,39041961,39047178,39061756,
Seq10454	chrX	116987506	116988117	KLHL13	NM_033495	23	-	3069	116915804	116990880	116916898	116990818	7	116915804,116919823,116927291,116937511,116938228,116963424,116990721,	116917385,116919936,116928086,116937707,116938360,116963565,116990880,
Seq10455	chr1	227038689	227039300	RHOU	NM_021205	1	+	101504	226937491	226949031	226938112	226946109	3	226937491,226940042,226945654,	226938373,226940100,226949031,
Seq10456	chr9	34333434	34334045	NUDT2	NM_001161	9	+	14237	34319503	34333694	34329037	34333437	5	34319503,34326226,34328710,34329021,34333121,	34319596,34326338,34328844,34329163,34333694,
Seq10457	chr3	150009910	150010521	CPB1	NM_001871	3	+	-18062	150028277	150060659	150028300	150060478	11	150028277,150028478,150034974,150041162,150041350,150042299,150044954,150045153,150045900,150057933,150060291,	150028370,150028553,150035098,150041261,150041451,150042400,150045064,150045243,150046102,150058017,150060659,
Seq10458	chr2	208354920	208355531	FZD5	NM_003468	2	-	-12839	208335556	208342387	208339950	208341707	2	208335556,208342233,	208341962,208342387,
Seq10459	chr15	87484041	87484652	ABHD2	NM_152924	15	+	51919	87432428	87546590	87460562	87539657	11	87432428,87457959,87460556,87495911,87499601,87520046,87529658,87532427,87535314,87537469,87539461,	87432797,87458058,87460755,87496086,87499768,87520229,87529750,87532537,87535383,87537553,87546590,
Seq1046	chr3	150334774	150335039	HPS3	NM_032383	3	+	4847	150330060	150373994	150330200	150372698	17	150330060,150340480,150341493,150341771,150345830,150351075,150353970,150355583,150357826,150359142,150360522,150362624,150363166,150364318,150367510,150368369,150372571,	150330416,150340974,150341664,150341856,150346022,150351156,150354124,150355691,150358007,150359322,150360755,150362809,150363354,150364425,150367716,150368459,150373994,
Seq10460	chr11	10295867	10296478	ADM	NM_001124	11	+	12956	10283217	10285498	10283823	10284763	4	10283217,10283802,10284071,10284454,	10283351,10283920,10284220,10285498,
Seq10461	chr11	11776599	11777210	USP47	NM_017944	11	+	-42641	11819545	11937445	11820308	11934297	27	11819545,11862589,11870090,11875719,11880837,11881385,11883521,11898278,11898464,11900846,11907556,11908166,11908818,11911126,11911953,11914425,11916379,11918551,11920457,11926067,11926600,11928011,11928486,11930863,11933019,11933156,11934123,	11820346,11862702,11870228,11875815,11880982,11881464,11883670,11898373,11898616,11901013,11907687,11908242,11908873,11911238,11912057,11914632,11916494,11918670,11921234,11926242,11926680,11928126,11928604,11930993,11933066,11933286,11937445,
Seq10462	chr12	24579765	24580376	SOX5	NM_152989	12	-	26576	23576498	24606646	23578419	23940223	18	23576498,23580653,23587411,23590516,23607458,23619861,23648587,23685012,23709644,23778884,23785067,23799838,23890183,23939993,24321416,24412763,24451685,24606533,	23578722,23580869,23587584,23590624,23607603,23620038,23648733,23685097,23709764,23778952,23785239,23799924,23890393,23940224,24321512,24412839,24451766,24606646,
Seq10463	chr15	83219080	83219691	SLC28A1	NM_201651	15	+	-9531	83228916	83240270	83231995	83239678	7	83228916,83230906,83231979,83233006,83234677,83239174,83239612,	83228985,83231021,83232090,83233094,83234768,83239357,83240270,
Seq10464	chr11	2998750	2999361	NAP1L4	NM_005969	11	-	-28874	2922236	2970182	2927064	2957025	16	2922236,2927032,2929064,2929585,2932332,2933549,2936204,2937575,2942485,2947608,2949253,2949907,2953829,2956089,2957012,2970059,	2923451,2927069,2929120,2929614,2932451,2933571,2936349,2937714,2942556,2947739,2949339,2950048,2953928,2956147,2957042,2970182,
Seq10465	chr1	229170724	229171336	TTC13	NM_024525	1	-	10176	229108612	229181206	229109273	229181198	23	229108612,229111080,229111310,229113838,229114991,229118561,229122878,229123789,229126209,229127209,229127885,229131305,229133666,229134104,229136147,229141754,229142808,229146174,229147757,229156701,229160592,229163577,229180928,	229109387,229111159,229111388,229113917,229115126,229118670,229122962,229123872,229126301,229127341,229128015,229131461,229133840,229134245,229136229,229141864,229142924,229146266,229147822,229156771,229160667,229163671,229181206,
Seq10467	chr18	24001738	24002350	CDH2	NM_001792	18	-	9144	23784933	24011188	23786114	24010983	16	23784933,23797318,23816905,23818961,23819489,23822485,23824058,23826616,23827461,23836958,23839810,23843678,23845807,23847644,23981634,24010924,	23786320,23797482,23817044,23819194,23819722,23822627,23824311,23826801,23827598,23837130,23839954,23843833,23845953,23847870,23981745,24011188,
Seq10468	chr1	158894488	158895100	SLAMF1	NM_003037	1	-	-11302	158846513	158883492	158847161	158883358	7	158846513,158848901,158856189,158860509,158871026,158873604,158883283,	158847211,158848993,158856262,158860598,158871310,158873942,158883492,
Seq10469	chr10	63062076	63062688	C10orf107	NM_173554	10	+	-30342	63092724	63196094	63111006	63195776	7	63092724,63110906,63115804,63120312,63189822,63190626,63195702,	63092928,63111075,63115948,63120384,63189944,63190766,63196094,
Seq1047	chr3	197427070	197427335	OSTalpha	NM_152672	3	+	-577	197427779	197444695	197427980	197444466	9	197427779,197429109,197438232,197438931,197439382,197440076,197441182,197443686,197444330,	197428017,197429203,197438386,197439004,197439540,197440187,197441328,197443791,197444695,
Seq10470	chr4	109730592	109731204	RPL34	NM_000995	4	+	-30272	109761170	109771085	109762564	109765816	6	109761170,109762555,109762709,109763119,109765732,109770625,	109761204,109762628,109762808,109763222,109765857,109771085,
Seq10471	chr3	142941824	142942436	RNF7	NM_183237	3	+	2390	142939740	142947931	142939873	142946746	3	142939740,142945040,142946690,	142940040,142945087,142947931,
Seq10472	chr14	33590754	33591366	EGLN3	NM_022073	14	-	-101024	33463173	33490036	33464847	33489708	5	33463173,33465916,33468032,33470052,33489352,	33464878,33465989,33468168,33470171,33490036,
Seq10473	chr2	47051465	47052077	TTC7A	NM_020458	2	+	29955	47021816	47156777	47022184	47154565	20	47021816,47031005,47037481,47055615,47059434,47074092,47074999,47075778,47086564,47087283,47091973,47102504,47104050,47104929,47109866,47126957,47130591,47132388,47141411,47154344,	47022367,47031168,47037649,47055745,47059549,47074170,47075156,47075841,47086701,47087366,47092077,47102621,47104107,47105001,47110026,47127073,47130688,47132522,47141613,47156777,
Seq10474	chr12	64729098	64729710	C12orf31	NM_032338	12	-	81395	64803108	64810799	64803886	64809152	3	64803108,64808942,64810751,	64804064,64809159,64810799,
Seq10475	chr3	172245580	172246192	SLC2A2	NM_000340	3	-	-18425	172196830	172227461	172198385	172227152	11	172196830,172198675,172199547,172203058,172205767,172206425,172207630,172210440,172214951,172219013,172227138,	172198585,172198878,172199648,172203162,172205954,172206587,172207745,172210564,172215213,172219105,172227461,
Seq10476	chr2	48317042	48317654	FOXN2	NM_002158	2	+	-77950	48395298	48459938	48426857	48456085	7	48395298,48409203,48426843,48439689,48443285,48453934,48455562,	48395456,48409344,48427393,48439789,48443349,48454002,48459938,
Seq10477	chr12	45477844	45478456	SLC38A4	NM_018018	12	-	27851	45444810	45506001	45446750	45473120	17	45444810,45448359,45449333,45455098,45456953,45458338,45458550,45459660,45459829,45459998,45464591,45465153,45467965,45468577,45473002,45483652,45505952,	45446851,45448456,45449477,45455222,45457053,45458417,45458825,45459718,45459911,45460079,45464683,45465226,45468080,45468667,45473232,45483843,45506001,
Seq10478	chr21	26028033	26028645	GABPA	NM_002040	21	+	-1230	26029569	26066209	26035780	26063413	10	26029569,26035754,26039391,26043217,26046170,26052191,26056493,26058391,26058776,26063185,	26029759,26035856,26039535,26043301,26046415,26052385,26056546,26058531,26058968,26066209,
Seq10479	chr20	42566540	42567152	SERINC3	NM_006811	20	-	17293	42561314	42584139	42562350	42584005	10	42561314,42563127,42565869,42566855,42568881,42571945,42573343,42574855,42575933,42583967,	42562488,42563354,42566049,42566945,42569050,42572082,42573422,42575048,42576094,42584139,
Seq10480	chr5	36824420	36825032	NIPBL	NM_015384	5	+	-88015	36912741	37100055	36989555	37099881	46	36912741,36989476,36991330,36993962,36997342,36997981,37006734,37007803,37011634,37020534,37031480,37036231,37036675,37036847,37038520,37039119,37042215,37043181,37043866,37044481,37045945,37050541,37051896,37052877,37055169,37056317,37056633,37057909,37058102,37060443,37062087,37063217,37072237,37074460,37080205,37080494,37081301,37081967,37084360,37084969,37087637,37088224,37093044,37094749,370…	36913036,36989618,36991495,36994089,36997441,36998132,37006894,37007899,37012260,37022159,37031662,37036428,37036746,37036936,37038623,37039205,37042446,37043332,37043946,37044581,37046083,37050623,37052028,37053020,37055258,37056531,37056735,37058007,37058248,37060577,37062185,37063270,37072345,37074596,37080345,37080587,37081455,37082057,37084533,37085159,37087744,37088424,37093190,37095023,370…
Seq10481	chr12	79616750	79617362	MYF6	NM_002469	12	+	-8520	79625576	79627381	79625629	79626869	3	79625576,79626433,79626751,	79626147,79626523,79627381,
Seq10482	chr6	119533325	119533937	C6orf60	NM_024581	6	-	-92121	119322694	119441510	119322966	119441063	18	119322694,119324624,119327530,119329698,119337291,119337887,119338780,119342228,119343001,119365762,119366364,119369310,119374172,119379610,119382841,119385808,119386822,119441004,	119323047,119324826,119327634,119329815,119337437,119338071,119338907,119342381,119343213,119365912,119366485,119369471,119374294,119379807,119383022,119385943,119387676,119441510,
Seq10483	chr17	45220619	45221231	MYST2	NM_007067	17	+	-144	45221069	45261454	45221195	45259862	15	45221069,45224246,45229110,45230679,45237723,45241479,45243836,45248163,45250180,45253697,45254010,45255562,45258360,45259053,45259761,	45221209,45224393,45229286,45230918,45237805,45241568,45243934,45248273,45250371,45253786,45254150,45255655,45258506,45259159,45261454,
Seq10484	chr12	16368418	16369030	MGST1	NM_145792	12	+	-22618	16391342	16408609	16398453	16408241	4	16391342,16398431,16401805,16407995,	16391384,16398578,16401899,16408609,
Seq10485	chr7	93768285	93768897	COL1A2	NM_000089	7	+	-93217	93861808	93898479	93862279	93897640	52	93861808,93864995,93865629,93866296,93867443,93868814,93871803,93871940,93872086,93872446,93872920,93873497,93875094,93875430,93875583,93876017,93876569,93876811,93876970,93877489,93877667,93878136,93878303,93879315,93879831,93880330,93880937,93881141,93881469,93882473,93883652,93884971,93885746,93886745,93887480,93887638,93887788,93888256,93889146,93890204,93891583,93892364,93892857,93892997,938…	93862348,93865005,93865643,93866331,93867535,93868867,93871847,93871993,93872139,93872499,93872973,93873550,93875138,93875483,93875627,93876070,93876667,93876855,93877068,93877542,93877774,93878189,93878401,93879368,93879929,93880383,93880990,93881194,93881522,93882517,93883750,93885078,93885799,93886798,93887533,93887691,93887895,93888309,93889199,93890365,93891690,93892471,93892910,93893104,938…
Seq10486	chrX	39833335	39833947	BCOR	NM_020926	23	-	7958	39816123	39841599	39816527	39822125	4	39816123,39820650,39822040,39841411,	39819376,39820728,39822165,39841599,
Seq10487	chr6	52698290	52698903	GSTA2	NM_000846	6	-	37686	52723139	52736282	52723333	52730703	7	52723139,52724333,52725610,52727699,52729014,52730617,52736200,	52723455,52724464,52725751,52727831,52729065,52730733,52736282,
Seq10488	chr17	55261297	55261910	TUBD1	NM_016261	17	-	63474	55291632	55325077	55292464	55323144	9	55291632,55295806,55298751,55306681,55310245,55313036,55318225,55322973,55324839,	55292566,55295989,55298891,55306845,55310476,55313252,55318372,55323183,55325077,
Seq10489	chr1	158882139	158882752	SLAMF1	NM_003037	1	-	1047	158846513	158883492	158847161	158883358	7	158846513,158848901,158856189,158860509,158871026,158873604,158883283,	158847211,158848993,158856262,158860598,158871310,158873942,158883492,
Seq1049	chr9	99207090	99207356	TDRD7	NM_014290	9	+	-6899	99214122	99298223	99230568	99297985	17	99214122,99230562,99233035,99234127,99241347,99243760,99262280,99266944,99272660,99274395,99275594,99277485,99280541,99282930,99284951,99289274,99297765,	99214340,99230774,99233176,99234340,99241420,99243977,99262866,99267130,99272771,99274597,99275728,99277571,99280675,99283040,99285453,99289434,99298223,
Seq10490	chr7	80344022	80344635	SEMA3C	NM_006379	7	-	42274	80209790	80386602	80212145	80384032	18	80209790,80216149,80218520,80225582,80228867,80232406,80256557,80265343,80268008,80269916,80271357,80272890,80277862,80285550,80294676,80295836,80383930,80386079,	80212558,80216279,80218587,80225739,80228908,80232494,80256779,80265487,80268077,80270030,80271499,80273009,80277952,80285669,80294738,80295996,80384070,80386602,
Seq10491	chr6	47552343	47552956	CD2AP	NM_012120	6	+	-1249	47553898	47702605	47553939	47699921	18	47553898,47578974,47609296,47620300,47630340,47649758,47652218,47652703,47655079,47656558,47657697,47671555,47674995,47681859,47683621,47684817,47688167,47699880,	47553942,47579134,47609449,47620400,47630460,47649945,47652296,47652797,47655183,47656594,47657759,47671720,47675137,47681971,47683722,47684998,47688230,47702605,
Seq10492	chr6	91269264	91269877	MAP3K7	NM_145331	6	-	83914	91282073	91353484	91282940	91353322	17	91282073,91284886,91285697,91290117,91302776,91310991,91313697,91314486,91316907,91318488,91319897,91322939,91326515,91328061,91334997,91338136,91353203,	91283120,91285001,91285758,91290222,91302840,91311071,91313826,91314616,91316988,91318618,91320025,91323063,91326653,91328106,91335062,91338246,91353484,
Seq10494	chr11	435530	436143	TMEM16J	NM_001012302	11	-	-3880	407937	431957	408370	431925	23	407937,408719,408887,409581,410462,410717,410944,411140,418087,418357,418474,418721,419569,419757,420082,420268,421693,421847,421998,423313,423814,424023,431920,	408588,408812,408988,409728,410614,410859,411041,411197,418198,418393,418638,418825,419651,419817,420178,420402,421766,421905,422053,423458,423936,424097,431957,
Seq10495	chr11	32995683	32996296	DEPDC7	NM_139160	11	+	1687	32994303	33011701	32994661	33011576	9	32994303,33003780,33005807,33006724,33009499,33010457,33010789,33011010,33011383,	32994706,33004170,33005934,33006913,33009710,33010599,33010914,33011088,33011701,
Seq10496	chr1	6564841	6565454	ZBTB48	NM_005341	1	+	2451	6562697	6571925	6563256	6571858	11	6562697,6563187,6564704,6568565,6569341,6569851,6570124,6570706,6570924,6571402,6571562,	6562782,6563945,6564945,6568676,6569433,6569937,6570278,6570842,6571088,6571490,6571925,
Seq10497	chr10	71850885	71851498	EIF4EBP2	NM_004096	10	+	17265	71833927	71853674	71834163	71851508	3	71833927,71849675,71851477,	71834307,71849860,71853674,
Seq10498	chr1	190917908	190918521	RGS13	NM_002927	1	+	46311	190871904	190896009	190880087	190895275	7	190871904,190873342,190873916,190880083,190883678,190893953,190895090,	190872069,190873412,190873955,190880151,190883739,190894119,190896009,
Seq10499	chr17	26418775	26419388	NF1	NM_000267	17	+	-27039	26446120	26728819	26446453	26725298	57	26446120,26507126,26510153,26514329,26521034,26532565,26532853,26533651,26551565,26552180,26552554,26557383,26565594,26570148,26572993,26574587,26576238,26577578,26578361,26578666,26580168,26580978,26581403,26581985,26583216,26583843,26584145,26586754,26587061,26600127,26609487,26610175,26611512,26612854,26616372,26676963,26678642,26681439,26685981,26687476,26687778,26688511,26688962,26689168,266…	26446512,26507269,26510236,26514519,26521140,26532632,26532928,26533808,26551738,26552302,26552628,26557514,26565728,26570261,26573072,26574710,26576393,26577827,26578434,26578749,26580608,26581117,26581525,26582068,26583332,26584024,26584356,26586915,26587164,26600262,26609645,26610272,26611658,26613000,26616482,26677395,26678982,26681641,26686174,26687616,26688057,26688725,26689023,26689282,266…
Seq1050	chr5	16870701	16870967	MYO10	NM_012334	5	-	118304	16718412	16989138	16719800	16988916	41	16718412,16721385,16723634,16724530,16725797,16726790,16727961,16729139,16733055,16734417,16734979,16736988,16738846,16742932,16747479,16752558,16754071,16755651,16756033,16757687,16764016,16764229,16807936,16811226,16814572,16815153,16815653,16816589,16816763,16817358,16819188,16822182,16832653,16833632,16833836,16834813,16836443,16847754,16871117,16930717,16988896,	16719901,16721576,16724086,16724650,16725933,16726997,16728258,16729262,16733212,16734611,16735121,16737043,16738939,16743027,16747722,16752681,16754946,16755696,16756266,16757793,16764130,16764353,16808016,16811334,16814654,16815221,16815745,16816655,16816863,16817504,16819306,16822311,16832756,16833716,16833849,16834937,16836577,16847941,16871275,16930815,16989138,
Seq10502	chr16	49748894	49749507	SALL1	NM_002968	16	-	-6549	49727829	49742652	49728523	49742652	3	49727829,49730095,49742577,	49728959,49733556,49742652,
Seq10503	chr3	132027443	132028056	ATP2C1	NM_014382	3	+	-68374	132096123	132204681	132096303	132202883	27	132096123,132131949,132133555,132136155,132138961,132142163,132143124,132155354,132156545,132157637,132160808,132165504,132166481,132168678,132168863,132170825,132176865,132180782,132182115,132194484,132195465,132197576,132198213,132199139,132199827,132201051,132202753,	132096308,132132059,132133671,132136244,132138996,132142224,132143232,132155509,132156613,132157712,132160874,132165628,132166578,132168773,132168952,132170929,132177021,132180952,132182212,132194534,132195631,132197644,132198329,132199286,132199922,132201192,132204681,
Seq10504	chr22	19926575	19927188	GGT2	NM_002058	22	-	-16301	19892266	19910581	19892426	19906431	13	19892266,19892877,19893072,19893287,19893647,19897353,19898013,19900213,19900763,19906154,19906368,19909679,19910393,	19892572,19892990,19893184,19893414,19893834,19897489,19898162,19900370,19900955,19906234,19906502,19909849,19910581,
Seq10505	chr11	122593766	122594379	ASAM	NM_024769	11	-	-22857	122448244	122571216	122449391	122570857	7	122448244,122450619,122459002,122459597,122460429,122473712,122570830,	122449691,122450760,122459124,122459764,122460630,122473869,122571216,
Seq10506	chr10	121415106	121415719	BAG3	NM_004281	10	+	14542	121400871	121427316	121401177	121426783	4	121400871,121419352,121421756,121425965,	121401356,121419678,121422157,121427316,
Seq10507	chr3	24153689	24154302	NR1D2	NM_005126	3	+	192187	23961809	23996239	23962073	23993913	8	23961809,23971031,23972531,23976165,23978471,23981471,23984307,23993717,	23962088,23971297,23972619,23976309,23979099,23981656,23984517,23996239,
Seq10508	chr1	212290514	212291127	PROX1	NM_002763	1	+	62339	212228482	212276382	212236501	212275799	5	212228482,212236434,212245130,212251486,212275614,	212228686,212238225,212245237,212251680,212276382,
Seq10510	chr6	53279342	53279956	ELOVL5	NM_021814	6	-	42251	53240154	53321900	53241883	53268455	8	53240154,53243349,53245976,53247846,53248935,53264532,53268398,53321573,	53242026,53243483,53246100,53248017,53249012,53264719,53268463,53321900,
Seq10511	chr15	43419698	43420312	GATM	NM_001482	15	-	37992	43440615	43457997	43441598	43457942	9	43440615,43443389,43444286,43445535,43445860,43447559,43448815,43456090,43457874,	43441710,43443505,43444349,43445699,43445997,43447749,43449010,43456308,43457997,
Seq10512	chr13	72517122	72517736	KLF5	NM_001730	13	+	-13713	72531142	72549675	72531466	72548024	4	72531142,72533999,72535962,72547846,	72531726,72534872,72536021,72549675,
Seq10513	chr20	39796478	39797092	CHD6	NM_032221	20	-	-116239	39464583	39680546	39466646	39613389	37	39464583,39474197,39475377,39477239,39478641,39479251,39482561,39485545,39487231,39488146,39499327,39502053,39507718,39509935,39512999,39513879,39514793,39516679,39517853,39519317,39535375,39545362,39546405,39549718,39550481,39551831,39553751,39555591,39555911,39559437,39560221,39561348,39574898,39576857,39595102,39613357,39680392,	39467542,39474316,39475568,39477691,39478847,39479402,39484132,39485753,39487447,39488206,39499387,39502182,39507821,39510024,39513158,39514078,39514995,39516789,39518032,39519481,39535570,39545572,39546660,39549861,39550657,39552074,39553872,39555725,39555997,39559554,39560279,39561410,39575047,39577004,39595622,39613412,39680546,
Seq10515	chr7	23503440	23504054	IGF2BP3	NM_006547	7	-	-27228	23316353	23476519	23318505	23476253	15	23316353,23318878,23319665,23323782,23325281,23348207,23349861,23352083,23353743,23357448,23367677,23367833,23424919,23474625,23476079,	23318603,23318991,23319796,23323856,23325397,23348332,23349996,23352205,23353877,23357729,23367740,23367884,23424967,23474685,23476519,
Seq10516	chr6	106450625	106451239	PRDM1	NM_001198	6	+	-189955	106640887	106664501	106642834	106662053	7	106640887,106642768,106650182,106653867,106659392,106660938,106661478,	106641162,106643016,106650301,106654119,106660500,106661066,106664501,
Seq10517	chr2	272163	272777	LOC285016	NM_001002919	2	-	5366	269928	277836	270146	277834	6	269928,273110,276122,276289,277582,277784,	270148,273174,276202,276342,277603,277836,
Seq10518	chr3	124858725	124859339	MYLK	NM_053031	3	-	-36813	124813834	124822219	124815641	124821830	3	124813834,124820175,124821743,	124815885,124820303,124822219,
Seq10519	chr14	44643346	44643960	PRPF39	NM_017922	14	+	20580	44623073	44654551	44635624	44653865	15	44623073,44634173,44635055,44635376,44635839,44641481,44646403,44647367,44648568,44649046,44649501,44651270,44653135,44653446,44653809,	44623201,44634515,44635180,44635710,44635957,44641648,44646568,44647474,44648732,44649172,44649769,44651454,44653209,44653566,44654551,
Seq1052	chrX	54885755	54886021	MAGED2	NM_201222	23	+	33671	54852217	54859169	54852489	54858839	13	54852217,54852460,54852879,54853978,54854407,54854731,54855314,54856102,54856275,54856645,54857818,54858405,54859038,	54852380,54852533,54853370,54854286,54854470,54854810,54855408,54856181,54856317,54856707,54857932,54858847,54859169,
Seq10521	chr11	35151064	35151678	CD44	NM_001001392	11	+	34379	35116992	35210521	35117426	35207409	4	35116992,35154697,35199827,35207251,	35117492,35154862,35199854,35210521,
Seq10522	chr14	89901322	89901936	CALM1	NM_006888	14	+	-31496	89933125	89944362	89933327	89940813	6	89933125,89936161,89937355,89939958,89940475,89940785,	89933329,89936191,89937498,89940064,89940610,89944362,
Seq10525	chr6	126320410	126321024	HINT3	NM_138571	6	+	1089	126319628	126341265	126319816	126340514	5	126319628,126329725,126335097,126337685,126340482,	126320016,126329842,126335166,126337811,126341265,
Seq10526	chr4	185002994	185003608	STOX2	NM_020225	4	+	-60201	185063502	185175868	185064937	185175430	4	185063502,185159471,185167304,185175235,	185065102,185159623,185169569,185175868,
Seq10527	chr11	93502156	93502770	PANX1	NM_015368	11	+	722	93501741	93554782	93502126	93553682	5	93501741,93526304,93551182,93552415,93553603,	93502306,93526443,93551405,93553070,93554782,
Seq10528	chr5	124103619	124104234	ZNF608	NM_020747	5	-	4777	124000508	124108703	124001491	124108580	9	124000508,124002724,124004843,124007102,124007835,124010270,124013201,124064605,124107675,	124001497,124002805,124004996,124007274,124008252,124012724,124013288,124064860,124108703,
Seq10529	chr1	169122032	169122647	C1orf129	NM_025063	1	+	-48920	169171259	169234567	169181321	169234164	15	169171259,169181284,169183291,169194225,169195226,169197654,169200915,169207512,169219186,169222325,169225619,169227928,169231153,169232271,169233918,	169171351,169181345,169183337,169194304,169195361,169197740,169201019,169207647,169219298,169222474,169225767,169228093,169231295,169232408,169234567,
Seq1053	chr15	58572488	58572754	NARG2	NM_001018089	15	-	-13986	58499100	58558635	58503124	58546200	16	58499100,58507919,58511424,58515633,58521906,58527460,58528338,58533093,58534493,58534816,58536147,58546084,58547551,58555553,58557427,58558493,	58503252,58508177,58511474,58515717,58522035,58527635,58529331,58533274,58534652,58534932,58536284,58546203,58547652,58555657,58557559,58558635,
Seq10530	chr20	36171640	36172255	TGM2	NM_198951	20	-	55166	36199766	36227113	36199896	36227013	10	36199766,36201227,36203097,36203879,36208532,36209776,36212754,36217662,36223235,36227004,	36200200,36201469,36203200,36204014,36208709,36209904,36212872,36217904,36223414,36227113,
Seq10531	chr9	113692186	113692801	UGCG	NM_003358	9	+	-6533	113699026	113735251	113699316	113735097	9	113699026,113716705,113724949,113726877,113728484,113731600,113733371,113734270,113734927,	113699413,113716846,113725051,113726978,113728596,113731778,113733457,113734459,113735251,
Seq10532	chr5	102739501	102740116	C5orf30	NM_033211	5	+	117469	102622340	102642259	102639519	102640139	3	102622340,102629507,102639496,	102622495,102629596,102642259,
Seq10533	chr1	67147331	67147946	WDR78	NM_207014	1	-	15519	67075875	67163157	67075923	67163101	10	67075875,67078739,67085754,67100417,67109640,67113051,67129424,67131499,67143471,67162932,	67076066,67078941,67085948,67100572,67109779,67113207,67129536,67131683,67143645,67163157,
Seq10534	chr15	50177813	50178428	BCL2L10	NM_020396	15	-	14143	50189115	50192263	50189336	50192214	2	50189115,50191726,	50189461,50192263,
Seq10536	chr1	228910886	228911501	AGT	NM_000029	1	-	5370	228904891	228916563	228905509	228913218	5	228904891,228906561,228908301,228912363,228916454,	228905697,228906705,228908568,228913221,228916563,
Seq10537	chr1	162908391	162909006	PBX1	NM_002585	1	+	113139	162795560	163082932	162795683	163082536	9	162795560,162799098,163028354,163035559,163043402,163047850,163055932,163057397,163082444,	162795873,162799171,163028598,163035749,163043537,163048009,163056044,163057486,163082932,
Seq10538	chr1	120134381	120134996	REG4	NM_032044	1	-	21037	120138231	120155725	120138763	120152914	6	120138231,120142642,120143870,120147213,120152848,120155554,	120138830,120142747,120144007,120147310,120153008,120155725,
Seq10539	chr1	205208836	205209451	FCAMR	NM_032029	1	-	973	205198132	205210116	205198617	205210092	7	205198132,205199646,205202180,205205682,205207019,205207550,205210054,	205198643,205199764,205202518,205205825,205207079,205207618,205210116,
Seq1054	chr4	24789269	24789535	SLA/LP	NM_153825	4	-	-18320	24732819	24771082	24734650	24769760	11	24732819,24736413,24737983,24755493,24755723,24762679,24765717,24766756,24767575,24769672,24770975,	24734944,24736503,24738076,24755584,24755852,24762781,24765870,24766914,24767693,24769826,24771082,
Seq10540	chr18	50034349	50034964	POLI	NM_007195	18	+	-15266	50049922	50075089	50049989	50074834	10	50049922,50051727,50054293,50058070,50061034,50063204,50064289,50067648,50072200,50074016,	50050028,50051852,50054457,50058222,50061270,50063382,50064380,50067778,50072405,50075089,
Seq10541	chr1	205181589	205182204	PIGR	NM_002644	1	-	4533	205168494	205186429	205170285	205180498	11	205168494,205171464,205171638,205172423,205172953,205174387,205175453,205177062,205179086,205180456,205186303,	205170380,205171522,205171769,205172544,205173133,205174713,205175785,205177718,205179430,205180551,205186429,
Seq10542	chr19	1538850	1539465	MBD3	NM_003926	19	-	4494	1527677	1543651	1529338	1543629	6	1527677,1532090,1533620,1535538,1536053,1543520,	1529536,1532267,1533710,1535675,1536212,1543651,
Seq10543	chr11	69766457	69767072	PPFIA1	NM_177423	11	+	-27706	69794470	69902145	69795926	69901956	26	69794470,69795926,69848155,69848600,69849253,69850015,69850350,69853926,69855713,69857223,69859316,69861118,69862127,69862924,69867422,69871942,69878054,69879392,69879914,69885848,69886041,69895968,69896230,69898671,69900285,69901783,	69794667,69796189,69848256,69848764,69849327,69850116,69850571,69854072,69855847,69857306,69859447,69861180,69862206,69863059,69867645,69872173,69878205,69879564,69880007,69885929,69886241,69896143,69896327,69898846,69900353,69902145,
Seq10545	chr12	65948747	65949362	CAND1	NM_018448	12	+	-361	65949415	65994186	65949764	65992876	15	65949415,65961956,65972668,65975079,65977453,65977794,65978996,65982369,65984651,65985150,65987443,65989947,65990198,65991739,65992652,	65949831,65962099,65972822,65975202,65977709,65977899,65979141,65982661,65984792,65986643,65987538,65990116,65990362,65991846,65994186,
Seq10546	chr2	84567120	84567735	SUCLG1	NM_003849	2	-	-27332	84504164	84540096	84504380	84539903	9	84504164,84506049,84512142,84513986,84521681,84521881,84523918,84530283,84539807,	84504406,84506237,84512293,84514069,84521738,84522093,84524034,84530386,84540096,
Seq10547	chr3	53351515	53352130	DCP1A	NM_018403	3	-	4830	53296427	53356652	53296637	53356583	10	53296427,53297122,53299865,53301138,53313246,53321310,53328473,53351210,53353968,53356449,	53296717,53297345,53299925,53301896,53313359,53321448,53328539,53351337,53354008,53356652,
Seq10548	chr3	147365512	147366127	PLOD2	NM_000935	3	-	-3849	147269917	147361971	147271193	147361465	19	147269917,147271518,147271753,147273037,147273763,147277258,147279592,147282214,147285645,147287263,147289062,147292276,147303231,147304755,147307008,147310761,147321588,147324614,147361357,	147271348,147271643,147271899,147273141,147273828,147277371,147279733,147282339,147285749,147287384,147289187,147292377,147303328,147304818,147307120,147310924,147321724,147324705,147361971,
Seq10549	chr14	35766519	35767134	MBIP	NM_016586	14	-	92769	35837521	35859595	35838039	35859544	9	35837521,35839741,35847048,35850529,35850915,35853468,35853647,35855649,35859416,	35838146,35839779,35847145,35850681,35850980,35853564,35853871,35855768,35859595,
Seq1055	chr12	99118284	99118550	ACTR6	NM_022496	12	+	-287	99118704	99142331	99118760	99141823	11	99118704,99122848,99123584,99125571,99127981,99128203,99130164,99130358,99136323,99137916,99141694,	99118827,99122965,99123652,99125694,99128116,99128259,99130262,99130436,99136494,99138054,99142331,
Seq10550	chr7	138445141	138445756	ZC3HAV1	NM_024625	7	-	-445	138395624	138445004	138396317	138444616	9	138395624,138400164,138409141,138411571,138413837,138414755,138419065,138424909,138444309,	138396423,138400284,138409315,138411694,138413938,138415528,138419317,138425044,138445004,
Seq10551	chr13	96691281	96691896	MBNL2	NM_144778	13	+	19015	96672574	96844372	96726490	96841590	9	96672574,96725886,96784530,96793270,96797058,96807736,96815390,96816713,96841576,	96672785,96726663,96784694,96793470,96797321,96807889,96815425,96816807,96844372,
Seq10552	chr1	183551264	183551879	IVNS1ABP	NM_006469	1	-	1512	183532146	183553083	183533789	183545247	15	183532146,183535464,183535753,183535971,183536191,183536726,183537188,183541290,183542768,183543243,183544554,183544757,183545137,183546849,183552707,	183534042,183535637,183535884,183536097,183536312,183536950,183537317,183541397,183542893,183543416,183544629,183544926,183545265,183547076,183553083,
Seq10553	chr11	100901435	100902050	TRPC6	NM_004621	11	-	58126	100827582	100959868	100828895	100959443	13	100827582,100829590,100830958,100845367,100847123,100848077,100849449,100852241,100858889,100864877,100867496,100879964,100959274,	100829046,100829665,100831041,100845441,100847326,100848272,100849713,100852474,100859105,100865041,100867678,100880738,100959868,
Seq10554	chr8	133962729	133963344	TG	NM_003235	8	+	14651	133948386	134216322	133948427	134216219	48	133948386,133949541,133951155,133952774,133954488,133963289,133963895,133964240,133967874,133969410,133975116,133979075,133979595,133980224,133981663,133982779,133988114,133989612,133992803,133994473,134000802,134004764,134010502,134014987,134017182,134022777,134030202,134042434,134044420,134047986,134049220,134050884,134053220,134054024,134064776,134093327,134095026,134099204,134101028,134103417…	133948493,133949649,133951252,133952977,133954647,133963395,133964038,133964425,133968974,133969994,133975355,133979212,133979672,133980336,133981765,133982979,133988326,133989766,133992959,133994691,134000951,134004934,134010618,134015102,134017290,134022968,134030369,134042499,134044500,134048123,134049396,134050995,134053299,134054167,134064838,134093461,134095190,134099423,134101121,134103576…
Seq10555	chr1	143604950	143605566	PDE4DIP	NM_001002811	1	-	38130	143601947	143643388	143603570	143643064	19	143601947,143603857,143614433,143615981,143617415,143617777,143621225,143623238,143623486,143626801,143627926,143628855,143629175,143630189,143633191,143633543,143633875,143635046,143641940,	143603575,143603945,143614560,143616093,143617552,143617893,143621316,143623319,143623650,143626995,143628105,143628992,143629288,143630347,143633403,143633635,143633994,143635177,143643388,
Seq10556	chr7	151136112	151136728	PRKAG2	NM_001040633	7	-	6469	150884135	151142889	150885219	151114541	16	150884135,150888542,150892096,150893364,150893738,150896734,150898189,150900682,150902909,150904389,150923363,150960087,151003438,151109170,151114488,151142434,	150885250,150888635,150892242,150893401,150893903,150896860,150898243,150900727,150902967,150904470,150923472,150960156,151003655,151109449,151114559,151142889,
Seq10557	chr10	52001744	52002360	TMEM23	NM_147156	10	-	51690	51735351	52053742	51736907	51773879	11	51735351,51737747,51741027,51756970,51773257,51863241,51890438,51896655,51949596,52019918,52053472,	51737086,51737913,51741180,51757087,51774110,51863321,51890579,51896697,51949686,52020012,52053742,
Seq10558	chr6	128427085	128427701	C6orf190	NM_001010923	6	-	-145959	128071038	128281434	128072822	128263769	7	128071038,128082525,128175720,128192313,128217867,128263679,128281265,	128072853,128082660,128176768,128192771,128218025,128263918,128281434,
Seq10559	chr6	168159213	168159829	KIF25	NM_005355	6	+	-1880	168161401	168188617	168173114	168188524	8	168161401,168173020,168174301,168177410,168182081,168183593,168185497,168188355,	168161568,168173205,168174375,168177559,168182257,168183744,168185679,168188617,
Seq1056	chr6	7486266	7486532	DSP	NM_001008844	6	+	-469	7486868	7531944	7487147	7531109	24	7486868,7500949,7503347,7504457,7507883,7508967,7510590,7511608,7512585,7513012,7513668,7514417,7515668,7516614,7517073,7519317,7519888,7520526,7521525,7522190,7523010,7523695,7524506,7527873,	7487316,7501051,7503495,7504631,7508011,7509017,7510751,7511712,7512680,7513137,7513820,7514571,7515794,7516815,7517299,7519483,7520026,7520719,7521687,7522273,7523117,7523793,7525003,7531944,
Seq10560	chr9	22088838	22089454	CDKN2B	NM_004936	9	-	-89835	21992905	21999311	21995985	21998951	2	21992905,21998796,	21996245,21999311,
Seq10561	chr12	7241456	7242072	PEX5	NM_000319	12	+	7541	7234223	7255341	7234240	7254085	15	7234223,7234750,7235088,7235431,7242873,7245613,7246103,7246474,7247318,7251521,7251872,7252319,7252867,7253545,7253884,	7234386,7234785,7235220,7235562,7242975,7245703,7246213,7246566,7247413,7251664,7251942,7252531,7253032,7253702,7255341,
Seq10563	chr12	67294617	67295233	RAP1B	NM_001010942	12	+	4007	67290918	67340641	67328771	67337233	8	67290918,67328745,67330446,67332041,67334158,67336352,67337147,67339326,	67291089,67328827,67330514,67332097,67334298,67336495,67337263,67340641,
Seq10564	chr10	29783915	29784531	LYZL1	NM_032517	10	+	166228	29617995	29640162	29618052	29639993	5	29617995,29620777,29621453,29639044,29639924,	29618164,29620940,29621611,29639122,29640162,
Seq10565	chr10	123861413	123862029	TACC2	NM_006997	10	+	-51373	123913094	124004044	123913429	124003560	17	123913094,123944544,123959901,123964895,123966131,123974230,123975870,123977341,123978850,123979855,123986899,123987465,123991462,123998147,123998554,123999048,124003495,	123913496,123944680,123961212,123964955,123966332,123974291,123975985,123977512,123978990,123979944,123987042,123987541,123991505,123998307,123998660,123999168,124004044,
Seq10566	chr12	32919277	32919893	PKP2	NM_001005242	12	-	21407	32834954	32940992	32836624	32940931	13	32834954,32836844,32840309,32846603,32865556,32866667,32868245,32885228,32894966,32913127,32922046,32923120,32940709,	32836692,32836931,32840498,32846756,32865729,32866831,32868362,32885405,32895173,32913262,32922743,32923232,32940992,
Seq10568	chr18	54318349	54318965	HAK	NM_052947	18	-	79723	54299463	54398380	54300034	54398275	10	54299463,54316260,54322142,54333204,54335119,54342017,54342146,54347302,54353045,54397025,	54300250,54316308,54322359,54333292,54335393,54342052,54342273,54347449,54356435,54398380,
Seq10569	chr11	6443883	6444499	TRIM3	NM_006458	11	-	7589	6426419	6451780	6426833	6443500	13	6426419,6427111,6428356,6428697,6429076,6433877,6434102,6435101,6435501,6435870,6443370,6450889,6451596,	6426985,6427251,6428426,6428865,6429243,6433980,6434834,6435281,6435652,6436101,6443537,6451053,6451780,
Seq1057	chr3	113752638	113752904	ATG3	NM_022488	3	-	10403	113734049	113763174	113734235	113763064	12	113734049,113735805,113738011,113739271,113739682,113743339,113745593,113750069,113751728,113754816,113759912,113762993,	113734316,113735873,113738138,113739426,113739716,113743420,113745642,113750176,113751798,113754865,113759953,113763174,
Seq10570	chr20	18072760	18073376	CSRP2BP	NM_177926	20	+	-674	18073742	18117014	18079470	18116102	9	18073742,18079464,18087727,18090463,18091020,18110353,18111766,18113245,18115929,	18073994,18079585,18087908,18090882,18091588,18110489,18111941,18113435,18117014,
Seq10571	chr18	692900	693516	ENOSF1	NM_017512	18	-	9433	663914	702641	664304	702586	16	663914,665320,667344,667742,668695,673245,675920,678573,680548,681067,681203,683881,684247,687239,696469,702503,	664405,665401,667443,667871,668736,673379,676007,678607,680630,681105,681275,683907,684333,687354,696577,702641,
Seq10572	chr16	69011271	69011887	ST3GAL2	NM_006927	16	-	18912	68972809	69030491	68973092	68989933	7	68972809,68974208,68974593,68979770,68986385,68989595,69030352,	68973265,68974327,68974638,68979949,68986578,68990936,69030491,
Seq10573	chr1	26196677	26197293	PAFAH2	NM_000437	1	-	249	26159901	26197234	26161066	26189893	11	26159901,26171635,26173557,26175759,26181441,26183023,26183537,26187308,26188525,26189804,26197102,	26161160,26171789,26173727,26175850,26181554,26183164,26183605,26187404,26188678,26189940,26197234,
Seq10574	chr12	43603232	43603848	NELL2	NM_006159	12	-	-47136	43188331	43556404	43188983	43555918	21	43188331,43200054,43202049,43203340,43212630,43287218,43290897,43345533,43383775,43391341,43394699,43454796,43456071,43457091,43457291,43459712,43459898,43496035,43555274,43555864,43556343,	43189033,43200278,43202225,43203533,43212770,43287313,43291019,43345658,43383903,43391443,43394790,43454898,43456199,43457173,43457363,43459808,43460071,43496185,43555402,43555949,43556404,
Seq10575	chr8	13159876	13160492	DLC1	NM_006094	8	-	-125005	12985242	13035179	12987690	13034859	14	12985242,12988169,12990366,12992131,12993197,12994491,12996638,12996965,13000278,13001226,13004669,13012621,13017465,13034823,	12987810,12988342,12990583,12992349,12993311,12994704,12996836,12997124,13000454,13002649,13004732,13012702,13017536,13035179,
Seq10576	chr8	42443940	42444556	C8orf40	NM_138436	8	+	-71664	42515912	42527274	42520793	42526907	4	42515912,42520768,42522955,42526843,	42516004,42520905,42523079,42527274,
Seq10577	chr3	151937785	151938401	SIAH2	NM_005067	3	-	25859	151941600	151963952	151942617	151963325	2	151941600,151962909,	151943174,151963952,
Seq10579	chr2	87318134	87318750	LOC285074	NM_001012626	2	-	-161640	87111310	87156802	87133614	87156693	11	87111310,87112449,87112702,87114785,87117927,87124346,87127821,87130222,87133447,87136291,87156552,	87111540,87112531,87112836,87114876,87118161,87124617,87127939,87130436,87133625,87136433,87156802,
Seq1058	chr10	103443586	103443852	FBXW4	NM_022039	10	-	1013	103360411	103444732	103361037	103444386	9	103360411,103361374,103362083,103374491,103417632,103422661,103423234,103426087,103444127,	103361156,103361515,103362223,103374556,103417726,103422793,103423419,103426182,103444732,
Seq10580	chr8	99628368	99628984	KCNS2	NM_020697	8	+	120251	99508425	99512196	99509383	99510816	2	99508425,99509341,	99508732,99512196,
Seq10581	chr11	109695383	109695999	RDX	NM_002906	11	-	-23045	109605375	109672646	109607803	109655626	14	109605375,109609171,109612033,109613426,109623637,109629880,109631223,109633701,109634040,109639894,109640713,109648470,109655615,109672401,	109607967,109609413,109612125,109613586,109623767,109630043,109631319,109633847,109634123,109640168,109640808,109648553,109655690,109672646,
Seq10582	chr2	46489710	46490326	ATP6V1E2	NM_080653	2	-	110581	46592491	46600599	46592673	46593353	2	46592491,46599587,	46593454,46600599,
Seq10583	chr5	142166868	142167484	ARHGAP26	NM_015071	5	+	36701	142130475	142588763	142130510	142582203	23	142130475,142233148,142234858,142239122,142245046,142253986,142261683,142263288,142267452,142272947,142291795,142373837,142396953,142401573,142414196,142415785,142417399,142480745,142493724,142506988,142566955,142573754,142582115,	142130663,142233243,142234919,142239193,142245147,142254096,142261787,142263417,142267552,142273041,142291873,142373873,142397018,142401647,142414283,142415843,142417504,142480904,142493862,142507138,142567230,142573845,142588763,
Seq10584	chr1	120799941	120800557	FCGR1B	NM_001004340	1	-	-62833	120728656	120737416	120728659	120737416	3	120728656,120731561,120737386,	120728939,120731815,120737416,
Seq10585	chr1	173657926	173658543	TNR	NM_003285	1	-	-15682	173558557	173642553	173559115	173642472	21	173558557,173560114,173565832,173571469,173573286,173590149,173591261,173592077,173595370,173598421,173599466,173600768,173601633,173602966,173615310,173621790,173627046,173629538,173632302,173638898,173641974,	173559234,173560277,173565993,173571565,173573437,173590281,173591391,173592220,173595489,173598567,173599585,173601037,173601896,173603055,173615495,173622059,173627196,173629653,173632565,173639374,173642553,
Seq10587	chr4	187913859	187914476	FAT	NM_005245	4	-	-32188	187745931	187881980	187746739	187867974	27	187745931,187753836,187754687,187755829,187756119,187758045,187759416,187761050,187761323,187762524,187764217,187767330,187767948,187769533,187771256,187772338,187775152,187775855,187786301,187786635,187791831,187794172,187794732,187797869,187821446,187864710,187881811,	187747367,187753973,187755318,187755939,187756272,187758507,187759573,187761181,187762124,187762721,187764360,187767467,187768162,187769922,187771489,187772491,187775348,187779922,187786511,187786910,187791970,187794382,187795061,187797930,187821760,187867992,187881980,
Seq10591	chr12	69844564	69845181	TSPAN8	NM_004616	12	-	-6828	69805143	69838045	69805380	69837724	9	69805143,69809377,69812739,69817999,69818202,69819757,69824197,69837665,69837976,	69805433,69809460,69812870,69818106,69818276,69819894,69824259,69837833,69838045,
Seq10592	chrX	138843594	138844211	LOC347487	NM_001013403	23	-	31442	138865550	138875344	138865720	138875320	3	138865550,138867888,138875233,	138866563,138868041,138875344,
Seq10593	chr16	49703607	49704224	SALL1	NM_002968	16	-	38737	49727829	49742652	49728523	49742652	3	49727829,49730095,49742577,	49728959,49733556,49742652,
Seq10594	chr8	96148088	96148705	C8orf38	NM_152416	8	+	42000	96106397	96139354	96106412	96115475	11	96106397,96113398,96115411,96116857,96122109,96122973,96126948,96128397,96129860,96133577,96139212,	96106608,96113501,96115525,96116979,96122330,96123029,96127050,96128530,96129961,96133633,96139354,
Seq10595	chr5	147071834	147072451	JAKMIP2	NM_014790	5	-	70302	146950898	147142444	146951421	147031561	21	146950898,146972061,146977666,146980421,146983376,146988506,146989448,146991168,146992435,146995977,146996720,146999387,147000459,147001463,147003813,147004605,147008131,147010093,147020703,147031433,147142211,	146951441,146972126,146977869,146980498,146983444,146988571,146989501,146991266,146992533,146996039,146996803,146999515,147000578,147001519,147003953,147004751,147008229,147010302,147021200,147031709,147142444,
Seq10596	chr20	10469320	10469937	C20orf94	NM_001009608	20	+	105679	10363950	10552024	10386852	10552024	8	10363950,10386823,10484878,10489347,10527322,10530378,10549961,10551306,	10364100,10386878,10484967,10489467,10527399,10530466,10550061,10552024,
Seq10597	chr1	19666365	19666982	CAPZB	NM_004930	1	-	17905	19537859	19684578	19538610	19684518	9	19537859,19543438,19544267,19555715,19556502,19577620,19584585,19618741,19684516,	19538697,19543514,19544332,19555831,19556643,19577733,19584706,19618830,19684578,
Seq10599	chr12	101837971	101838588	PAH	NM_000277	12	-	-2770	101756234	101835510	101757082	101835037	13	101756234,101758307,101761553,101762243,101764802,101769594,101770722,101773043,101784503,101795369,101812642,101830698,101834978,	101757125,101758422,101761686,101762338,101764858,101769663,101770857,101773239,101784570,101795457,101812825,101830805,101835510,
Seq106	chr16	85973488	85973696	FBXO31	NM_024735	16	-	1271	85920444	85974863	85922394	85974850	9	85920444,85924992,85926410,85927261,85933983,85934704,85938280,85951401,85974511,	85922616,85925392,85926563,85927370,85934057,85934871,85938356,85951472,85974863,
Seq1060	chr7	64169924	64170190	H-plk	NM_015852	7	-	-81209	64075796	64088848	64075931	64079232	4	64075796,64079199,64079796,64087759,	64077348,64079294,64079928,64088848,
Seq10600	chrX	41771827	41772444	CASK	NM_003688	23	-	-104925	41264287	41667211	41264616	41667184	27	41264287,41268147,41275203,41278902,41279089,41286887,41297915,41299796,41301228,41303975,41305755,41313864,41322536,41331103,41333711,41354100,41366813,41370800,41380774,41404635,41409473,41415624,41483580,41489720,41531374,41597311,41667126,	41264792,41268230,41275405,41278982,41279154,41287002,41298111,41299831,41301296,41304043,41305840,41313942,41322724,41331183,41333788,41354221,41366830,41370899,41380857,41404757,41409648,41415726,41483652,41489797,41531479,41597423,41667211,
Seq10601	chr12	26428520	26429137	SSPN	NM_005086	12	+	189041	26239788	26277133	26239872	26275275	3	26239788,26268492,26274910,	26240150,26268578,26277133,
Seq10602	chr2	8392567	8393184	C2orf46	NM_207358	2	-	-6877	8264723	8385999	8354727	8382212	10	8264723,8301145,8344918,8352192,8352354,8354420,8357256,8370306,8382122,8385814,	8265620,8301221,8345138,8352266,8352459,8354813,8357373,8370429,8382264,8385999,
Seq10604	chrX	69113112	69113729	DGAT2L4	NM_001002254	23	-	73092	69177116	69186512	69178382	69186506	8	69177116,69178347,69178761,69179643,69180052,69180500,69180926,69186422,	69178196,69178536,69178960,69179817,69180256,69180570,69181036,69186512,
Seq10605	chr2	87359667	87360284	MGC4677	NM_052871	2	+	-176120	87536095	87602142	87601888	87602046	2	87536095,87601840,	87536278,87602142,
Seq10606	chr6	127706203	127706820	ECHDC1	NM_018479	6	-	-95	127651551	127706417	127677659	127693865	5	127651551,127677653,127689839,127693646,127706173,	127653114,127677733,127689981,127693867,127706417,
Seq10607	chr8	27013988	27014605	STMN4	NM_030795	8	-	157523	27149732	27171819	27150279	27157156	7	27149732,27153404,27154487,27155110,27155830,27157144,27171784,	27150338,27153595,27154695,27155190,27155925,27157234,27171819,
Seq10608	chr1	218329520	218330137	BPNT1	NM_006085	1	-	-16	218297448	218329813	218298808	218319810	9	218297448,218299650,218302721,218307266,218309348,218312814,218313931,218319691,218329650,	218298956,218299755,218302918,218307357,218309396,218312921,218314035,218319818,218329813,
Seq10609	chr2	46583044	46583661	ATP6V1E2	NM_080653	2	-	17247	46592491	46600599	46592673	46593353	2	46592491,46599587,	46593454,46600599,
Seq1061	chr13	20033363	20033629	IFT88	NM_175605	13	+	-5711	20039207	20163573	20040115	20163313	28	20039207,20039808,20040023,20046518,20055095,20061949,20063105,20063756,20064473,20068288,20069153,20070789,20071589,20073843,20077173,20087931,20097888,20103154,20110470,20113428,20115593,20116981,20126014,20128503,20135636,20143111,20162843,20163192,	20039394,20039923,20040135,20046613,20055157,20062005,20063158,20063819,20064542,20068378,20069257,20070891,20071703,20074071,20077243,20088017,20097987,20103240,20110656,20113536,20115743,20117096,20126066,20128568,20135742,20143177,20162953,20163573,
Seq10610	chr9	83438535	83439152	TLE1	NM_005077	9	-	54572	83388419	83493415	83388932	83492974	20	83388419,83389182,83390239,83392415,83395539,83397759,83414954,83416503,83418111,83420716,83421380,83425175,83438082,83438831,83456948,83458708,83490410,83490567,83492068,83492951,	83389039,83389258,83390389,83392562,83395786,83398008,83415030,83416693,83418255,83420868,83421433,83425291,83438098,83439035,83457022,83458770,83490454,83490630,83492168,83493415,
Seq10611	chr7	158664509	158665127	VIPR2	NM_003382	7	-	-34409	158513627	158630409	158516067	158630223	13	158513627,158517279,158517389,158519664,158520032,158521403,158522203,158528486,158543932,158589208,158595263,158627898,158630173,	158516240,158517320,158517518,158519755,158520101,158521463,158522353,158528627,158544029,158589305,158595370,158627997,158630409,
Seq10612	chr11	16878016	16878634	PLEKHA7	NM_175058	11	-	114209	16765787	16992534	16767209	16992523	23	16765787,16767897,16768920,16769133,16772610,16773032,16779096,16779790,16781094,16781349,16791235,16794300,16794922,16804242,16819669,16829313,16830405,16833011,16833925,16849221,16992111,16992247,16992438,	16767418,16768000,16769037,16769321,16772836,16773140,16779197,16779939,16781174,16781417,16791288,16794386,16795444,16804712,16819844,16829413,16830477,16833115,16834036,16849304,16992168,16992323,16992534,
Seq10613	chr1	229404702	229405320	C1orf131	NM_152379	1	-	38535	229426132	229443546	229426647	229443509	7	229426132,229427839,229429107,229429341,229431518,229441225,229443392,	229426782,229427891,229429193,229429436,229431577,229441556,229443546,
Seq10614	chr1	242252840	242253458	ZNF238	NM_205768	1	+	-28058	242281207	242287398	242281356	242285294	2	242281207,242283712,	242281368,242287398,
Seq10615	chr4	105557416	105558034	CXXC4	NM_025212	4	-	74190	105612793	105631915	105612927	105631900	2	105612793,105631349,	105612971,105631915,
Seq10616	chr17	59565585	59566203	ERN1	NM_152461	17	-	-4687	59559843	59561207	59560908	59561120	1	59559843	59561207
Seq10617	chr1	148814243	148814861	MCL1	NM_182763	1	-	4207	148813660	148818759	148816463	148818629	2	148813660,148817942,	148816590,148818759,
Seq1062	chr14	74106749	74107015	LTBP2	NM_000428	14	-	41904	74034641	74148786	74037339	74148399	36	74034641,74037896,74039108,74039674,74039924,74040381,74041233,74041438,74042503,74043153,74043634,74044428,74045059,74045285,74045693,74046189,74046546,74047700,74053277,74058366,74059245,74061579,74062530,74063802,74064938,74065413,74068881,74072381,74086318,74087519,74088642,74089347,74091958,74122309,74140090,74147906,	74037484,74038045,74039389,74039841,74040061,74040509,74041316,74041629,74042646,74043278,74043765,74044550,74045184,74045407,74045818,74046314,74046668,74047819,74053396,74058494,74059373,74061680,74062569,74063821,74065153,74065577,74069003,74072455,74086420,74087805,74088848,74089517,74092148,74122573,74140160,74148786,
Seq10620	chr18	17852256	17852874	GATA6	NM_005257	18	+	-150848	18003413	18036224	18005103	18034783	7	18003413,18005066,18010913,18015411,18016715,18016898,18034616,	18003640,18006237,18011079,18015536,18016802,18017001,18036224,
Seq10621	chr6	44169932	44170550	MRPL14	NM_032111	6	-	32927	44189349	44203168	44189557	44192325	3	44189349,44192255,44203058,	44189923,44192343,44203168,
Seq10622	chr16	66673407	66674025	NFATC3	NM_173164	16	+	-3159	66676875	66783613	66677085	66783210	9	66676875,66713390,66717851,66749272,66758246,66765777,66772878,66774643,66782171,	66677187,66714524,66718013,66749471,66758418,66765917,66772933,66774769,66783613,
Seq10624	chr13	92778959	92779577	GPC6	NM_005708	13	+	102173	92677095	93853947	92677710	93853471	9	92677095,92995516,93280407,93477983,93736603,93756234,93832668,93848720,93853269,	92677869,92995674,93280798,93478148,93736733,93756377,93832804,93848895,93853947,
Seq10625	chr8	74694049	74694667	STAU2	NM_014393	8	-	127252	74624394	74821610	74626794	74813089	12	74624394,74657558,74669954,74678514,74688532,74690463,74692080,74747895,74763442,74813072,74814544,74821571,	74627107,74657618,74670085,74678651,74688744,74690570,74692239,74748030,74763601,74813137,74814656,74821610,
Seq10629	chr15	66359220	66359838	FEM1B	NM_015322	15	+	2335	66357194	66370692	66357809	66370633	2	66357194,66368998,	66358056,66370692,
Seq1063	chr12	91106666	91106933	BTG1	NM_001731	12	-	-43050	91061033	91063750	91061986	91063441	2	91061033,91063294,	91062353,91063750,
Seq10630	chr8	127738281	127738899	FAM84B	NM_174911	8	-	-98943	127633868	127639647	127637883	127638815	2	127633868,127639460,	127638911,127639647,
Seq10631	chr6	11341226	11341844	NEDD9	NM_006403	6	-	-652	11291519	11340883	11293380	11340733	7	11291519,11296436,11298182,11300563,11301809,11321499,11340722,	11293889,11296525,11299423,11300664,11301910,11321945,11340883,
Seq10632	chrX	30907207	30907825	MAP3K7IP3	NM_152787	23	-	-90085	30755480	30817431	30759464	30787625	11	30755480,30762088,30771003,30774588,30780815,30782153,30787524,30795152,30795502,30799736,30817151,	30759612,30762189,30771086,30774681,30780975,30783599,30787715,30795255,30795586,30799838,30817431,
Seq10633	chr11	114168075	114168693	FAM55B	NM_182495	11	+	113918	114054466	114084571	114054507	114083494	5	114054466,114055588,114073976,114079922,114083319,	114054532,114055693,114074709,114079977,114084571,
Seq10634	chr18	27421313	27421932	TTR	NM_000371	18	+	-4215	27425837	27432780	27425863	27432635	4	27425837,27426856,27429080,27432528,	27425931,27426986,27429215,27432780,
Seq10636	chr16	78225252	78225871	MAF	NM_005360	16	-	-33451	78185731	78192111	78185857	78191299	2	78185731,78190182,	78185950,78192111,
Seq10638	chr5	35273527	35274146	PRLR	NM_000949	5	-	-7504	35099984	35266333	35100947	35125478	10	35099984,35104074,35104637,35105982,35108433,35120328,35122066,35125409,35153919,35266126,	35101960,35104143,35104736,35106123,35108602,35120497,35122198,35125521,35153980,35266333,
Seq10639	chr7	123132298	123132917	WASL	NM_003941	7	-	43744	123109236	123176351	123111808	123176023	11	123109236,123116331,123119636,123122004,123123112,123123868,123131923,123133566,123134029,123136378,123175907,	123111869,123116439,123120156,123122157,123123154,123124036,123131946,123133662,123134115,123136512,123176351,
Seq1064	chr1	233737598	233737865	B3GALNT2	NM_152490	1	-	-3329	233679869	233734403	233680143	233734174	12	233679869,233683024,233684090,233685493,233688533,233695575,233700786,233709992,233714260,233719095,233724613,233734063,	233680277,233683080,233684249,233685618,233688716,233695653,233700896,233710087,233714453,233719195,233724760,233734403,
Seq10640	chr13	49594891	49595510	KCNRG	NM_199464	13	+	107811	49487390	49493057	49487630	49492363	3	49487390,49490959,49492350,	49488207,49491056,49493057,
Seq10641	chr3	133739419	133740038	CCRL1	NM_016557	3	+	-59055	133798783	133804069	133801931	133802983	2	133798783,133801922,	133798856,133804069,
Seq10642	chr1	43272224	43272843	SLC2A1	NM_006516	1	-	-75447	43164105	43197087	43165298	43196908	10	43164105,43165862,43167189,43167467,43167850,43168130,43168883,43169303,43181483,43196891,	43165498,43166065,43167290,43167571,43168037,43168292,43169123,43169463,43181578,43197087,
Seq10643	chr18	9796936	9797555	TXNDC2	NM_032243	18	+	-78556	9875801	9878149	9876677	9878137	2	9875801,9876585,	9876076,9878149,
Seq10645	chr6	53218786	53219405	GCM1	NM_003643	6	-	-97511	53099720	53121585	53100962	53118388	6	53099720,53103559,53104763,53106828,53118314,53121510,	53101702,53103687,53104875,53107080,53118524,53121585,
Seq10646	chr18	28041608	28042227	MEP1B	NM_005925	18	+	17933	28023985	28054361	28024031	28054205	15	28023985,28025782,28026606,28026734,28029367,28036853,28038142,28041212,28042079,28044461,28047076,28049042,28050951,28051721,28054194,	28024093,28025800,28026650,28026777,28029445,28036970,28038320,28041430,28042231,28044676,28047519,28049221,28051077,28051925,28054361,
Seq10647	chr10	93824162	93824781	BTAF1	NM_003972	10	+	150757	93673715	93780057	93673813	93778669	38	93673715,93685393,93689688,93692158,93701139,93703473,93706264,93706961,93708801,93709521,93709714,93712274,93713813,93716373,93730190,93731379,93731819,93732323,93733937,93738890,93741855,93743430,93744271,93746105,93747339,93757859,93758565,93758777,93760809,93761022,93763403,93763635,93766076,93768519,93774492,93776328,93776866,93778526,	93673826,93685516,93689802,93692304,93701302,93703609,93706393,93707029,93708890,93709616,93709890,93712414,93713937,93716493,93730294,93731528,93731961,93732497,93734140,93739316,93742045,93743583,93744380,93746306,93747487,93758011,93758686,93758944,93760886,93761151,93763544,93763765,93766201,93768671,93774703,93776487,93777036,93780057,
Seq10648	chr7	120584531	120585150	WNT16	NM_016087	7	+	-167816	120752656	120768392	120752705	120766634	4	120752656,120756856,120758967,120766170,	120752769,120757106,120759253,120768392,
Seq10649	chr2	38874907	38875526	GEMIN6	NM_024775	2	+	16387	38858830	38862607	38859636	38862537	3	38858830,38859617,38862162,	38858926,38859763,38862607,
Seq1065	chr15	34582064	34582331	C15orf41	NM_032499	15	+	-92189	34674386	34889738	34737346	34887945	12	34674386,34720097,34723770,34724715,34733590,34737325,34771177,34771618,34776815,34788715,34789348,34887816,	34674410,34720151,34723815,34724779,34733650,34737397,34771256,34771667,34776882,34788780,34789453,34889738,
Seq10650	chr12	78075016	78075635	SYT1	NM_005639	12	+	-60088	78135413	78368970	78135430	78367034	8	78135413,78203697,78209918,78213979,78217294,78271412,78361983,78366828,	78135595,78203881,78210040,78214146,78217461,78271529,78362116,78368970,
Seq10652	chr10	63332161	63332780	ARID5B	NM_032199	10	+	1023	63331448	63526708	63331474	63522794	10	63331448,63331923,63369947,63429855,63480652,63486881,63489007,63499464,63515466,63520626,	63331494,63332177,63370172,63430085,63480764,63487082,63489059,63499561,63515664,63526708,
Seq10653	chr10	50749590	50750209	OGDHL	NM_018245	10	-	-109526	50612716	50640374	50613279	50636643	23	50612716,50614074,50614408,50615837,50615998,50616242,50617712,50618761,50620879,50622045,50622701,50623395,50623849,50624801,50625080,50627777,50628890,50629878,50630184,50630689,50634827,50636440,50640290,	50613402,50614228,50614571,50615909,50616123,50616313,50617890,50618888,50621029,50622173,50622803,50623547,50624028,50624929,50625259,50627867,50629036,50630032,50630299,50630791,50634997,50636644,50640374,
Seq10654	chr6	162978342	162978961	PACRG	NM_152410	6	+	-89502	163068153	163656512	163069257	163656008	7	163068153,163069181,163155168,163403171,163430280,163653800,163655848,	163068300,163069412,163155302,163403342,163430429,163653916,163656512,
Seq10656	chr6	154802775	154803395	CNKSR3	NM_173515	6	-	70359	154768125	154873444	154769179	154872939	13	154768125,154773168,154773759,154777124,154785331,154785740,154790953,154793297,154796291,154804117,154804913,154812920,154872888,	154769477,154773257,154773967,154777248,154785477,154785808,154791012,154793416,154796332,154804204,154805115,154813083,154873444,
Seq10657	chr5	57007856	57008476	DKFZp686D0972	NM_001017992	5	-	-193774	56811600	56814392	56813160	56814290	1	56811600	56814392
Seq10659	chr17	59618266	59618886	ERN1	NM_152461	17	-	-57369	59559843	59561207	59560908	59561120	1	59559843	59561207
Seq1066	chr16	80651719	80651986	HSD17B2	NM_002153	16	+	25490	80626363	80689637	80626530	80689541	5	80626363,80659275,80662047,80682007,80689180,	80626794,80659487,80662232,80682144,80689637,
Seq10660	chr10	29784877	29785497	LYZL1	NM_032517	10	+	167192	29617995	29640162	29618052	29639993	5	29617995,29620777,29621453,29639044,29639924,	29618164,29620940,29621611,29639122,29640162,
Seq10661	chr5	55265260	55265880	IL6ST	NM_002184	5	-	60949	55272451	55326519	55272666	55307862	17	55272451,55274254,55279077,55283048,55283513,55283834,55286394,55287609,55288793,55291986,55294936,55295730,55299860,55301134,55307799,55314308,55326368,	55273403,55274335,55279173,55283188,55283659,55283935,55286576,55287819,55288875,55292145,55295090,55295896,55299980,55301439,55307877,55314395,55326519,
Seq10663	chr15	65156982	65157602	SMAD3	NM_005902	15	+	12044	65145248	65274585	65145546	65269927	9	65145248,65244286,65244644,65246170,65249945,65260632,65264118,65266756,65269804,	65145751,65244479,65244775,65246244,65249995,65260844,65264255,65266900,65274585,
Seq10664	chr6	47354279	47354899	TNFRSF21	NM_014452	6	-	31049	47307227	47385638	47308459	47385205	6	47307227,47310364,47328950,47359632,47361638,47385110,	47308688,47310592,47329215,47360126,47362289,47385638,
Seq10665	chr16	67377985	67378605	CDH1	NM_004360	16	+	49600	67328695	67426944	67328819	67424902	16	67328695,67329700,67393073,67399827,67400096,67401600,67403087,67403538,67404716,67406918,67410683,67413404,67414802,67419577,67421057,67424693,	67328866,67329814,67393296,67399970,67400251,67401744,67403262,67403666,67404898,67407162,67410828,67413628,67415029,67419707,67421200,67426944,
Seq10666	chr1	158499102	158499722	WDR42A	NM_015726	1	-	-810	158452128	158498602	158454005	158480421	14	158452128,158454737,158455262,158459064,158460855,158461475,158462004,158467710,158473548,158475020,158476110,158480373,158497698,158498530,	158454121,158454853,158455381,158459194,158460962,158461532,158462076,158467820,158473642,158475160,158476783,158480447,158497771,158498602,
Seq10667	chr6	151807030	151807650	C6orf96	NM_017909	6	-	7611	151767682	151814951	151768062	151808638	12	151767682,151768547,151780106,151784072,151785368,151786352,151790309,151792965,151795982,151799273,151808135,151814843,	151768094,151768663,151780226,151784148,151785432,151786458,151790409,151793004,151796057,151799381,151808652,151814951,
Seq10668	chrX	68445444	68446064	PJA1	NM_022368	23	-	-143690	68297422	68302064	68297874	68299805	3	68297422,68299513,68301939,	68298948,68300033,68302064,
Seq10669	chr12	94884244	94884864	AMDHD1	NM_152435	12	+	23353	94861201	94886499	94861307	94885751	9	94861201,94870625,94872819,94874593,94878306,94880263,94883594,94884256,94885664,	94861443,94870731,94872883,94874870,94878531,94880387,94883687,94884416,94886499,
Seq1067	chr16	76877028	76877295	WWOX	NM_130844	16	+	186111	76691051	76691595	76691176	76691286	1	76691051	76691595
Seq10671	chr1	143662070	143662690	PDE4DIP	NM_001002811	1	-	-18992	143601947	143643388	143603570	143643064	19	143601947,143603857,143614433,143615981,143617415,143617777,143621225,143623238,143623486,143626801,143627926,143628855,143629175,143630189,143633191,143633543,143633875,143635046,143641940,	143603575,143603945,143614560,143616093,143617552,143617893,143621316,143623319,143623650,143626995,143628105,143628992,143629288,143630347,143633403,143633635,143633994,143635177,143643388,
Seq10672	chr10	104669863	104670483	CNNM2	NM_199077	10	+	2070	104668103	104677356	104668227	104677128	2	104668103,104677091,	104669847,104677356,
Seq10673	chr12	78465238	78465858	PAWR	NM_002583	12	-	143372	78509877	78608920	78510517	78608154	7	78509877,78512239,78514421,78531485,78538986,78607639,78608782,	78510603,78512343,78514568,78531519,78539117,78608301,78608920,
Seq10674	chr1	93830373	93830993	BCAR3	NM_003567	1	-	89289	93799937	93919972	93800385	93913073	12	93799937,93805423,93805884,93809814,93814158,93820445,93822162,93827121,93830409,93880447,93912757,93919741,	93800563,93805635,93805995,93809985,93814273,93821097,93822265,93827563,93830537,93880486,93913084,93919972,
Seq10675	chr10	89610880	89611500	PTEN	NM_000314	10	+	-1984	89613174	89718510	89614206	89715208	9	89613174,89643761,89675249,89680782,89682749,89701854,89707589,89710630,89715023,	89614284,89643845,89675293,89680825,89682987,89701995,89707755,89710854,89718510,
Seq10676	chr11	92897145	92897765	C11orf75	NM_020179	11	-	18706	92851286	92916161	92851823	92852002	3	92851286,92872089,92916089,	92852082,92872161,92916161,
Seq10677	chr1	166537894	166538515	TBX19	NM_005149	1	+	21304	166516901	166550285	166516952	166548863	8	166516901,166527021,166529005,166533585,166536283,166540869,166544603,166548569,	166517154,166527285,166529139,166533646,166536344,166541057,166544738,166550285,
Seq10679	chr11	113679864	113680485	NNMT	NM_006169	11	+	8431	113671744	113688447	113672488	113688408	3	113671744,113673882,113687976,	113672641,113674089,113688447,
Seq1068	chr14	93495763	93496030	ASB2	NM_016150	14	-	-2378	93470265	93493519	93470754	93493030	8	93470265,93473796,93475206,93483447,93487097,93489450,93490415,93492864,	93470890,93473949,93475770,93483618,93487342,93489605,93490581,93493519,
Seq10680	chr1	19795362	19795983	C1orf151	NM_001032363	1	+	-381	19796053	19827760	19796126	19825481	4	19796053,19821180,19822554,19825467,	19796189,19821227,19822663,19827760,
Seq10681	chr14	88904791	88905412	CHES1	NM_005197	14	-	48025	88692277	88953126	88698510	88948572	6	88692277,88716797,88817046,88886768,88948030,88952967,	88699065,88716902,88817110,88886904,88948586,88953126,
Seq10683	chr10	25009600	25010221	ARHGAP21	NM_020824	10	-	42639	24912550	25052549	24913346	25050830	26	24912550,24918205,24920159,24920576,24920821,24923884,24924051,24924651,24924822,24925674,24926381,24926879,24929580,24930912,24933246,24936433,24936679,24948407,24951667,24958930,24962336,24963945,24995919,24999152,25050771,25052496,	24915040,24918236,24920264,24920617,24920946,24923973,24924124,24924729,24924977,24925816,24926517,24926943,24929864,24931037,24933282,24936535,24936837,24950303,24951696,24958984,24962414,24964037,24995943,24999331,25051213,25052549,
Seq10684	chr1	162869904	162870525	PBX1	NM_002585	1	+	74655	162795560	163082932	162795683	163082536	9	162795560,162799098,163028354,163035559,163043402,163047850,163055932,163057397,163082444,	162795873,162799171,163028598,163035749,163043537,163048009,163056044,163057486,163082932,
Seq10685	chr7	86315477	86316098	KIAA1324L	NM_152748	7	-	191679	86347173	86507466	86347722	86408623	21	86347173,86358975,86360173,86364757,86374921,86375698,86377063,86379323,86380192,86381974,86385693,86386471,86392779,86393987,86405377,86406059,86407261,86408603,86409269,86412150,86507354,	86347781,86359140,86360351,86364883,86375022,86375794,86377252,86379496,86380455,86382111,86385795,86386561,86392907,86394167,86405465,86406211,86407366,86408636,86409355,86412297,86507466,
Seq10686	chr21	41660395	41661016	MX2	NM_002463	21	+	4887	41655819	41702738	41670703	41702029	14	41655819,41670632,41671585,41673813,41676206,41684361,41689383,41691409,41692693,41692992,41695766,41697063,41700540,41701787,	41655851,41670951,41671777,41673947,41676360,41684499,41689581,41691487,41692815,41693133,41695924,41697139,41700794,41702738,
Seq10687	chr10	92680693	92681314	ANKRD1	NM_014391	10	-	-9993	92661836	92671011	92662602	92670763	9	92661836,92665279,92665518,92665907,92667468,92668601,92668867,92669905,92670737,	92662712,92665377,92665616,92666005,92667566,92668708,92669004,92670084,92671011,
Seq10688	chr11	122595070	122595691	ASAM	NM_024769	11	-	-24165	122448244	122571216	122449391	122570857	7	122448244,122450619,122459002,122459597,122460429,122473712,122570830,	122449691,122450760,122459124,122459764,122460630,122473869,122571216,
Seq10689	chr8	71848173	71848794	XKR9	NM_001011720	8	+	104331	71744153	71810729	71755847	71809212	5	71744153,71749606,71755569,71781721,71808584,	71744326,71749687,71756118,71781941,71810729,
Seq10690	chr3	57340130	57340751	ASB14	NM_130387	3	-	-52422	57277418	57288019	57285617	57288019	4	57277418,57285595,57286834,57287444,	57278685,57285795,57286987,57288019,
Seq10691	chr6	109545226	109545847	C6orf182	NM_173830	6	+	-11663	109557199	109591795	109573117	109590865	11	109557199,109573114,109574653,109578013,109581728,109583125,109583686,109586920,109587164,109588467,109590644,	109557387,109573276,109574832,109578134,109581844,109583202,109583772,109586997,109587357,109588611,109591795,
Seq10692	chr16	83758765	83759386	FAM92B	NM_198491	16	-	-55462	83689465	83703614	83690291	83703458	8	83689465,83691245,83693320,83696433,83698952,83699137,83701332,83703439,	83690452,83691346,83693433,83696543,83699053,83699205,83701566,83703614,
Seq10693	chr1	155606231	155606852	FCRL5	NM_031281	1	-	182392	155749791	155788933	155752088	155788775	17	155749791,155752255,155754842,155755113,155756156,155756844,155757430,155760692,155764030,155771027,155775499,155779272,155780675,155781244,155783356,155785973,155788745,	155752177,155752286,155754910,155755195,155756183,155756960,155757705,155760970,155764308,155771305,155775777,155779550,155780959,155781495,155783610,155785993,155788933,
Seq10694	chr1	219001761	219002382	MOSC2	NM_017898	1	+	13774	218988298	219024216	218988496	219021865	8	218988298,218994911,219001622,219002874,219019982,219020132,219021742,219023883,	218988767,218995084,219001784,219003014,219020043,219020203,219021896,219024216,
Seq10695	chr14	89873023	89873644	C14orf102	NM_199043	14	-	-5303	89814150	89868031	89814432	89840342	12	89814150,89815158,89822450,89824313,89826317,89828793,89834356,89837335,89838816,89840031,89848490,89867937,	89814557,89815229,89822588,89825241,89826703,89828968,89834476,89837468,89839221,89840478,89848639,89868031,
Seq10696	chr7	86813201	86813822	CROT	NM_021151	7	+	566	86812946	86867044	86816320	86865895	18	86812946,86813591,86816299,86826457,86828641,86828979,86836627,86842883,86843079,86844600,86849161,86849325,86849664,86858840,86859817,86859981,86860199,86865775,	86813018,86813681,86816434,86826581,86828822,86829103,86836735,86842976,86843204,86844701,86849244,86849432,86849794,86858963,86859895,86860074,86860318,86867044,
Seq10697	chr2	85049948	85050569	KCMF1	NM_020122	2	+	-1499	85051757	85134958	85052085	85134042	7	85051757,85108522,85115649,85124197,85126737,85129999,85133781,	85052100,85108689,85115788,85124298,85126911,85130281,85134958,
Seq10699	chr12	29965258	29965879	TMTC1	NM_175861	12	-	-136611	29545025	29828958	29551045	29812252	18	29545025,29556242,29558681,29560548,29561626,29562671,29564817,29580408,29601056,29616304,29627606,29648377,29677346,29795865,29799908,29802903,29812097,29828507,	29551185,29556319,29558803,29560685,29561770,29562806,29564919,29580516,29601199,29616417,29627773,29648498,29677535,29796071,29800084,29802976,29812274,29828958,
Seq107	chr6	142738949	142739157	GPR126	NM_001032394	6	+	74295	142664758	142809077	142665159	142806211	25	142664758,142672373,142730398,142732999,142744780,142753087,142755777,142756725,142760442,142763314,142764823,142765449,142766631,142768517,142770979,142772703,142774134,142777798,142778625,142780102,142782650,142800263,142801041,142803737,142806166,	142665160,142672473,142730739,142733622,142744848,142753172,142755829,142756787,142760584,142763425,142764887,142765659,142766802,142768657,142771098,142772748,142774240,142777925,142778893,142780198,142782933,142800364,142801193,142803782,142809077,
Seq1070	chr13	47568994	47569261	MED4	NM_014166	13	-	-1888	47548092	47567240	47549275	47567214	7	47548092,47551980,47553781,47555507,47558418,47562488,47567090,	47549447,47552111,47553867,47555564,47558588,47562554,47567240,
Seq10700	chr14	94298459	94299081	GSC	NM_173849	14	-	7481	94304312	94306251	94304580	94306104	3	94304312,94305047,94305750,	94304738,94305306,94306251,
Seq10702	chr11	75172312	75172934	DGAT2	NM_032564	11	+	15168	75157455	75190224	75157684	75189200	8	75157455,75173310,75178880,75179353,75185020,75185850,75186919,75189046,	75157804,75173438,75178987,75179423,75185224,75186024,75187121,75190224,
Seq10703	chr20	17987925	17988547	OVOL2	NM_021220	20	-	-1716	17952795	17986520	17953279	17986277	4	17952795,17970177,17985300,17986178,	17953595,17970366,17985520,17986520,
Seq10704	chr1	18327071	18327693	IGSF21	NM_032880	1	+	20556	18306826	18577562	18307209	18577406	10	18306826,18426978,18490946,18533972,18561195,18564303,18575390,18575880,18576473,18577336,	18307278,18427090,18491067,18534090,18561310,18564777,18575475,18576072,18576511,18577562,
Seq10705	chr1	235990718	235991340	ZP4	NM_021186	1	-	129528	236112333	236120557	236112344	236120557	12	236112333,236112664,236114691,236115087,236115313,236115678,236116693,236117296,236118280,236119789,236119977,236120383,	236112471,236112768,236114769,236115237,236115502,236115808,236116790,236117483,236118432,236119891,236120098,236120557,
Seq10706	chr13	38495765	38496387	C13orf23	NM_025138	13	-	14109	38482002	38510185	38483501	38498490	13	38482002,38484219,38484827,38489636,38494462,38495188,38496609,38498413,38500363,38501417,38503699,38506267,38509334,	38483623,38484369,38486612,38489680,38494548,38495266,38496692,38498522,38500456,38501511,38503767,38506332,38510185,
Seq10707	chr5	94485840	94486462	MCTP1	NM_001002796	5	-	-43210	94068956	94442941	94068956	94442941	23	94068956,94069972,94072278,94076237,94140570,94160473,94229793,94231877,94232332,94232775,94234599,94250339,94256109,94270711,94274266,94279356,94285422,94293413,94301543,94303807,94314678,94378826,94442885,	94069027,94070069,94072387,94076346,94140623,94160592,94229912,94231951,94232433,94232877,94234701,94250432,94256295,94270841,94274436,94279433,94285481,94293451,94301654,94303886,94314820,94378943,94442941,
Seq10709	chr7	155436803	155437425	SHH	NM_000193	7	-	-139387	155288318	155297727	155288354	155297576	3	155288318,155291750,155297277,	155289180,155292011,155297727,
Seq1071	chr10	97023366	97023633	PDLIM1	NM_020992	10	-	17271	96987321	97040770	96987671	97040661	7	96987321,96988314,96996961,97013610,97018524,97021379,97040566,	96987857,96988431,96997112,97013809,97018608,97021530,97040770,
Seq10710	chr8	144417967	144418589	GLI4	NM_138465	8	+	-2703	144420981	144430473	144422941	144430348	4	144420981,144422904,144428248,144429441,	144421028,144423064,144428346,144430473,
Seq10711	chr14	90884995	90885617	GPR68	NM_003485	14	-	-95330	90768629	90789976	90770049	90771176	2	90768629,90789811,	90771275,90789976,
Seq10712	chr16	31050160	31050782	PRSS8	NM_002773	16	-	4180	31050256	31054651	31050830	31054319	6	31050256,31051250,31051503,31052047,31053975,31054235,	31051156,31051416,31051774,31052209,31053992,31054651,
Seq10713	chr2	206548076	206548699	FLJ20309	NM_017759	2	-	110763	206576810	206659150	206577533	206635984	12	206576810,206577848,206580252,206582545,206590648,206592704,206601079,206619472,206629166,206635767,206636119,206658869,	206577597,206578501,206580409,206582762,206590781,206592813,206601303,206619580,206629911,206636013,206636212,206659150,
Seq10714	chr6	52561552	52562175	TRAM2	NM_012288	6	-	-12044	52470160	52549820	52475953	52549671	11	52470160,52477347,52478355,52478788,52480309,52480990,52482284,52488762,52489384,52508539,52549552,	52476026,52477510,52478498,52478892,52480379,52481074,52482342,52488878,52489493,52508602,52549820,
Seq10715	chr7	4631774	4632397	FOXK1	NM_001037165	7	+	-56370	4688455	4777599	4688465	4768620	9	4688455,4746994,4760615,4761393,4763150,4765207,4765467,4767220,4768340,	4689024,4747179,4760771,4761539,4763343,4765373,4765751,4767444,4777599,
Seq10716	chr10	103587468	103588091	KCNIP2	NM_173194	10	-	1821	103575721	103589600	103577099	103589586	8	103575721,103577435,103577635,103577897,103578135,103578373,103578821,103589499,	103577146,103577497,103577739,103578004,103578205,103578442,103578945,103589600,
Seq10718	chr10	97031747	97032370	PDLIM1	NM_020992	10	-	8712	96987321	97040770	96987671	97040661	7	96987321,96988314,96996961,97013610,97018524,97021379,97040566,	96987857,96988431,96997112,97013809,97018608,97021530,97040770,
Seq10719	chr20	41646457	41647080	IFT52	NM_016004	20	+	-6224	41652992	41709274	41656752	41709036	14	41652992,41656746,41658488,41665813,41666236,41667055,41675903,41680993,41682910,41685944,41697979,41699198,41704532,41708989,	41653107,41656870,41658575,41665942,41666311,41667126,41676029,41681079,41682978,41686098,41698066,41699306,41704677,41709274,
Seq1072	chr22	28842606	28842873	HORMAD2	NM_152510	22	+	36288	28806452	28903057	28819941	28902155	11	28806452,28819904,28824840,28829425,28830389,28837784,28838484,28844968,28847620,28847952,28902051,	28806479,28819991,28824981,28829488,28830425,28837804,28838510,28845035,28847777,28848202,28903057,
Seq10720	chr2	191495202	191495825	GLS	NM_014905	2	+	41668	191453846	191538509	191454055	191535956	18	191453846,191468122,191468574,191473534,191474917,191477974,191483233,191493994,191494115,191496887,191497513,191500276,191503407,191504515,191526535,191527554,191527725,191535800,	191454440,191468218,191468695,191473663,191474996,191478137,191483291,191494026,191494173,191496953,191497563,191500452,191503538,191504607,191526596,191527630,191527788,191538509,
Seq10721	chr20	23080836	23081459	LOC200261	NM_182535	20	-	-19891	23053704	23061257	23054598	23054910	4	23053704,23057265,23057601,23061135,	23055174,23057365,23057801,23061257,
Seq10722	chr10	112485453	112486076	PDCD4	NM_014456	10	+	-135821	112621585	112649752	112625775	112647835	12	112621585,112625713,112630980,112632750,112635000,112637412,112639280,112640303,112643838,112644159,112645695,112647775,	112621765,112625817,112631282,112632844,112635113,112637633,112639377,112640417,112643945,112644269,112645834,112649752,
Seq10725	chr11	47231606	47232229	ACP2	NM_001610	11	-	-4980	47217428	47226938	47218242	47226915	11	47217428,47220849,47221144,47221365,47222861,47223431,47223600,47223808,47225767,47226164,47226802,	47218375,47221024,47221250,47221447,47222993,47223520,47223698,47223960,47225853,47226259,47226938,
Seq10727	chr9	35791091	35791714	NPR2	NM_003995	9	+	8998	35782405	35799726	35782405	35799441	22	35782405,35783894,35789614,35790018,35790385,35790705,35791066,35791639,35791922,35792202,35792499,35792728,35795507,35795826,35796061,35796388,35797019,35797326,35798505,35798751,35799152,35799376,	35783071,35784099,35789727,35790153,35790479,35790837,35791150,35791759,35791996,35792279,35792603,35792799,35795666,35795981,35796229,35796534,35797142,35797394,35798679,35798849,35799243,35799726,
Seq10729	chr1	33615904	33616527	PHC2	NM_198040	1	-	-2436	33561810	33613780	33563052	33613726	14	33561810,33567057,33568258,33569535,33570462,33572277,33592588,33593028,33605303,33606723,33608608,33609204,33610476,33613553,	33563206,33567333,33568399,33569649,33570591,33572479,33592753,33593440,33605615,33606809,33608772,33609281,33610634,33613780,
Seq1073	chr17	8430618	8430885	MYH10	NM_005964	17	-	44009	8318255	8474760	8319846	8467288	41	8318255,8320918,8322380,8324152,8324444,8325364,8328180,8331475,8334382,8336339,8336818,8337775,8339179,8343312,8344868,8348736,8350360,8352596,8353854,8356493,8357580,8357828,8362673,8362923,8364920,8365134,8379429,8379800,8386149,8389490,8390586,8392355,8392686,8396088,8397997,8413762,8421278,8433123,8448868,8466944,8474696,	8319990,8321090,8322488,8324360,8324567,8325452,8328308,8331636,8334594,8336551,8337066,8337927,8339283,8343518,8345012,8348948,8350531,8352719,8353991,8356699,8357711,8357936,8362833,8362992,8365041,8365327,8379543,8379973,8386322,8389642,8390704,8392450,8392829,8396186,8398060,8413854,8421380,8433150,8449024,8467319,8474760,
Seq10731	chr1	199731177	199731800	CSRP1	NM_004078	1	-	11384	199719282	199742872	199720463	199732053	6	199719282,199721033,199724605,199725926,199731942,199742820,	199720539,199721126,199724734,199726094,199732054,199742872,
Seq10733	chr12	27568883	27569506	PPFIBP1	NM_177444	12	+	884	27568311	27692164	27677596	27692083	6	27568311,27622351,27677561,27679109,27690261,27691928,	27568564,27622438,27677659,27679314,27690347,27692164,
Seq10734	chr6	33043252	33043875	BRD2	NM_005104	6	+	-851	33044414	33057058	33048653	33056472	13	33044414,33047349,33050216,33051138,33051785,33052004,33052316,33053196,33053511,33053880,33055582,33056096,33056336,	33044810,33048681,33050519,33051275,33051923,33052218,33052690,33053324,33053759,33054142,33055886,33056218,33057058,
Seq10735	chr17	44455012	44455635	IGF2BP1	NM_006546	17	+	25552	44429772	44488503	44430106	44481804	15	44429772,44431469,44457978,44458826,44464270,44470528,44472317,44473738,44474602,44475788,44476327,44477351,44478250,44478620,44481712,	44430280,44431529,44458026,44458877,44464333,44470809,44472451,44473860,44474737,44475910,44476446,44477425,44478381,44478733,44488503,
Seq10736	chr1	195409788	195410412	ZBTB41	NM_194314	1	-	26194	195389436	195436294	195395111	195436225	10	195389436,195407912,195410762,195412316,195414169,195416740,195424044,195426514,195427444,195435106,	195395766,195408000,195410867,195412422,195414264,195416869,195424191,195426583,195427651,195436294,
Seq10737	chr5	150813453	150814077	SLC36A1	NM_078483	5	+	6410	150807355	150852131	150818546	150848007	11	150807355,150818541,150823306,150824267,150824827,150826952,150827460,150833426,150836343,150839073,150847736,	150807566,150818688,150823396,150824355,150824922,150827036,150827678,150833524,150836509,150839242,150852131,
Seq10738	chr14	96002772	96003396	PAPOLA	NM_032632	14	+	-35388	96038472	96103198	96038682	96101139	22	96038472,96056144,96057095,96061399,96063519,96064042,96067564,96068420,96068600,96070580,96071968,96073065,96078332,96078863,96080238,96083886,96088569,96091936,96092264,96096738,96098908,96101044,	96038689,96056317,96057161,96061480,96063628,96064095,96067675,96068509,96068738,96070652,96072088,96073149,96078385,96078982,96080347,96084007,96088711,96092036,96092502,96096800,96098982,96103198,
Seq10739	chr17	16612576	16613200	ZNF624	NM_020787	17	-	-115006	16464775	16497882	16466326	16493782	6	16464775,16477900,16478668,16491367,16493696,16497802,	16468547,16477995,16478794,16491432,16493784,16497882,
Seq1074	chr9	122537947	122538214	FBXW2	NM_012164	9	-	57269	122566271	122595349	122566752	122590356	7	122566271,122573446,122574852,122578191,122580449,122589867,122595247,	122566945,122573615,122574938,122578324,122580643,122590376,122595349,
Seq10741	chr2	143343610	143344234	KYNU	NM_001032998	2	+	-7742	143351664	143463573	143359406	143462904	12	143351664,143359387,143392647,143401697,143428848,143430241,143431679,143434662,143459122,143459986,143462883,143463380,	143351774,143359574,143392767,143401779,143428909,143430312,143431753,143434808,143459220,143460059,143462942,143463573,
Seq10742	chr2	42323747	42324371	EML4	NM_019063	2	+	74040	42250019	42413189	42250255	42410850	23	42250019,42326148,42337144,42341764,42343821,42345349,42361493,42363466,42365277,42366912,42368870,42375768,42376024,42381884,42383747,42383958,42385127,42396605,42398070,42406110,42406797,42409529,42410377,	42250279,42326330,42337273,42341937,42343949,42345374,42361616,42363615,42365346,42367022,42368965,42375902,42376159,42382035,42383872,42384089,42385194,42396693,42398167,42406197,42406895,42409659,42413189,
Seq10743	chr3	12981378	12982002	IQSEC1	NM_014869	3	-	2269	12914373	12983959	12915888	12983950	14	12914373,12919272,12924848,12925772,12928128,12929927,12931603,12932093,12936929,12938619,12941080,12951947,12958070,12983886,	12915932,12919321,12925024,12925933,12928227,12930052,12931632,12932232,12937095,12938741,12941241,12953196,12958364,12983959,
Seq10745	chr13	27495212	27495836	CDX2	NM_001265	13	-	-54208	27434278	27441316	27435251	27441142	3	27434278,27437006,27440602,	27435505,27437151,27441316,
Seq10746	chr15	53304046	53304670	C15orf15	NM_016304	15	-	-27836	53260812	53276522	53261641	53276379	6	53260812,53262804,53264851,53270464,53272209,53276299,	53261714,53262889,53264914,53270536,53272322,53276522,
Seq10747	chr1	191548990	191549614	B3GALT2	NM_003783	1	-	-126956	191414798	191422346	191416046	191417314	2	191414798,191421774,	191417436,191422346,
Seq10748	chr17	60245317	60245941	LRRC37A3	NM_199340	17	-	99735	60280949	60345364	60281178	60323836	14	60280949,60282419,60285358,60286021,60289479,60295041,60295674,60312665,60313394,60316260,60319108,60321228,60324941,60345329,	60281223,60282468,60285462,60287552,60289597,60295115,60295745,60312745,60313465,60316331,60319179,60324233,60325038,60345364,
Seq10749	chr12	9377873	9378497	PZP	NM_002864	12	-	-125953	9192703	9252232	9192834	9252203	36	9192703,9193423,9194506,9195466,9196082,9196686,9196987,9198478,9201037,9201629,9202282,9203800,9204176,9204895,9206459,9207530,9207995,9209001,9209914,9212731,9213292,9224845,9225837,9236055,9236374,9237939,9240192,9240433,9240874,9244226,9244754,9245189,9246181,9246387,9247630,9252121,	9192856,9193464,9194608,9195534,9196172,9196813,9197205,9198701,9201217,9201703,9202438,9203887,9204352,9204978,9206510,9207651,9208121,9209229,9210064,9212836,9213453,9224994,9225979,9236118,9236601,9238100,9240301,9240547,9240985,9244310,9244922,9245209,9246233,9246546,9247813,9252232,
Seq1075	chr17	57530714	57530981	THRAP1	NM_005121	17	-	-33424	57374748	57497424	57378610	57497347	30	57374748,57379059,57382967,57385107,57387524,57387822,57388481,57393009,57393730,57394894,57397148,57398604,57400177,57404869,57414340,57416313,57416793,57417142,57419149,57424682,57427294,57442692,57461683,57461993,57463586,57465929,57467605,57484679,57495209,57497282,	57378742,57379159,57383140,57385255,57387709,57387980,57388623,57393232,57393921,57395113,57397610,57398793,57400400,57405030,57415256,57416509,57417007,57417232,57419270,57424763,57427507,57443375,57461793,57462155,57463780,57466126,57467750,57484847,57495443,57497424,
Seq10751	chr17	45560587	45561211	SAMD14	NM_174920	17	-	1266	45545034	45562165	45545255	45557321	11	45545034,45546286,45546549,45546719,45547926,45548192,45548365,45549769,45550523,45557279,45561879,	45545410,45546441,45546668,45546802,45548085,45548266,45548452,45550057,45550689,45557333,45562165,
Seq10752	chr11	59291058	59291682	STX3	NM_004177	11	+	11906	59279464	59326751	59279654	59321414	11	59279464,59297259,59311085,59312921,59314567,59316155,59317147,59317428,59319420,59321331,59324903,	59279683,59297342,59311184,59312995,59314634,59316263,59317220,59317562,59319530,59321444,59326751,
Seq10753	chr1	117326021	117326646	IGSF2	NM_004258	1	+	-19623	117345956	117380561	117345962	117378245	10	117345956,117353994,117355694,117357550,117361234,117362300,117365717,117369653,117378004,117380343,	117346004,117354374,117356110,117357936,117361617,117362704,117366127,117370048,117378278,117380561,
Seq10754	chr14	23965597	23966222	LOC643866	NM_001039771	14	-	2661	23965588	23968570	23966834	23968099	3	23965588,23967331,23967800,	23967031,23967450,23968570,
Seq10755	chr1	234720514	234721139	LGALS8	NM_201545	1	+	-27361	234748187	234779618	234755993	234778083	12	234748187,234748346,234755890,234767419,234768801,234770486,234771576,234772683,234772837,234773482,234774672,234777934,	234748206,234748422,234756037,234767507,234769011,234770605,234771632,234772709,234772962,234773570,234774837,234779618,
Seq10756	chr14	66790688	66791313	MPP5	NM_022474	14	+	13228	66777773	66872287	66815640	66869425	15	66777773,66806170,66815487,66828980,66837858,66838441,66838879,66839991,66848996,66853301,66853877,66856699,66857526,66860171,66869249,	66778002,66806252,66816006,66829188,66837935,66838587,66839040,66840068,66849179,66853372,66853948,66856866,66857728,66860281,66872287,
Seq10757	chr1	171445924	171446549	TNFSF4	NM_003326	1	-	-3144	171419493	171443093	171422277	171442937	3	171419493,171424282,171442785,	171422626,171424330,171443093,
Seq10758	chr8	22278905	22279530	SLC39A14	NM_015359	8	+	-1519	22280736	22336140	22318168	22333155	9	22280736,22318153,22321767,22323403,22328237,22329226,22329530,22331108,22333009,	22280865,22318437,22321953,22323572,22328359,22329414,22329737,22331292,22336140,
Seq10759	chr4	170426723	170427348	SH3RF1	NM_020870	4	-	1788	170251981	170428823	170254244	170426937	12	170251981,170264572,170273994,170275248,170278544,170279825,170287771,170294043,170313205,170314129,170426545,170428584,	170254412,170264930,170274355,170275507,170278714,170279991,170287881,170294345,170313300,170314404,170427032,170428823,
Seq1076	chr6	53769002	53769269	LRRC1	NM_018214	6	+	1400	53767736	53896877	53768013	53895549	14	53767736,53814866,53851749,53855643,53869254,53869585,53870041,53872503,53875385,53877135,53886610,53892254,53893381,53895391,	53768171,53814983,53851827,53855732,53869310,53869648,53870115,53872647,53875503,53877218,53886725,53892426,53893517,53896877,
Seq10760	chr1	182083382	182084007	GLT25D2	NM_015101	1	-	189791	182171589	182273485	182174517	182273113	12	182171589,182176337,182179952,182181188,182186763,182190518,182199657,182205025,182209372,182210853,182214166,182272851,	182174793,182176543,182180079,182181320,182186869,182190594,182199776,182205229,182209506,182210970,182214276,182273485,
Seq10761	chr10	14942720	14943345	SUV39H2	NM_024670	10	+	-17872	14960904	14986307	14978853	14984516	5	14960904,14978850,14981543,14983137,14984410,	14961131,14979521,14981689,14983266,14986307,
Seq10762	chr1	118288189	118288814	WDR3	NM_006784	1	+	14589	118273913	118304571	118277465	118303592	28	118273913,118277433,118278618,118280914,118282625,118283622,118284972,118285269,118285895,118286582,118287541,118290231,118292550,118293896,118294140,118294979,118296121,118296442,118296673,118297091,118297621,118298152,118298725,118299460,118301213,118303055,118303437,118304263,	118273927,118277635,118278827,118281032,118282703,118283717,118285085,118285370,118285992,118286689,118287771,118290324,118292651,118293981,118294275,118295035,118296221,118296553,118296807,118297141,118297686,118298244,118298772,118299503,118301341,118303148,118304253,118304571,
Seq10763	chr2	131109734	131110359	CFC1	NM_032545	2	-	-36496	131066804	131073551	131066919	131073329	6	131066804,131071536,131071910,131072684,131072952,131073307,	131067118,131071645,131072024,131072857,131073001,131073551,
Seq10765	chr6	168105273	168105898	KIF25	NM_005355	6	+	-55816	168161401	168188617	168173114	168188524	8	168161401,168173020,168174301,168177410,168182081,168183593,168185497,168188355,	168161568,168173205,168174375,168177559,168182257,168183744,168185679,168188617,
Seq10766	chr12	6274153	6274778	PLEKHG6	NM_018173	12	+	-15397	6289862	6307931	6291653	6307571	16	6289862,6291585,6293055,6294431,6294980,6295295,6295681,6296729,6296973,6297283,6297727,6298171,6298419,6305854,6306680,6307562,	6289941,6291790,6293210,6294595,6295075,6295345,6295830,6296839,6297122,6297420,6297846,6298303,6298534,6305999,6307372,6307931,
Seq10767	chr12	31461604	31462229	FAM60A	NM_021238	12	-	-91578	31324793	31370339	31326912	31342404	7	31324793,31331834,31338005,31339434,31342277,31349186,31370224,	31327071,31331984,31338131,31339533,31342424,31349323,31370339,
Seq10768	chr11	82674905	82675530	CCDC90B	NM_021825	11	-	-194	82650153	82675024	82650600	82674662	9	82650153,82654554,82662337,82662483,82662641,82663329,82667416,82668831,82674563,	82650655,82654668,82662390,82662554,82662682,82663430,82667519,82668950,82675024,
Seq10769	chr10	43211453	43212078	HNRPF	NM_004966	10	-	12854	43201070	43224619	43202090	43203337	4	43201070,43210083,43211909,43224543,	43203389,43210141,43212043,43224619,
Seq10770	chr13	49282975	49283600	KPNA3	NM_002267	13	-	-18231	49171462	49265057	49173936	49264642	17	49171462,49174522,49177757,49178234,49178404,49181708,49183027,49191911,49194091,49194613,49197552,49204507,49204741,49204883,49205093,49219085,49264574,	49174034,49174616,49177919,49178305,49178508,49181836,49183158,49191955,49194260,49194699,49197637,49204602,49204793,49204912,49205182,49219129,49265057,
Seq10771	chr16	30254762	30255387	CD2BP2	NM_006110	16	-	19053	30271669	30274127	30271806	30273502	7	30271669,30272002,30272189,30272722,30273005,30273425,30274033,	30271916,30272108,30272621,30272879,30273143,30273528,30274127,
Seq10772	chr10	70649957	70650582	HKDC1	NM_025130	10	+	206	70650064	70697313	70650197	70696518	18	70650064,70656968,70662525,70662775,70668803,70670413,70672943,70675840,70677121,70678185,70680051,70680294,70686797,70687088,70688537,70690900,70695346,70696371,	70650259,70657130,70662673,70662894,70668898,70670512,70673126,70675995,70677354,70678489,70680196,70680413,70686892,70687187,70688720,70691055,70695579,70697313,
Seq10774	chr7	12718247	12718873	ARL4A	NM_005738	7	+	25075	12693485	12697080	12694404	12695006	2	12693485,12694315,	12693877,12697080,
Seq10775	chr6	56833209	56833835	DST	NM_183380	6	-	-17101	56430754	56816421	56431761	56815901	94	56430754,56432887,56435802,56436321,56438834,56441738,56442639,56442884,56443862,56444815,56446629,56448905,56450101,56454806,56455439,56458068,56459860,56462246,56464983,56465690,56466766,56470135,56470612,56473836,56474276,56476753,56479199,56479423,56481285,56482398,56483953,56488206,56489954,56490257,56499117,56500249,56501597,56502204,56502730,56505100,56507878,56509535,56524940,56528101,565…	56432023,56433010,56435912,56436520,56438951,56441755,56442713,56443038,56444024,56444978,56446758,56449093,56450244,56454934,56455633,56458227,56460029,56462365,56465189,56465845,56466936,56470263,56470809,56473991,56474449,56476854,56479300,56479545,56481511,56482629,56484156,56488424,56490061,56490376,56499323,56500490,56501681,56502530,56502889,56505266,56508048,56509696,56526411,56528596,565…
Seq10776	chr4	100727340	100727966	MTTP	NM_000253	4	+	12650	100715003	100763648	100715089	100763027	18	100715003,100722084,100723553,100729822,100731414,100731830,100734912,100737246,100740744,100741786,100746927,100748945,100751322,100751511,100753092,100759153,100761240,100762856,	100715149,100722271,100723696,100729929,100731530,100731969,100735062,100737403,100740912,100741893,100747139,100749156,100751419,100751632,100753319,100759277,100761410,100763648,
Seq10777	chr3	32308485	32309111	CMTM8	NM_178868	3	+	53624	32255174	32386814	32255468	32386462	4	32255174,32373868,32384367,32386379,	32255614,32374041,32384483,32386814,
Seq10778	chr16	22151365	22151991	EEF2K	NM_013302	16	+	26586	22125092	22207565	22144551	22202817	18	22125092,22144475,22163451,22167576,22169475,22169972,22175569,22176074,22176464,22177315,22179283,22181931,22183639,22185211,22185509,22192447,22199019,22202708,	22125500,22144796,22163551,22167636,22169512,22170143,22175718,22176206,22176591,22177516,22179350,22182008,22183701,22185345,22185697,22192571,22199197,22207565,
Seq10779	chr4	175642556	175643182	HPGD	NM_000860	4	-	37316	175647955	175680185	175649681	175680176	7	175647955,175650876,175653273,175666421,175675696,175679669,175680084,	175649819,175651039,175653349,175666517,175675802,175679792,175680185,
Seq1078	chr5	131976555	131976823	IL13	NM_002188	5	+	-45074	132021763	132024699	132021777	132023872	4	132021763,132023008,132023314,132023765,	132021950,132023061,132023418,132024699,
Seq10780	chr8	64058506	64059132	FLJ39198	NM_001039769	8	+	5846	64052973	64056862	64053659	64054111	1	64052973	64056862
Seq10781	chr15	91154041	91154667	CHD2	NM_001042572	15	+	-90068	91244422	91293464	91245471	91293313	13	91244422,91245400,91268554,91271477,91273263,91281751,91283811,91286055,91287076,91288648,91290054,91290271,91293185,	91245057,91245532,91268785,91271563,91273324,91281858,91283951,91286188,91287301,91288748,91290098,91290449,91293464,
Seq10782	chr10	46338204	46338830	SYT15	NM_031912	10	-	52089	46378533	46390606	46381975	46390453	8	46378533,46383845,46385007,46385720,46387431,46388586,46389254,46390447,	46382117,46384024,46385127,46385890,46387726,46388728,46389458,46390606,
Seq10783	chr11	119282691	119283317	PVRL1	NM_203286	11	-	-178360	119050309	119104644	119050511	119104472	6	119050309,119051078,119053021,119053474,119054334,119104394,	119050566,119051229,119053138,119053776,119054684,119104644,
Seq10784	chr18	54042260	54042886	NEDD4L	NM_015277	18	+	179796	53862777	54216368	53862890	54214480	30	53862777,53984017,54063638,54067110,54070212,54134193,54140636,54141443,54143207,54147206,54148949,54152029,54159249,54159889,54161117,54167748,54169202,54175405,54182479,54184210,54185957,54188608,54191385,54201457,54203737,54205650,54207296,54208857,54209698,54214378,	53862937,53984090,54063719,54067148,54070265,54134243,54140697,54141545,54143373,54147338,54149125,54152103,54159380,54160008,54161314,54167825,54169256,54175463,54182544,54184439,54186078,54188678,54191480,54201530,54203797,54205709,54207403,54208953,54209770,54216368,
Seq10785	chr2	114177261	114177887	SLC35F5	NM_025181	2	-	53295	114188402	114230869	114191821	114230455	16	114188402,114191799,114193200,114197150,114199424,114203447,114205630,114208632,114209823,114216738,114217759,114220323,114224471,114229211,114229500,114230416,	114189241,114191896,114193354,114197240,114199583,114203551,114205694,114208719,114209904,114216925,114217840,114220385,114224614,114229352,114229590,114230869,
Seq10786	chr8	118342480	118343106	SLC30A8	NM_173851	8	+	126276	118216517	118258132	118216747	118254100	8	118216517,118228373,118234363,118239110,118243157,118244844,118252453,118253955,	118216817,118228572,118234509,118239263,118243307,118244949,118252587,118258132,
Seq10787	chr9	89922627	89923253	CCRK	NM_001039803	9	-	-143454	89771180	89779486	89772196	89779180	8	89771180,89773928,89774530,89775302,89775510,89775881,89778656,89779106,	89772393,89774083,89774653,89775364,89775631,89776069,89778769,89779486,
Seq10788	chr3	178543857	178544483	TBL1XR1	NM_024665	3	-	-146437	178221867	178397733	178225979	178265458	16	178221867,178226854,178233452,178234679,178238579,178238794,178246610,178247781,178247967,178250478,178250959,178251985,178254254,178265401,178298947,178397602,	178226005,178226955,178233617,178234806,178238653,178238915,178246670,178247878,178248030,178250619,178251091,178252207,178254399,178265503,178299022,178397733,
Seq10789	chr17	61768039	61768665	PRKCA	NM_002737	17	+	38965	61729387	62237323	61729431	62230616	17	61729387,61732675,61922780,62067934,62071962,62113690,62114881,62115530,62159267,62162068,62165343,62168238,62169201,62200566,62213446,62215418,62230452,	61729603,61732706,61922862,62068045,62072090,62113846,62115015,62115626,62159404,62162241,62165434,62168300,62169339,62200646,62213553,62215558,62237323,
Seq1079	chr8	28640816	28641084	EXTL3	NM_001440	8	+	25879	28615071	28667120	28629495	28664301	7	28615071,28626892,28629020,28644658,28650954,28656521,28664092,	28615094,28626985,28631642,28644785,28651098,28656649,28667120,
Seq10791	chr17	63763255	63763881	AMZ2	NM_001033569	17	+	7829	63755739	63764899	63757923	63764704	8	63755739,63756375,63757923,63758529,63758785,63762139,63763435,63764549,	63755821,63756440,63758205,63758702,63758913,63762302,63763611,63764899,
Seq10792	chr11	92903102	92903728	C11orf75	NM_020179	11	-	12746	92851286	92916161	92851823	92852002	3	92851286,92872089,92916089,	92852082,92872161,92916161,
Seq10793	chr10	99431957	99432583	AVPI1	NM_021732	10	-	4689	99427172	99436959	99427615	99429651	3	99427172,99429365,99436512,	99427771,99429661,99436959,
Seq10794	chr6	31910220	31910846	C6orf48	NM_001040437	6	+	-138	31910671	31915517	31913084	31915418	5	31910671,31911166,31912179,31912991,31915298,	31910955,31911206,31912272,31913190,31915517,
Seq10795	chr22	36383506	36384132	PDXP	NM_020315	22	+	-863	36384682	36392884	36384735	36391823	2	36384682,36391507,	36385308,36392884,
Seq10797	chr6	12499555	12500182	EDN1	NM_001955	6	+	101225	12398644	12404760	12398848	12404285	5	12398644,12400559,12402159,12402479,12404180,	12398911,12400727,12402314,12402622,12404760,
Seq10798	chrX	46803211	46803838	RGN	NM_004683	23	+	-19194	46822718	46837655	46825487	46837289	7	46822718,46825472,46828760,46834118,46836020,46836403,46837239,	46823051,46825649,46828942,46834333,46836151,46836557,46837655,
Seq10799	chr6	43512142	43512769	ABCC10	NM_033450	6	+	4990	43507466	43526140	43507825	43525806	20	43507466,43510336,43511466,43511808,43513649,43514339,43517577,43518685,43519648,43519874,43520503,43520840,43521314,43521992,43522963,43523399,43524596,43524822,43525137,43525644,	43509075,43510563,43511622,43511962,43513728,43514510,43517675,43518874,43519725,43520068,43520653,43521029,43521657,43522161,43523123,43523652,43524741,43524919,43525249,43526140,
Seq108	chr8	119185652	119185860	EXT1	NM_000127	8	-	7482	118880782	119193238	118881131	119192465	11	118880782,118886141,118888636,118894291,118899854,118901095,118903884,118911649,118916863,118918527,119191504,	118881316,118886312,118888796,118894380,118899949,118901213,118904016,118911768,118916970,118918620,119193238,
Seq10800	chr13	19799429	19800056	GJB6	NM_006783	13	-	-96677	19694101	19703066	19694833	19695618	3	19694101,19701718,19703004,	19695633,19701887,19703066,
Seq10801	chr18	9547214	9547841	PPP4R1	NM_005134	18	-	57072	9536791	9604599	9537786	9604481	20	9536791,9539194,9540049,9540275,9543319,9547218,9549416,9551977,9553375,9560154,9567061,9573114,9574512,9574718,9578086,9578708,9583765,9585015,9604223,9604475,	9537949,9539335,9540183,9540395,9543419,9547379,9549601,9552072,9553547,9560680,9567188,9573272,9574577,9574825,9578232,9578850,9583871,9585099,9604267,9604599,
Seq10802	chr1	199635668	199636295	LAD1	NM_005558	1	-	-691	199616588	199635291	199617638	199635056	10	199616588,199618002,199618403,199618824,199619067,199620542,199621451,199622085,199624910,199635019,	199617643,199618076,199618489,199618961,199619139,199620585,199621555,199622928,199625053,199635291,
Seq10803	chr3	37693342	37693969	CTDSPL	NM_001008392	3	+	-185017	37878672	38000962	37878694	37997361	8	37878672,37963551,37973605,37981065,37984320,37987901,37992203,37997236,	37878772,37963705,37973637,37981166,37984376,37987993,37992388,38000962,
Seq10805	chr21	36365122	36365749	CBR1	NM_001757	21	+	1282	36364154	36367331	36364283	36367049	3	36364154,36365117,36366613,	36364571,36365224,36367331,
Seq10806	chr3	72594313	72594940	RYBP	NM_012234	3	-	-16164	72506440	72578463	72510225	72578463	4	72506440,72510880,72511091,72578336,	72510477,72510978,72511267,72578463,
Seq10809	chr1	47572749	47573377	CMPK	NM_016308	1	+	889	47572174	47617096	47572204	47615003	6	47572174,47606727,47611213,47613167,47613455,47614962,	47572374,47606873,47611365,47613243,47613551,47617096,
Seq1081	chr14	30592224	30592492	STRN3	NM_014574	14	-	-27019	30432761	30565339	30434367	30565141	16	30432761,30434618,30441492,30444374,30445833,30449997,30450733,30450963,30452480,30474119,30475451,30486046,30489819,30494576,30495095,30564860,	30434536,30434704,30441599,30444514,30446000,30450118,30450780,30451138,30452613,30474260,30475580,30486219,30489900,30494649,30495198,30565339,
Seq10811	chr6	16078584	16079212	MYLIP	NM_013262	6	+	-158397	16237295	16256454	16237532	16254960	7	16237295,16238766,16249834,16251229,16251908,16253106,16254871,	16237618,16238956,16250019,16251426,16252072,16253526,16256454,
Seq10812	chr1	87012774	87013402	SH3GLB1	NM_016009	1	+	70244	86942844	86986453	86943170	86981505	9	86942844,86953994,86957777,86960810,86962583,86972872,86973349,86980478,86981398,	86943241,86954135,86957905,86960943,86962675,86972961,86973449,86980706,86986453,
Seq10813	chr7	27139819	27140447	HOXA4	NM_002141	7	-	-3210	27134534	27136923	27135368	27136876	2	27134534,27136261,	27135714,27136923,
Seq10814	chr16	14551355	14551983	PARN	NM_002582	16	-	79870	14437059	14631539	14438074	14631482	24	14437059,14448245,14483995,14553378,14555422,14557011,14582231,14583538,14585704,14586106,14587675,14594658,14601261,14605503,14607841,14609638,14610415,14612001,14618947,14628463,14628626,14629529,14630954,14631464,	14438129,14448438,14484184,14553452,14555508,14557066,14582300,14583648,14585779,14586148,14587718,14594735,14601317,14605583,14607883,14609676,14610480,14612166,14619007,14628544,14628693,14629608,14631031,14631539,
Seq10815	chr3	186758734	186759362	LIPH	NM_139248	3	-	-5986	186708264	186753062	186709271	186752952	10	186708264,186712005,186714891,186717548,186719623,186724552,186727965,186734052,186735246,186752904,	186709358,186712178,186715002,186717643,186719790,186724641,186728066,186734160,186735613,186753062,
Seq10816	chr2	64100248	64100876	VPS54	NM_001005739	2	-	-845	63973171	64099717	63974067	64064636	23	63973171,63978133,63980111,63992982,63993177,63993860,63994819,63997537,64000520,64001083,64001843,64014310,64023102,64025237,64028020,64029674,64042695,64046472,64049594,64052803,64062283,64064501,64099575,	63974172,63978227,63980218,63993062,63993298,63993947,63994924,63997600,64000632,64001264,64001972,64014650,64023198,64025292,64028127,64029800,64043080,64046603,64049628,64052881,64062488,64064656,64099717,
Seq10817	chr2	196153086	196153714	SLC39A10	NM_020342	2	+	-76783	196230183	196310662	196253011	196308009	10	196230183,196253000,196256667,196279584,196281624,196286401,196289605,196291220,196301127,196307851,	196230249,196254018,196256874,196279753,196281812,196286521,196289973,196291300,196301317,196310662,
Seq10818	chr10	51677849	51678477	ASAH2	NM_019893	10	-	155	51617078	51678318	51617080	51678318	20	51617078,51619264,51622418,51626538,51628816,51632594,51633405,51634626,51635747,51640588,51640795,51642737,51644508,51648275,51662949,51664190,51665653,51672967,51674987,51678249,	51617269,51619352,51622477,51626684,51628911,51632689,51633444,51634720,51635862,51640669,51640899,51642823,51644633,51648395,51663026,51664317,51665829,51673116,51675219,51678318,
Seq1082	chr8	41960515	41960783	MYST3	NM_006766	8	-	67985	41907426	42028634	41908879	42025651	17	41907426,41913930,41917516,41919467,41920422,41923265,41924425,41925896,41931970,41951378,41953682,41955316,41957520,41958513,41964129,42025052,42028575,	41911541,41914242,41918118,41919674,41920653,41923358,41924586,41926037,41932085,41951496,41954001,41955451,41957601,41958628,41964237,42025976,42028634,
Seq10820	chr11	114899813	114900441	IGSF4	NM_014333	11	-	-19803	114550226	114880324	114552403	114880321	10	114550226,114554573,114585503,114590537,114593821,114605042,114607282,114614429,114616203,114880198,	114552521,114554704,114585586,114590709,114593920,114605200,114607419,114614581,114616349,114880324,
Seq10821	chr10	46339146	46339774	SYT15	NM_031912	10	-	51146	46378533	46390606	46381975	46390453	8	46378533,46383845,46385007,46385720,46387431,46388586,46389254,46390447,	46382117,46384024,46385127,46385890,46387726,46388728,46389458,46390606,
Seq10823	chr3	142147665	142148293	SLC25A36	NM_018155	3	+	4602	142143377	142178842	142143586	142177984	7	142143377,142158058,142160994,142164658,142172458,142175247,142177794,	142143626,142158222,142161071,142164758,142172524,142175536,142178842,
Seq10824	chr1	65225453	65226081	JAK1	NM_002227	1	-	-20993	65071494	65204774	65072832	65124534	25	65071494,65073666,65074368,65076202,65076735,65077873,65079515,65079721,65082334,65083024,65083783,65084919,65085802,65089074,65093779,65095926,65098375,65103057,65105136,65107581,65111640,65117295,65121547,65124529,65204603,	65072927,65073776,65074485,65076374,65076859,65078065,65079609,65079871,65082485,65083159,65083910,65085006,65085945,65089180,65093968,65096049,65098532,65103242,65105478,65107744,65111793,65117418,65121745,65124611,65204774,
Seq10826	chr15	68206644	68207272	TLE3	NM_005078	15	-	-30747	68129472	68176211	68129489	68176190	20	68129472,68130783,68131766,68132619,68133830,68134441,68135690,68136851,68137542,68138055,68138802,68139922,68143846,68145406,68153925,68155488,68173924,68174970,68175553,68176167,	68129596,68130859,68131916,68132766,68134077,68134690,68135766,68137050,68137683,68138207,68138852,68140041,68143862,68145610,68153999,68155550,68173968,68175033,68175653,68176211,
Seq10827	chr1	148177502	148178130	MTMR11	NM_181873	1	-	-2950	148167167	148174866	148167382	148174680	17	148167167,148167670,148168138,148168880,148169307,148169775,148170459,148170779,148171922,148172126,148172371,148172707,148172964,148173502,148173815,148174100,148174670,	148167416,148167832,148168431,148169062,148169480,148169941,148170529,148170845,148172046,148172214,148172458,148172842,148173042,148173644,148173875,148174136,148174866,
Seq10828	chr14	81042585	81043213	SEL1L	NM_005065	14	-	26986	81007645	81069885	81013068	81069840	22	81007645,81010229,81015708,81020321,81021768,81022385,81023486,81023951,81025348,81026484,81028576,81031177,81033988,81034509,81035555,81035705,81038817,81040297,81042170,81062829,81063797,81069771,	81010218,81013277,81015836,81020493,81021842,81022550,81023634,81024038,81025410,81026561,81028644,81031233,81034142,81034590,81035614,81035758,81038979,81040402,81042337,81063060,81063834,81069885,
Seq10829	chr1	162918466	162919095	PBX1	NM_002585	1	+	123221	162795560	163082932	162795683	163082536	9	162795560,162799098,163028354,163035559,163043402,163047850,163055932,163057397,163082444,	162795873,162799171,163028598,163035749,163043537,163048009,163056044,163057486,163082932,
Seq1083	chr7	107434752	107435020	LAMB1	NM_002291	7	-	-3847	107351498	107431039	107351631	107430565	34	107351498,107351910,107353863,107356744,107357092,107359036,107359854,107363095,107364773,107367669,107378906,107379689,107381210,107383147,107386929,107387371,107388125,107388886,107389229,107390585,107392232,107400672,107402666,107402914,107403369,107405727,107408289,107413702,107413855,107422567,107426037,107429238,107430529,107430791,	107351767,107352069,107354039,107356885,107357299,107359180,107360057,107363336,107364957,107368038,107379002,107379903,107381434,107383310,107387160,107387514,107388329,107389009,107389356,107390743,107392367,107400751,107402778,107403093,107403557,107405847,107408491,107413765,107414043,107422640,107426172,107429413,107430651,107431039,
Seq10830	chr2	132881725	132882354	GPR39	NM_001508	2	+	-9046	132891085	133119647	132891085	133119647	2	132891085,133119143,	132891940,133119647,
Seq10831	chr2	36540137	36540766	CRIM1	NM_016441	2	+	103552	36436900	36631780	36436939	36629347	17	36436900,36477260,36521904,36523261,36545180,36557535,36560143,36579865,36590629,36592919,36594202,36597973,36602738,36617998,36625022,36627630,36629171,	36437269,36477433,36522146,36523381,36545301,36557717,36560340,36579993,36590785,36593040,36594411,36598188,36602959,36618192,36625144,36627817,36631780,
Seq10832	chr13	97498214	97498843	RANBP5	NM_002271	13	+	94600	97403929	97474549	97420035	97472076	29	97403929,97404373,97419977,97426947,97432757,97435675,97439316,97440380,97440687,97443146,97443359,97447785,97450793,97452721,97452938,97453118,97456384,97458313,97460135,97460357,97462500,97464296,97465784,97465980,97466983,97468739,97469835,97471246,97471990,	97403970,97404452,97420084,97427040,97432837,97435867,97439418,97440476,97440791,97443268,97443479,97447872,97450899,97452845,97453027,97453291,97456602,97458396,97460267,97460478,97462596,97464468,97465895,97466035,97467105,97468958,97470063,97471387,97474549,
Seq10833	chr16	76642108	76642737	CLEC3A	NM_005752	16	+	28432	76613991	76623497	76614024	76622238	3	76613991,76619504,76621844,	76614138,76619587,76623497,
Seq10834	chr4	120439853	120440482	LOC401152	NM_001001701	4	-	1067	120438240	120441234	120439381	120441137	2	120438240,120440938,	120439381,120441234,
Seq10835	chr1	223787517	223788146	LBR	NM_194442	1	-	-104691	223655827	223683141	223657627	223678399	14	223655827,223658728,223658950,223660988,223664615,223665661,223666778,223669602,223672308,223673587,223674039,223676401,223678235,223683030,	223657787,223658850,223659030,223661156,223664740,223665764,223666969,223669656,223672504,223673776,223674122,223676601,223678413,223683141,
Seq10837	chr19	17211682	17212311	NR2F6	NM_005234	19	-	5154	17203694	17217150	17204160	17217028	4	17203694,17207307,17212479,17216751,	17204434,17207873,17212573,17217150,
Seq10838	chr12	50204423	50205052	SCN8A	NM_014191	12	+	-66549	50271286	50488563	50342868	50487479	27	50271286,50342814,50364224,50366418,50367141,50368808,50379620,50381194,50382823,50385467,50386472,50401596,50425953,50431405,50442553,50445721,50448915,50449918,50450579,50454239,50460699,50466592,50468745,50469331,50470448,50474421,50486332,	50271409,50343143,50364342,50366507,50367269,50368899,50379841,50381257,50382964,50385673,50386765,50401958,50426085,50431643,50442726,50446077,50449385,50450035,50450733,50454412,50460821,50466876,50468798,50469468,50470552,50474691,50488563,
Seq10839	chr1	177260058	177260687	FAM20B	NM_014864	1	+	-1324	177261696	177312315	177279605	177307901	8	177261696,177279472,177286036,177290286,177299684,177300062,177302557,177307670,	177261855,177279981,177286122,177290395,177299855,177300253,177302616,177312315,
Seq1084	chr5	151131351	151131619	G3BP1	NM_005754	5	+	-183	151131668	151165105	151146374	151163844	12	151131668,151146325,151150076,151150642,151153912,151155232,151156980,151158965,151159642,151159971,151160513,151163638,	151131789,151146468,151150157,151150815,151154002,151155328,151157181,151159066,151159753,151160099,151160622,151165105,
Seq10840	chr6	151488999	151489628	AKAP12	NM_005100	6	+	-113888	151603201	151719600	151603390	151716567	4	151603201,151668574,151711538,151718554,	151603551,151668730,151716579,151719600,
Seq10841	chr9	116655064	116655693	TNFSF15	NM_005118	9	-	-47151	116591433	116608228	116592552	116608112	4	116591433,116594507,116595626,116607903,	116593006,116594554,116595668,116608228,
Seq10842	chr13	31900425	31901054	CG018	NM_052818	13	-	-11901	31873813	31888839	31875078	31879463	7	31873813,31876457,31879386,31879781,31883664,31888095,31888687,	31875336,31876533,31879474,31879908,31883728,31888165,31888839,
Seq10843	chr12	63793385	63794014	WIF1	NM_007191	12	-	7683	63730673	63801382	63731395	63801237	10	63730673,63735164,63736077,63742527,63746687,63747741,63748810,63757792,63800463,63801090,	63731516,63735259,63736172,63742622,63746782,63747836,63748950,63757900,63800602,63801382,
Seq10844	chr7	89678147	89678776	STEAP2	NM_152999	7	+	-474	89678935	89704926	89692332	89699873	5	89678935,89692299,89694220,89697121,89699586,	89679294,89692823,89694747,89697285,89704926,
Seq10845	chr14	92585407	92586036	ITPK1	NM_014216	14	-	66258	92475960	92651979	92477658	92651260	11	92475960,92482428,92488043,92494298,92498452,92498848,92529977,92552773,92612692,92651166,92651869,	92478001,92482590,92488110,92494463,92498492,92498946,92530094,92552898,92612716,92651402,92651979,
Seq10847	chr20	51673106	51673735	ZNF217	NM_006526	20	-	-40379	51617018	51633042	51621689	51632771	5	51617018,51621666,51625672,51628279,51631406,	51619209,51621798,51627225,51628395,51633042,
Seq10848	chr3	15622686	15623315	BTD	NM_000060	3	+	4743	15618258	15662327	15618361	15661998	4	15618258,15651934,15658418,15660826,	15618404,15652198,15658567,15662327,
Seq10849	chr11	73176270	73176899	MRPL48	NM_016055	11	+	577	73176008	73253302	73176664	73253062	8	73176008,73193719,73197005,73214400,73233499,73248599,73251864,73252988,	73176684,73193771,73197042,73214488,73233668,73248701,73251953,73253302,
Seq1085	chr10	76871567	76871835	ZNF503	NM_032772	10	-	-40271	76827921	76831430	76828512	76831182	2	76827921,76830868,	76830137,76831430,
Seq10850	chr2	105313223	105313852	TGFBRAP1	NM_004257	2	-	-978	105249973	105312560	105250271	105291189	12	105249973,105252160,105255743,105256432,105258448,105260502,105263270,105267204,105279244,105281399,105290502,105312513,	105250447,105252593,105255902,105256578,105258591,105260559,105263611,105267286,105279398,105281593,105291206,105312560,
Seq10852	chr1	93843071	93843700	BCAR3	NM_003567	1	-	76587	93799937	93919972	93800385	93913073	12	93799937,93805423,93805884,93809814,93814158,93820445,93822162,93827121,93830409,93880447,93912757,93919741,	93800563,93805635,93805995,93809985,93814273,93821097,93822265,93827563,93830537,93880486,93913084,93919972,
Seq10853	chr3	127935770	127936399	CHCHD6	NM_032343	3	+	30278	127905807	128161933	127905845	128161733	8	127905807,127928610,127932093,127934610,128054179,128116212,128158948,128161728,	127905931,127928718,127932162,127934754,128054262,128116282,128159083,128161933,
Seq10854	chr12	51606010	51606639	KRT8	NM_002273	12	-	-21199	51577237	51585126	51577478	51585031	8	51577237,51578511,51578729,51579825,51580638,51581209,51581914,51584708,	51577668,51578569,51578949,51580115,51580733,51581269,51582122,51585126,
Seq10855	chr12	105225850	105226479	TCP11L2	NM_152772	12	+	5455	105220710	105264919	105228983	105264437	10	105220710,105228948,105232265,105236251,105239393,105241417,105253546,105253939,105258733,105264193,	105220848,105229139,105232400,105236371,105239613,105241553,105253733,105254120,105258905,105264919,
Seq10856	chr2	69844622	69845252	ANXA4	NM_001153	2	+	22153	69822784	69907094	69862201	69906150	13	69822784,69862155,69868689,69885168,69887020,69888541,69891229,69893288,69896736,69899234,69899915,69901334,69906091,	69822810,69862209,69868776,69885262,69887133,69888631,69891308,69893344,69896829,69899329,69899973,69901456,69907094,
Seq10857	chr1	180436047	180436677	ZNF648	NM_001009992	1	-	-138893	180290329	180297469	180292061	180293767	2	180290329,180297325,	180293830,180297469,
Seq10858	chr20	48151552	48152182	UBE2V1	NM_001032288	20	-	11249	48131069	48163116	48132711	48163071	4	48131069,48134072,48146615,48163050,	48132857,48134197,48146763,48163116,
Seq10859	chr6	131775714	131776344	ARG1	NM_000045	6	+	-160028	131936057	131947160	131936115	131946740	8	131936057,131939495,131941943,131944051,131945453,131945892,131946187,131946574,	131936171,131939567,131942117,131944210,131945547,131945996,131946323,131947160,
Seq1086	chr4	95439530	95439798	PGDS	NM_014485	4	-	43385	95438729	95483049	95439653	95474802	6	95438729,95442319,95448807,95458046,95474670,95482968,	95439817,95442417,95448916,95458138,95474811,95483049,
Seq10860	chr6	75885347	75885977	COL12A1	NM_080645	6	-	86680	75850762	75972342	75852982	75969227	51	75850762,75854012,75855541,75856545,75857758,75857925,75861543,75863688,75868035,75868434,75869032,75870192,75871641,75872854,75875453,75879639,75880037,75882219,75882454,75883817,75885478,75885785,75887737,75889765,75890383,75890690,75891562,75892786,75894731,75896526,75897287,75898375,75899728,75900293,75901161,75903872,75904755,75904883,75905257,75908467,75909683,75911761,75912537,75914110,759…	75852992,75854182,75855609,75856733,75857824,75857960,75861614,75863741,75868088,75868487,75869127,75870245,75871727,75872931,75875602,75879748,75880179,75882357,75882492,75883981,75885621,75885908,75887876,75889839,75890529,75890806,75891708,75892905,75894860,75896668,75897416,75898517,75899857,75900432,75901290,75904014,75904775,75905015,75905396,75908592,75909823,75911890,75912679,75914239,759…
Seq10861	chr2	58023801	58024431	VRK2	NM_006296	2	+	-103107	58127223	58240506	58129470	58240331	13	58127223,58129465,58164727,58165519,58166977,58168979,58170269,58203739,58212446,58215779,58220304,58226954,58239987,	58127506,58129605,58164776,58165588,58167064,58169084,58170361,58203871,58212566,58215837,58220470,58227112,58240506,
Seq10862	chr2	200832432	200833062	DNAPTP6	NM_015535	2	+	-46293	200879040	201051496	200962212	201050998	13	200879040,200902398,200962190,200985278,200989346,200992217,201012089,201013616,201032736,201040257,201042881,201045799,201050603,	200879127,200902447,200962250,200985386,200989395,200992463,201012295,201013751,201032794,201040366,201042983,201046019,201051496,
Seq10863	chr12	70172499	70173129	LGR5	NM_003667	12	+	52735	70120079	70264885	70120127	70264780	18	70120079,70184660,70204452,70215161,70233119,70236665,70239632,70241827,70246450,70246678,70246887,70251560,70252896,70257971,70258850,70260324,70262502,70263693,	70120338,70184731,70204523,70215232,70233334,70236736,70239700,70241898,70246521,70246746,70246958,70251625,70252967,70258042,70258975,70260469,70262585,70264885,
Seq10864	chr19	10008051	10008681	LOC388503	NM_001013640	19	+	-5792	10014158	10045810	10018446	10030736	28	10014158,10014386,10014823,10015322,10016733,10018027,10018405,10018800,10018994,10021671,10023977,10024204,10026922,10027268,10030243,10030485,10033484,10033860,10037254,10039499,10040641,10041966,10042310,10042657,10044599,10044765,10044975,10045592,	10014299,10014595,10015032,10015483,10016810,10018224,10018516,10018885,10019133,10021739,10024028,10024290,10026997,10027436,10030332,10030783,10033656,10034018,10037313,10039589,10040686,10042053,10042396,10042762,10044685,10044854,10045110,10045810,
Seq10865	chr3	125900267	125900897	UMPS	NM_000373	3	+	-31320	125931902	125946317	125932008	125945620	6	125931902,125936629,125939104,125941560,125943688,125945451,	125932163,125936782,125939775,125941735,125943802,125946317,
Seq10866	chr20	60128334	60128964	LSM14B	NM_144703	20	+	-2938	60131587	60142907	60134820	60142749	9	60131587,60133067,60134754,60136035,60137375,60138235,60138669,60138980,60142713,	60131673,60133230,60134889,60136151,60137482,60138402,60138746,60139121,60142907,
Seq10868	chr1	149504316	149504946	PSMD4	NM_153822	1	+	10811	149493820	149506575	149493882	149505255	9	149493820,149501260,149503013,149503931,149504265,149504493,149505103,149505619,149506272,	149493907,149501400,149503127,149504017,149504333,149504708,149505538,149505686,149506575,
Seq10869	chr1	17094073	17094703	LOC440570	NM_001013708	1	+	24362	17070026	17073160	17070998	17071528	2	17070026,17072804,	17072188,17073160,
Seq10870	chr12	93489243	93489873	TMCC3	NM_020698	12	-	78896	93486179	93568454	93489341	93568336	4	93486179,93496300,93499528,93568259,	93489643,93496435,93500444,93568454,
Seq10871	chr1	113017724	113018354	MOV10	NM_020963	1	+	-950	113018989	113044879	113019057	113044651	20	113018989,113033079,113033559,113033984,113035809,113036905,113038162,113038597,113038893,113039560,113040292,113040581,113040774,113042138,113042431,113042859,113043829,113044038,113044363,113044560,	113019193,113033282,113033794,113034242,113035943,113037073,113038316,113038773,113039040,113039718,113040395,113040678,113040990,113042255,113042622,113042933,113043954,113044126,113044484,113044879,
Seq10872	chr9	111309596	111310226	PTPN3	NM_002829	9	-	-44357	111180338	111265554	111181656	111265534	25	111180338,111183752,111184402,111185523,111191333,111193238,111193571,111206548,111208562,111210421,111212099,111212329,111222524,111224818,111229050,111230721,111235173,111238983,111240214,111247340,111250911,111256596,111259273,111259392,111265397,	111181733,111183887,111184547,111185651,111191479,111193299,111193661,111206708,111208718,111210477,111212176,111212515,111222700,111224952,111229222,111230784,111235261,111239070,111240334,111247392,111250955,111256674,111259315,111259499,111265554,
Seq10873	chr1	166881395	166882025	XCL1	NM_002995	1	+	69231	166812479	166817938	166812499	166817081	3	166812479,166815924,166816913,	166812559,166816038,166817938,
Seq10874	chr5	139060323	139060953	CXXC5	NM_016463	5	+	52509	139008129	139043648	139040577	139042675	3	139008129,139040132,139042631,	139008613,139041215,139043648,
Seq10875	chr2	192215661	192216291	OBFC2A	NM_001031716	2	+	-35526	192251502	192259903	192251585	192258738	6	192251502,192251960,192254916,192256699,192257200,192258569,	192251675,192252098,192254987,192256774,192257266,192259903,
Seq10876	chr6	101474465	101475096	ASCC3	NM_022091	6	-	-38837	101410899	101435944	101413704	101422593	4	101410899,101418660,101422504,101435657,	101413798,101418810,101422634,101435944,
Seq10877	chr16	30180103	30180734	SULT1A4	NM_001017390	16	+	62383	30118036	30123120	30119550	30122741	8	30118036,30119546,30119802,30120017,30121511,30121733,30122326,30122629,	30118148,30119697,30119927,30120114,30121637,30121827,30122506,30123120,
Seq10878	chr17	38299665	38300296	G6PC	NM_000151	17	+	-6360	38306340	38318911	38306419	38316968	5	38306340,38309473,38313065,38314845,38316457,	38306648,38309582,38313170,38314960,38318911,
Seq10879	chr7	29214343	29214974	CHN2	NM_004067	7	+	14014	29200645	29520467	29201082	29518875	13	29200645,29360765,29374072,29399819,29404513,29406683,29486419,29502092,29506007,29510884,29513368,29515441,29518704,	29201130,29360803,29374127,29399850,29404626,29406968,29486496,29502176,29506180,29510961,29513505,29515546,29520467,
Seq1088	chr5	127009124	127009392	CTXN3	NM_001048252	5	+	-3376	127012634	127022219	127021112	127021357	3	127012634,127016907,127021013,	127012978,127017013,127022219,
Seq10880	chr10	44774176	44774807	RASSF4	NM_032023	10	+	-733	44775224	44810175	44785656	44808782	11	44775224,44785618,44787226,44797974,44799475,44800266,44804727,44805123,44806401,44807358,44808722,	44775319,44785717,44787301,44798116,44799566,44800423,44804828,44805174,44806522,44807455,44810175,
Seq10881	chr1	183028145	183028776	EDEM3	NM_025191	1	-	-38135	182926260	182990326	182929819	182990273	20	182926260,182938567,182942399,182943909,182946150,182947479,182948189,182952644,182953296,182954918,182955199,182957045,182959507,182962011,182968593,182970287,182972781,182973367,182985303,182990245,	182930228,182938752,182942564,182944100,182946303,182947633,182948354,182952768,182953379,182955001,182955324,182957142,182959612,182962145,182968746,182970399,182972820,182973467,182985348,182990326,
Seq10882	chr9	131216479	131217110	C9orf106	NM_001012715	9	+	93680	131123115	131127004	131123913	131124611	2	131123115,131123891,	131123145,131127004,
Seq10883	chr2	208390444	208391075	FZD5	NM_003468	2	-	-48373	208335556	208342387	208339950	208341707	2	208335556,208342233,	208341962,208342387,
Seq10887	chr11	129521698	129522329	ST14	NM_021978	11	+	-12878	129534891	129585465	129535084	129584927	19	129534891,129563218,129563634,129563973,129564843,129565217,129565558,129569253,129569744,129571443,129571674,129572945,129573412,129573612,129574051,129575055,129583514,129584546,129584766,	129535164,129563377,129563761,129564043,129565000,129565252,129565798,129569392,129569841,129571552,129571804,129573049,129573522,129573725,129574173,129575241,129583788,129584682,129585465,
Seq10888	chr5	139704752	139705383	HBEGF	NM_001945	5	-	1290	139692612	139706357	139694444	139706096	6	139692612,139694426,139695640,139702403,139705679,139706051,	139694048,139694516,139695795,139702580,139705852,139706357,
Seq10889	chr12	3947288	3947919	PARP11	NM_020367	12	-	-94742	3788287	3852862	3791549	3809441	8	3788287,3793463,3801299,3801511,3805584,3808336,3809316,3852638,	3791865,3793614,3801429,3801583,3805659,3808456,3809444,3852862,
Seq1089	chr7	106992103	106992371	COG5	NM_006348	7	-	-517	106630226	106991720	106631196	106991669	22	106630226,106638206,106638779,106658295,106664130,106676076,106684412,106685953,106708980,106711251,106725822,106752120,106789713,106789988,106800275,106840182,106954917,106975791,106975958,106981965,106985656,106991483,	106631310,106638285,106638905,106658371,106664367,106676179,106684474,106686063,106709079,106711412,106726026,106752201,106789790,106790100,106800440,106840312,106955037,106975860,106976012,106982022,106985795,106991720,
Seq10890	chr8	18879696	18880327	PSD3	NM_015310	8	-	35464	18429092	18915475	18437532	18915372	16	18429092,18457998,18474317,18476917,18502153,18534402,18557431,18667238,18701084,18703059,18706311,18706493,18769463,18773415,18837823,18915352,	18437747,18458141,18474461,18477074,18502223,18534595,18557474,18667327,18701142,18703171,18706391,18706687,18769858,18774522,18837931,18915475,
Seq10891	chr20	49807919	49808551	ATP9A	NM_006045	20	-	10079	49646720	49818314	49651156	49818314	28	49646720,49654762,49657472,49658463,49660046,49663622,49667435,49668607,49668899,49672019,49675137,49677545,49678925,49689288,49706883,49719942,49721060,49724098,49726077,49739009,49740684,49743953,49746038,49747369,49762911,49775764,49779779,49818247,	49651292,49654965,49657529,49658571,49660110,49663777,49667499,49668751,49668988,49672117,49675307,49677628,49679017,49689449,49707095,49720054,49721202,49724258,49726153,49739084,49740764,49744047,49746089,49747427,49763019,49775877,49779923,49818314,
Seq10892	chr10	101520142	101520774	ABCC2	NM_000392	10	+	-12104	101532562	101601570	101532591	101601377	32	101532562,101534354,101541980,101543297,101543638,101544159,101546843,101548953,101550132,101553765,101555128,101557130,101557829,101559880,101561282,101562764,101567054,101568536,101568835,101580053,101580462,101581357,101581723,101584126,101585837,101591713,101593545,101594068,101595370,101596707,101600348,101601248,	101532623,101534527,101542105,101543431,101543745,101544214,101547077,101549116,101550309,101554019,101555193,101557267,101557975,101559964,101561348,101562890,101567230,101568703,101569015,101580179,101580597,101581576,101581877,101584281,101586036,101591839,101593646,101594211,101595528,101596873,101600542,101601570,
Seq10893	chr15	43555842	43556474	C15orf21	NM_173609	15	+	-34467	43590625	43636219	43600505	43635460	6	43590625,43591862,43593187,43595262,43600366,43634979,	43590694,43591938,43593452,43595381,43600514,43636219,
Seq10894	chr6	114592115	114592747	HS3ST5	NM_153612	6	-	-101730	114485114	114490701	114485114	114490701	2	114485114,114490595,	114486046,114490701,
Seq10895	chr5	140977568	140978200	DIAPH1	NM_005219	5	-	806	140874772	140978690	140876601	140978664	27	140874772,140883893,140885788,140886047,140887323,140888203,140888452,140888922,140889353,140894085,140931676,140933242,140933738,140934717,140935980,140936506,140937225,140937975,140938265,140938838,140940494,140942062,140942956,140943235,140943874,140946792,140978548,	140876758,140883979,140885923,140886211,140887447,140888332,140888691,140889023,140889447,140894183,140931790,140933701,140933958,140934896,140936044,140936621,140937341,140938093,140938375,140938946,140940633,140942125,140943042,140943365,140943975,140946947,140978690,
Seq10896	chr15	40366019	40366651	GANC	NM_198141	15	+	12678	40353657	40433154	40353971	40431628	24	40353657,40355837,40357971,40367180,40372224,40377100,40386035,40387711,40389772,40390182,40401274,40405787,40406852,40408795,40410065,40417878,40419158,40420179,40422567,40425247,40427592,40428872,40430818,40431519,	40353999,40355899,40358079,40367307,40372406,40377145,40386101,40387807,40389952,40390335,40401509,40405913,40406931,40408938,40410161,40417979,40419401,40420243,40422643,40425321,40427705,40428984,40430921,40433154,
Seq10897	chr6	10549230	10549862	C6orf218	NM_152738	6	-	-6787	10537663	10542759	10538116	10538472	3	10537663,10542466,10542731,	10538531,10542644,10542759,
Seq10899	chr6	147872726	147873358	LOC389432	NM_001030060	6	+	1287	147871755	147932849	147871757	147927284	2	147871755,147927222,	147872215,147932849,
Seq109	chr1	148907016	148907224	GOLPH3L	NM_018178	1	-	29136	148885329	148936256	148887420	148933937	5	148885329,148900913,148902731,148933755,148936091,	148887847,148901027,148902862,148933949,148936256,
Seq1090	chr4	84746169	84746437	LPAAT-THETA	NM_032717	4	+	69627	84676676	84746048	84676799	84744943	12	84676676,84684712,84721738,84727431,84728386,84730375,84735021,84737034,84737606,84738227,84738820,84744844,	84676939,84684778,84722008,84727505,84728475,84730468,84735136,84737089,84737691,84738355,84738899,84746048,
Seq10900	chr1	22646346	22646978	ZBTB40	NM_014870	1	+	-4274	22650936	22727566	22689028	22725475	18	22650936,22688959,22690479,22700571,22701378,22705128,22707080,22707609,22708179,22710258,22710755,22712003,22716379,22719140,22720575,22721456,22723297,22725281,	22651083,22689724,22690612,22700763,22701520,22705320,22707216,22707810,22708312,22710426,22711213,22712209,22716543,22719354,22720737,22721542,22723523,22727566,
Seq10901	chr1	113049235	113049867	RHOC	NM_001042679	1	-	1649	113045271	113051200	113045684	113047943	6	113045271,113046707,113047143,113047788,113049244,113050977,	113045857,113046837,113047263,113047950,113049312,113051200,
Seq10902	chr6	25539810	25540442	LRRC16	NM_017640	6	+	152371	25387755	25728734	25388002	25727789	36	25387755,25393018,25528320,25534707,25543689,25558104,25558545,25558844,25574079,25579375,25580633,25590463,25596688,25599938,25600154,25603317,25608372,25617862,25618713,25618914,25623881,25625553,25628450,25637001,25646061,25648153,25659116,25662215,25664907,25689130,25689449,25702621,25708520,25714294,25718256,25727653,	25388041,25393115,25528370,25534766,25543810,25558201,25558615,25558917,25574154,25579463,25580727,25590549,25596791,25600015,25600230,25603421,25608441,25617943,25618812,25618968,25624053,25625621,25628543,25637099,25646189,25648284,25659291,25662302,25665056,25689196,25689645,25702733,25708926,25714479,25718387,25728734,
Seq10903	chr6	47479373	47480005	CD2AP	NM_012120	6	+	-74209	47553898	47702605	47553939	47699921	18	47553898,47578974,47609296,47620300,47630340,47649758,47652218,47652703,47655079,47656558,47657697,47671555,47674995,47681859,47683621,47684817,47688167,47699880,	47553942,47579134,47609449,47620400,47630460,47649945,47652296,47652797,47655183,47656594,47657759,47671720,47675137,47681971,47683722,47684998,47688230,47702605,
Seq10904	chr5	55420757	55421389	ANKRD55	NM_001039935	5	-	27461	55431264	55448534	55431766	55448298	4	55431264,55434077,55442701,55448198,	55431887,55434169,55443365,55448534,
Seq10905	chr10	62075537	62076169	CDC2	NM_001786	10	+	-132388	62208241	62223929	62209929	62223738	8	62208241,62209904,62214468,62215427,62217823,62221653,62221911,62223640,	62208333,62209965,62214624,62215550,62217993,62221816,62222052,62223929,
Seq10906	chr13	29426654	29427286	LOC440131	NM_001010918	13	+	18303	29408667	29422624	29410084	29422494	5	29408667,29409338,29410042,29419739,29422453,	29408837,29409417,29410145,29419907,29422624,
Seq10907	chr6	156961149	156961781	ARID1B	NM_017519	6	+	-179312	157140777	157572092	157140929	157570716	20	157140777,157192052,157264201,157298291,157447487,157473297,157495853,157511449,157529865,157536833,157537672,157543794,157547056,157552467,157552863,157558990,157561636,157563530,157566691,157568992,	157142296,157192246,157264350,157298401,157447730,157473386,157496032,157511776,157530010,157536942,157537830,157544003,157547260,157552605,157553035,157559140,157561732,157564313,157566821,157572092,
Seq10908	chr3	172540807	172541439	TNIK	NM_015028	3	-	119422	172264365	172660545	172264365	172660545	33	172264365,172266669,172267058,172269330,172271705,172280000,172282733,172284637,172285600,172287824,172294321,172301931,172307665,172308547,172311196,172324078,172326394,172329196,172338673,172339952,172340881,172357942,172361752,172367577,172375734,172377808,172389184,172391179,172395007,172411598,172428647,172570102,172660489,	172264446,172266808,172267217,172269479,172271805,172280134,172282876,172284807,172285711,172287988,172294450,172302115,172307688,172308644,172311359,172324184,172326633,172329360,172338861,172340038,172340991,172358146,172361818,172367752,172375812,172377862,172389314,172391269,172395117,172411723,172428703,172570167,172660545,
Seq10909	chr22	23779212	23779844	bA9F11.1	NM_001001663	22	-	-114215	23661207	23665313	23661299	23664241	3	23661207,23664115,23665301,	23661561,23664253,23665313,
Seq10911	chr10	116400852	116401484	ABLIM1	NM_002313	10	-	6879	116180859	116408047	116186008	116407948	22	116180859,116187592,116188924,116190760,116191470,116193777,116195060,116197628,116201372,116203127,116215446,116217929,116222725,116223627,116237706,116241539,116294753,116297398,116321045,116325164,116351575,116407705,	116186121,116187672,116189001,116190825,116191534,116193882,116195151,116197768,116201419,116203231,116215575,116217964,116222880,116223704,116237764,116241626,116294846,116297524,116321154,116325347,116351709,116408047,
Seq10912	chr5	74662938	74663570	HMGCR	NM_000859	5	+	-5600	74668854	74693679	74674186	74691922	20	74668854,74674163,74675433,74675825,74677154,74678784,74681622,74681838,74682369,74682648,74683004,74686083,74686636,74686945,74687923,74690237,74690750,74690978,74691565,74691868,	74668880,74674350,74675544,74675912,74677238,74678889,74681728,74681954,74682529,74682895,74683182,74686277,74686794,74687102,74688028,74690407,74690890,74691136,74691719,74693679,
Seq10913	chr3	142418798	142419430	ACPL2	NM_001037172	3	+	-14257	142433371	142496174	142461707	142494736	6	142433371,142461654,142479873,142480909,142488845,142493799,	142433442,142461785,142480031,142481035,142488984,142496174,
Seq10914	chr2	109880518	109881150	RGPD7	NM_001037866	2	+	-26789	109907623	109947882	109909331	109947828	20	109907623,109909030,109916648,109918297,109918844,109923039,109923615,109928325,109934561,109936770,109939087,109939352,109939695,109940741,109941166,109941566,109942657,109942930,109946182,109947716,	109907854,109909402,109916715,109918408,109918996,109923269,109923760,109928520,109934648,109936979,109939268,109939527,109939818,109940899,109941303,109941712,109942836,109943013,109946317,109947882,
Seq10915	chr1	203537696	203538328	NUAK2	NM_030952	1	-	19493	203537813	203557505	203539200	203557378	7	203537813,203540949,203541938,203543915,203544331,203547455,203557148,	203540263,203541081,203542057,203543980,203544482,203547575,203557505,
Seq10916	chr2	208357759	208358391	FZD5	NM_003468	2	-	-15688	208335556	208342387	208339950	208341707	2	208335556,208342233,	208341962,208342387,
Seq10917	chr2	218867923	218868555	TMBIM1	NM_022152	2	-	-2716	218847160	218865523	218848441	218855107	12	218847160,218848992,218849970,218850332,218850599,218850901,218851481,218852004,218852255,218852992,218854906,218865432,	218848587,218849045,218850065,218850419,218850636,218850940,218851531,218852057,218852319,218853092,218855147,218865523,
Seq10918	chr17	2395398	2396030	METT10D	NM_024086	17	-	-33785	2267129	2361929	2270187	2352374	11	2267129,2268553,2270774,2288152,2291533,2314251,2317804,2323567,2327729,2352247,2361802,	2267219,2270639,2270947,2288241,2291602,2314393,2317919,2323707,2327928,2352374,2361929,
Seq10919	chr20	55302923	55303556	BMP7	NM_001719	20	-	-28533	55178961	55274707	55179421	55274584	7	55178961,55181662,55183393,55192184,55210937,55236691,55274167,	55179570,55181772,55183469,55192381,55211085,55236883,55274707,
Seq1092	chr4	153566126	153566394	FBXW7	NM_001013415	4	-	-43147	153461860	153523113	153463482	153522936	11	153461860,153464785,153466607,153468809,153470273,153471333,153473197,153478403,153487531,153490643,153522790,	153463750,153464995,153466832,153468990,153470386,153471469,153473320,153478537,153487672,153490725,153523113,
Seq10920	chr4	186871577	186872210	SORBS2	NM_003603	4	-	98492	186743592	186970385	186745774	186820344	23	186743592,186747826,186752033,186769927,186772978,186773192,186776732,186778210,186784979,186788696,186793502,186796226,186804815,186807614,186809931,186810809,186815571,186820251,186836570,186836944,186848709,186933374,186969811,	186745835,186747932,186752082,186770127,186773106,186773306,186776778,186778298,186785166,186788745,186793558,186796309,186804929,186807803,186809975,186810875,186815743,186820389,186836625,186836969,186848758,186933513,186970385,
Seq10921	chr10	73182976	73183609	C10orf54	NM_022153	10	-	20050	73177318	73203342	73181015	73203201	7	73177318,73181430,73182737,73185121,73190630,73191360,73203120,	73181052,73181623,73182764,73185228,73190686,73191788,73203342,
Seq10923	chr16	73921037	73921670	BCAR1	NM_014567	16	-	-78351	73820429	73843003	73820909	73842880	7	73820429,73825244,73826287,73828280,73828581,73833868,73842869,	73821421,73825333,73827384,73828396,73828742,73834488,73843003,
Seq10924	chr14	50481249	50481882	PYGL	NM_002863	14	-	-583	50441686	50480983	50441859	50480870	20	50441686,50444738,50445288,50446362,50448197,50448445,50448623,50449496,50451168,50451803,50452292,50453109,50453429,50457008,50457423,50460436,50468140,50471574,50474203,50480628,	50442023,50444804,50445422,50446569,50448338,50448503,50448770,50449597,50451282,50451966,50452438,50453201,50453572,50457090,50457534,50460567,50468243,50471652,50474304,50480983,
Seq10925	chr17	78292269	78292902	FN3K	NM_022158	17	+	5790	78286796	78302361	78286801	78301919	6	78286796,78289653,78291927,78292475,78300019,78301581,	78286941,78289804,78292018,78292557,78300141,78302361,
Seq10926	chr3	115676240	115676873	VSIG9	NM_173799	3	+	180993	115495564	115511037	115495598	115509667	4	115495564,115497081,115501133,115509431,	115495658,115497410,115501239,115511037,
Seq10927	chr12	10211382	10212015	OLR1	NM_002543	12	-	4305	10202168	10216003	10203745	10215942	6	10202168,10204212,10204651,10210577,10212939,10215867,	10203886,10204327,10204790,10210822,10213040,10216003,
Seq10928	chr5	71960393	71961026	ZNF366	NM_152625	5	-	-121706	71774989	71839004	71775338	71793078	5	71774989,71778825,71787986,71791747,71838833,	71775873,71778999,71788177,71793092,71839004,
Seq10929	chr10	63457565	63458198	ARID5B	NM_032199	10	+	126434	63331448	63526708	63331474	63522794	10	63331448,63331923,63369947,63429855,63480652,63486881,63489007,63499464,63515466,63520626,	63331494,63332177,63370172,63430085,63480764,63487082,63489059,63499561,63515664,63526708,
Seq1093	chr22	40034421	40034689	ZC3H7B	NM_017590	22	+	7043	40027512	40086095	40046610	40083378	23	40027512,40046604,40051513,40051670,40053155,40055972,40058120,40064262,40064950,40065765,40067037,40068478,40069364,40071952,40074016,40075069,40077510,40081418,40081706,40081903,40082292,40082594,40083126,	40027721,40046662,40051546,40051867,40053313,40056052,40058176,40064304,40065140,40066086,40067095,40068577,40069525,40072157,40074116,40075250,40077595,40081551,40081811,40082011,40082425,40082757,40086095,
Seq10931	chr6	138060332	138060965	TNFAIP3	NM_006290	6	+	-169625	138230273	138246137	138234057	138244148	9	138230273,138234042,138237674,138238517,138238825,138239905,138241261,138242900,138243864,	138230323,138234351,138237864,138238664,138238995,138240085,138242180,138243081,138246137,
Seq10932	chr1	115081306	115081939	CSDE1	NM_001007553	1	-	20524	115061060	115102146	115062312	115084033	20	115061060,115062756,115063722,115064682,115068026,115069364,115070354,115071126,115074401,115074651,115076747,115077875,115078132,115078585,115080901,115081614,115082106,115083835,115093964,115102068,	115062359,115062888,115063885,115064860,115068145,115069476,115070529,115071233,115074565,115074791,115076959,115078000,115078260,115078666,115080998,115081706,115082215,115084033,115094350,115102146,
Seq10933	chr11	66173	66806	SCGB1C1	NM_145651	11	+	-116590	183079	184572	183099	184449	3	183079,183711,184417,	183153,183910,184572,
Seq10934	chrX	128735409	128736042	CXorf9	NM_018990	23	+	-5915	128741640	128756854	128741754	128755488	8	128741640,128749631,128750087,128752596,128753984,128754283,128754645,128755298,	128741810,128749726,128750233,128752737,128754132,128754492,128754795,128756854,
Seq10935	chr8	62842123	62842756	ASPH	NM_004318	8	-	-52885	62578375	62789555	62578471	62789483	25	62578375,62592640,62593144,62601089,62623183,62628143,62631036,62637856,62642280,62651884,62659056,62694090,62708795,62713059,62713434,62718000,62718498,62719057,62719712,62721862,62726162,62728680,62756080,62759151,62789381,	62578621,62592773,62593235,62601224,62623320,62628232,62631134,62637992,62642430,62651970,62659141,62694131,62708839,62713115,62713475,62718032,62718545,62719113,62719744,62721990,62726236,62728772,62756148,62759300,62789555,
Seq10937	chr6	7920149	7920782	TXNDC5	NM_030810	6	-	-64427	7826752	7856039	7828375	7856007	10	7826752,7829590,7831192,7833936,7834726,7836852,7840337,7844807,7849805,7855745,	7828497,7829719,7831274,7834079,7834812,7836967,7840433,7844912,7849954,7856039,
Seq10938	chr2	37438107	37438740	QPCT	NM_012413	2	+	13168	37425256	37453967	37425378	37453473	7	37425256,37433435,37440226,37447878,37450331,37453002,37453328,	37425497,37433581,37440504,37448054,37450430,37453118,37453967,
Seq10939	chr7	104371234	104371867	MLL5	NM_182931	7	+	-70322	104441872	104541766	104468635	104541015	27	104441872,104465808,104468521,104489846,104491033,104494409,104501301,104502325,104503725,104504645,104504985,104506528,104509370,104517691,104518898,104529107,104529568,104533121,104533541,104534204,104534848,104535044,104536624,104537962,104538159,104538453,104539507,	104442217,104465881,104468705,104489960,104491262,104494489,104501359,104502497,104503763,104504875,104505115,104506645,104509479,104517955,104518996,104529271,104529876,104533375,104533685,104534454,104534904,104535607,104536910,104538050,104538284,104538550,104541766,
Seq1094	chr4	40342403	40342671	NSUN7	NM_024677	4	+	-104161	40446698	40506756	40447467	40505107	11	40446698,40447376,40457207,40457944,40471038,40471540,40472822,40487375,40491148,40495560,40505080,	40447073,40447764,40457265,40458074,40471190,40471723,40473032,40487518,40491249,40495677,40506756,
Seq10940	chr21	44257494	44258127	TMEM1	NM_001001723	21	+	1178	44256633	44304571	44256802	44303813	7	44256633,44276399,44282100,44296588,44300006,44303411,44303773,	44256868,44276480,44282235,44296784,44300201,44303522,44304571,
Seq10941	chr22	40899093	40899726	TCF20	NM_181492	22	-	41979	40885962	40941388	40887290	40941254	4	40885962,40895796,40905558,40935600,	40887307,40895845,40905651,40941388,
Seq10942	chr10	3106348	3106981	PFKP	NM_002627	10	+	6914	3099751	3168994	3099787	3168770	22	3099751,3114579,3131466,3133556,3135970,3137306,3137584,3139405,3140892,3141546,3144413,3145310,3145563,3148967,3150973,3152083,3162010,3164571,3165394,3166674,3167927,3168641,	3099898,3114652,3131543,3133745,3136135,3137350,3137692,3139500,3140984,3141671,3144477,3145379,3145709,3149037,3151060,3152235,3162174,3164632,3165505,3166773,3168029,3168994,
Seq10943	chr9	114585637	114586270	C9orf80	NM_021218	9	-	-65747	114488613	114520207	114489638	114518585	5	114488613,114491627,114496231,114518561,114520087,	114489733,114491717,114496333,114518641,114520207,
Seq10944	chr20	55540371	55541004	CTCFL	NM_080618	20	-	-7129	55505629	55533559	55507011	55532666	11	55505629,55511897,55517067,55521053,55523053,55524175,55527219,55527668,55531529,55532124,55533489,	55507162,55512062,55517249,55521213,55523202,55524295,55527352,55527838,55531739,55532677,55533559,
Seq10945	chr10	101423078	101423711	ENTPD7	NM_020354	10	+	14143	101409252	101455450	101409703	101454429	13	101409252,101409608,101411192,101429007,101429471,101435538,101438440,101441131,101445702,101448280,101450719,101452258,101454198,	101409334,101409710,101411374,101429212,101429621,101435641,101438496,101441264,101445868,101448604,101450804,101452419,101455450,
Seq10946	chr11	63794176	63794809	BAD	NM_004322	11	-	14164	63793877	63808656	63794256	63808415	3	63793877,63795660,63808229,	63794384,63795850,63808656,
Seq10947	chr2	105693787	105694421	NCK2	NM_001004722	2	+	-33681	105727785	105877157	105837951	105875894	4	105727785,105799318,105837935,105875869,	105728026,105799501,105838176,105877157,
Seq10948	chr20	48794369	48795003	PARD6B	NM_032521	20	+	13199	48781487	48803683	48781730	48800431	3	48781487,48787800,48799602,	48781795,48788022,48803683,
Seq10949	chr2	20220267	20220901	SDC1	NM_002997	2	-	67823	20264040	20288407	20266007	20288108	5	20264040,20266328,20267054,20268584,20288043,	20266176,20266463,20267532,20268665,20288407,
Seq1095	chr6	105620766	105621035	BVES	NM_147147	6	-	70013	105651393	105690913	105655656	105688144	8	105651393,105670253,105671268,105679114,105679958,105683946,105687919,105690768,	105655780,105670394,105671435,105679222,105680145,105684070,105688155,105690913,
Seq10950	chr8	125240585	125241219	C8orf78	NM_182525	8	-	12041	125127494	125252943	125141750	125142163	5	125127494,125128978,125140209,125141589,125252849,	125128197,125129114,125140393,125142213,125252943,
Seq10951	chr2	187416156	187416790	ZSWIM2	NM_182521	2	-	5668	187400451	187422141	187400955	187422101	9	187400451,187402698,187406091,187406917,187410277,187411930,187417688,187420690,187421937,	187401761,187402851,187406203,187407001,187410525,187412140,187417728,187420766,187422141,
Seq10952	chr17	2174356	2174990	TSR1	NM_018128	17	-	12754	2172741	2187427	2174239	2186470	15	2172741,2174547,2174732,2175347,2179386,2180558,2180990,2182212,2183004,2183600,2184515,2185303,2185554,2186080,2186374,	2174417,2174621,2174872,2175463,2179518,2180668,2181152,2182402,2183167,2183759,2184939,2185437,2185773,2186183,2187427,
Seq10954	chr1	232748085	232748719	IRF2BP2	NM_001077397	1	-	63491	232806639	232811893	232809505	232811862	2	232806639,232810863,	232810220,232811893,
Seq10955	chr1	160370960	160371594	NOS1AP	NM_014697	1	+	65073	160306204	160604851	160306591	160603880	10	160306204,160390818,160523757,160537046,160569430,160580248,160591600,160593373,160601817,160603465,	160306695,160390889,160523849,160537119,160569538,160580389,160591766,160593549,160601982,160604851,
Seq10956	chr11	66313236	66313870	FLJ22531	NM_024650	11	+	44771	66268782	66367374	66280548	66367280	17	66268782,66272425,66280399,66283089,66312206,66320327,66324687,66325077,66328044,66337911,66340099,66345689,66346610,66352312,66362413,66366895,66367215,	66268965,66272563,66280551,66283142,66312315,66320410,66324742,66325148,66328236,66338061,66340245,66345810,66346720,66352410,66362491,66367115,66367374,
Seq10957	chr10	60607173	60607807	PHYHIPL	NM_032439	10	+	1138	60606352	60677058	60606619	60675356	5	60606352,60664069,60666248,60668353,60674822,	60606724,60664265,60666422,60668470,60677058,
Seq10959	chr8	27566538	27567172	SCARA3	NM_016240	8	+	19360	27547495	27586455	27547636	27584786	6	27547495,27563137,27564943,27570217,27571931,27584335,	27547642,27563235,27565062,27570315,27572974,27586455,
Seq1096	chr16	84565656	84565925	IRF8	NM_002163	16	+	75517	84490274	84513709	84494122	84512388	9	84490274,84494121,84500096,84502676,84504237,84505579,84509523,84511215,84512212,	84490329,84494295,84500279,84502764,84504342,84505626,84509909,84511330,84513709,
Seq10961	chr10	94862769	94863403	CYP26A1	NM_000783	10	+	39430	94823656	94827630	94823681	94827050	7	94823656,94824054,94824525,94824895,94825572,94826290,94826709,	94823869,94824278,94824815,94825053,94825706,94826442,94827630,
Seq10962	chr8	132114738	132115372	ADCY8	NM_001115	8	-	8798	131861728	132123853	131861817	132121760	18	131861728,131865118,131866810,131881853,131895496,131902769,131917704,131928851,131931029,131949273,131965991,131985199,131991135,132018500,132024778,132033295,132071820,132120801,	131862304,131865232,131866902,131881999,131895654,131902847,131917876,131928940,131931230,131949373,131966188,131985469,131991293,132018627,132024889,132033425,132071969,132123853,
Seq10963	chr2	224502508	224503142	WDFY1	NM_020830	2	-	15470	224448309	224518295	224451631	224518244	12	224448309,224453084,224454902,224457608,224467194,224468464,224471918,224474143,224478907,224485213,224490903,224518108,	224451690,224453192,224455032,224457709,224467299,224468590,224472030,224474293,224478961,224485286,224490970,224518295,
Seq10964	chr1	149787729	149788363	TUFT1	NM_020127	1	+	8642	149779404	149822681	149779466	149820806	13	149779404,149801190,149801684,149803003,149803624,149805262,149808756,149813369,149814010,149817820,149818748,149820041,149820743,	149779525,149801264,149801785,149803089,149803713,149805327,149808869,149813497,149814104,149817925,149818831,149820141,149822681,
Seq10965	chr14	91500688	91501322	FBLN5	NM_006329	14	-	-17218	91405508	91483787	91406320	91483325	11	91405508,91413583,91417388,91419050,91423289,91427317,91431046,91473043,91476661,91479003,91483309,	91406481,91413778,91417514,91419172,91423408,91427433,91431168,91473297,91476712,91479057,91483787,
Seq10966	chr9	70909351	70909985	TJP2	NM_004817	9	+	-69240	70978908	71059937	70979108	71059109	23	70978908,71017283,71021074,71022992,71025622,71030039,71030757,71032500,71032716,71033919,71034817,71039174,71040763,71041684,71042613,71043445,71044672,71051425,71052747,71054110,71055770,71057550,71058944,	70979167,71017336,71021198,71023094,71026231,71030142,71030910,71032608,71032849,71033985,71034967,71039282,71040973,71041871,71042708,71043524,71044882,71051525,71052959,71054220,71056099,71057635,71059937,
Seq10967	chr1	10370724	10371358	PGD	NM_002631	1	+	-10630	10381671	10402786	10381761	10402392	13	10381671,10382272,10383036,10385714,10386804,10390714,10394061,10395705,10399630,10400019,10401469,10402060,10402273,	10381768,10382347,10383215,10385779,10386922,10390783,10394195,10395894,10399760,10400152,10401568,10402182,10402786,
Seq10968	chr14	67116939	67117573	PIGH	NM_004569	14	-	19513	67125775	67136769	67126549	67136672	4	67125775,67129104,67130212,67136493,	67126641,67129187,67130421,67136769,
Seq10969	chr2	21146651	21147285	APOB	NM_000384	2	-	-26519	21077806	21120449	21078106	21120321	29	21077806,21080645,21080937,21081456,21089536,21090824,21091449,21091746,21092815,21095368,21096099,21099207,21099901,21101309,21103164,21104204,21104703,21106015,21106274,21108730,21109675,21111192,21111960,21113476,21114334,21117314,21118737,21119889,21120240,	21079710,21080828,21081051,21089027,21089909,21090969,21091636,21091921,21093025,21095489,21096281,21099418,21100068,21101500,21103340,21104441,21104914,21106161,21106391,21108957,21109894,21111277,21112084,21113631,21114487,21117459,21118852,21119927,21120449,
Seq1097	chr1	181431039	181431308	LAMC2	NM_018891	1	+	9153	181422021	181477020	181422110	181476156	22	181422021,181443638,181451210,181454147,181456582,181457846,181458892,181461365,181462455,181463272,181464131,181466718,181467944,181468409,181470124,181471332,181472217,181473109,181474064,181475121,181475797,181476049,	181422188,181443826,181451345,181454245,181456718,181457968,181459081,181461477,181462673,181463454,181464376,181466860,181468100,181468614,181470203,181471487,181472361,181473261,181474178,181475320,181475955,181477020,
Seq10970	chr6	137590562	137591196	IFNGR1	NM_000416	6	-	-8680	137560314	137582199	137560860	137582156	7	137560314,137563710,137566328,137567161,137568965,137569792,137582072,	137561468,137563837,137566514,137567333,137569137,137569906,137582199,
Seq10971	chr1	233159560	233160195	TOMM20	NM_014765	1	-	198876	233339282	233358753	233342001	233358652	5	233339282,233343705,233349755,233352263,233358532,	233342045,233343847,233349836,233352309,233358753,
Seq10972	chr8	25221922	25222557	GNRH1	NM_000825	8	-	115596	25332692	25337835	25332851	25336762	3	25332692,25335005,25336622,	25332892,25335100,25337835,
Seq10973	chr17	27154852	27155487	C17orf79	NM_018405	17	-	55199	27203011	27210368	27203270	27210330	4	27203011,27203943,27207930,27210232,	27203439,27204161,27207996,27210368,
Seq10974	chr1	116969272	116969907	IGSF3	NM_001007237	1	-	42247	116918553	117011836	116921456	117010470	11	116918553,116923536,116928789,116932838,116944085,116947768,116952086,116957909,116960224,117010428,117011762,	116921706,116924021,116929196,116933248,116944489,116948169,116952475,116958319,116960601,117011100,117011836,
Seq10975	chr4	42314755	42315390	ATP8A1	NM_006095	4	-	38574	42109391	42353646	42109689	42353646	37	42109391,42111400,42119580,42120390,42140338,42141351,42143356,42148754,42152070,42152298,42161463,42161666,42182269,42200223,42203789,42218933,42221536,42240690,42245786,42247971,42249278,42252741,42265934,42271392,42272395,42275033,42276586,42278394,42283122,42285033,42287584,42297251,42312806,42321309,42322387,42323768,42353598,	42109786,42111491,42119672,42120478,42140445,42141407,42143417,42148832,42152192,42152372,42161573,42161849,42182441,42200287,42203927,42219072,42221620,42240759,42245835,42248053,42249383,42252813,42265978,42271480,42272472,42275160,42276751,42278505,42283249,42285102,42287657,42297291,42312851,42321407,42322486,42323882,42353646,
Seq10976	chr1	15507188	15507823	EFHD2	NM_024329	1	+	-101522	15609027	15629420	15609054	15627806	4	15609027,15624953,15626232,15627675,	15609361,15625100,15626366,15629420,
Seq10977	chr2	178850623	178851258	OSBPL6	NM_145739	2	+	-42276	178893216	178969118	178893336	178968531	24	178893216,178897149,178901228,178904524,178905613,178905843,178909273,178911963,178912644,178917258,178922196,178934654,178945098,178946862,178955392,178955996,178957011,178958430,178960033,178961981,178964045,178965384,178967285,178968423,	178893374,178897241,178901350,178904577,178905726,178906013,178909405,178912066,178912736,178917332,178922361,178934787,178945205,178946999,178955479,178956249,178957148,178958493,178960111,178962125,178964189,178965510,178967407,178969118,
Seq10978	chr5	76354673	76355308	AGGF1	NM_018046	5	+	-6997	76361987	76396790	76362347	76394832	14	76361987,76365998,76367121,76368136,76371111,76377927,76379741,76380516,76384286,76385545,76387094,76391196,76393283,76394632,	76362556,76366100,76367323,76368300,76371299,76378257,76379852,76380567,76384387,76385710,76387176,76391323,76393382,76396790,
Seq10979	chr22	19922242	19922877	GGT2	NM_002058	22	-	-11979	19892266	19910581	19892426	19906431	13	19892266,19892877,19893072,19893287,19893647,19897353,19898013,19900213,19900763,19906154,19906368,19909679,19910393,	19892572,19892990,19893184,19893414,19893834,19897489,19898162,19900370,19900955,19906234,19906502,19909849,19910581,
Seq1098	chr10	72737467	72737736	SLC29A3	NM_018344	10	+	-11436	72749037	72793145	72749072	72792370	6	72749037,72752518,72773971,72781324,72785843,72791716,	72749072,72752816,72774053,72781550,72786005,72793145,
Seq10980	chr7	128529795	128530430	TSPAN33	NM_178562	7	+	-41835	128571947	128595906	128572056	128594950	8	128571947,128588755,128589470,128589909,128591550,128593854,128594475,128594849,	128572157,128588812,128589597,128589983,128591645,128593982,128594636,128595906,
Seq10981	chr18	3896078	3896713	DLGAP1	NM_004746	18	-	-26262	3488836	3870134	3489182	3870067	10	3488836,3492490,3498567,3524191,3557487,3571872,3719134,3732334,3804058,3869111,	3489391,3492642,3498658,3524612,3557578,3572245,3719374,3732511,3804272,3870134,
Seq10982	chr17	24521307	24521942	MYO18A	NM_078471	17	-	9908	24424653	24531532	24425913	24518083	42	24424653,24433459,24436747,24437581,24438079,24441104,24441675,24441953,24443486,24443998,24444466,24445123,24445793,24446079,24447904,24448366,24448931,24449248,24449499,24449969,24450777,24454742,24458223,24461001,24461579,24462567,24462865,24465154,24466050,24466494,24466807,24467587,24469188,24469520,24470478,24471759,24472141,24472690,24472994,24473309,24517085,24531456,	24426057,24433581,24436791,24437720,24438264,24441241,24441758,24442069,24443599,24444144,24444570,24445233,24445993,24446202,24448058,24448493,24449042,24449367,24449588,24450112,24450905,24454807,24458332,24461244,24461765,24462726,24463006,24465240,24466242,24466584,24466983,24467598,24469332,24469583,24470578,24471901,24472354,24472866,24473100,24473396,24518164,24531532,
Seq10983	chr17	18711061	18711696	PRPSAP2	NM_002767	17	+	9163	18702216	18775304	18709871	18774735	12	18702216,18709506,18709839,18711319,18716620,18721735,18726605,18733859,18755140,18767951,18772848,18774577,	18702298,18709601,18709989,18711371,18716686,18721907,18726720,18733914,18755288,18768021,18772994,18775304,
Seq10984	chr1	244453881	244454516	SMYD3	NM_022743	1	-	193135	243979267	244647333	243979487	244585005	12	243979267,243993965,244088420,244093723,244145454,244157855,244159794,244557125,244560404,244565291,244584955,244647220,	243979588,243994073,244088594,244093810,244145564,244157957,244159861,244557261,244560461,244565398,244585018,244647333,
Seq10985	chr15	90961695	90962330	LOC400451	NM_207446	15	-	38022	90961684	91000034	90963689	90999892	3	90961684,90974447,90999549,	90963692,90974578,91000034,
Seq10986	chr8	124850434	124851069	FAM91A1	NM_144963	8	+	690	124850062	124896868	124850123	124894124	24	124850062,124855500,124856567,124858685,124859445,124860079,124861405,124861900,124865890,124866501,124867049,124867915,124868681,124869084,124871033,124879510,124880940,124881192,124886687,124887500,124889692,124890313,124891702,124893939,	124850194,124855584,124856718,124858742,124859512,124860192,124861495,124861962,124865996,124866539,124867161,124868030,124868793,124869170,124871165,124879658,124881074,124881305,124886759,124887649,124889796,124890436,124891771,124896868,
Seq10987	chr1	183495125	183495760	IVNS1ABP	NM_006469	1	-	57641	183532146	183553083	183533789	183545247	15	183532146,183535464,183535753,183535971,183536191,183536726,183537188,183541290,183542768,183543243,183544554,183544757,183545137,183546849,183552707,	183534042,183535637,183535884,183536097,183536312,183536950,183537317,183541397,183542893,183543416,183544629,183544926,183545265,183547076,183553083,
Seq10989	chr13	97652209	97652844	RNF113B	NM_178861	13	-	-25006	97626040	97627521	97626417	97627490	2	97626040,97626536,	97626430,97627521,
Seq1099	chr5	55335228	55335497	IL6ST	NM_002184	5	-	-8844	55272451	55326519	55272666	55307862	17	55272451,55274254,55279077,55283048,55283513,55283834,55286394,55287609,55288793,55291986,55294936,55295730,55299860,55301134,55307799,55314308,55326368,	55273403,55274335,55279173,55283188,55283659,55283935,55286576,55287819,55288875,55292145,55295090,55295896,55299980,55301439,55307877,55314395,55326519,
Seq10991	chr6	57407949	57408584	PRIM2A	NM_000947	6	+	117887	57290380	57621333	57291202	57620660	15	57290380,57291193,57293213,57296957,57298681,57352657,57354787,57480246,57501070,57506090,57575038,57580317,57606925,57620430,57620755,	57290457,57291355,57293316,57297036,57298801,57352752,57354924,57480313,57501142,57506275,57575164,57580399,57606993,57620745,57621333,
Seq10992	chr19	54159436	54160071	FTL	NM_000146	19	+	-624	54160377	54161946	54160576	54161803	4	54160377,54160838,54161349,54161651,	54160677,54160984,54161474,54161946,
Seq10994	chr14	60972233	60972868	PRKCH	NM_006255	14	+	114284	60858267	61087447	60858572	61086301	14	60858267,60927695,60979581,60982162,60985634,60987312,60989696,60993646,60993976,61021972,61065545,61066877,61084213,61086155,	60858934,60927758,60979731,60982196,60985722,60987441,60989823,60993789,60994149,61022126,61065683,61067065,61084356,61087447,
Seq10995	chr3	2114154	2114789	CNTN4	NM_175607	3	+	-2775	2117246	3074643	2588187	3072903	24	2117246,2355861,2588099,2752898,2762205,2836169,2883435,2899828,2903723,2917368,2919559,2942312,3005028,3042785,3047538,3051315,3053862,3055616,3056720,3058993,3059660,3060275,3070490,3072803,	2117322,2355916,2588241,2753024,2762380,2836264,2883632,2899930,2903907,2917504,2919688,2942462,3005155,3042960,3047658,3051473,3054011,3055686,3056954,3059105,3059846,3060387,3070658,3074643,
Seq10996	chr17	67600270	67600905	SOX9	NM_000346	17	+	-28168	67628755	67634146	67629127	67632122	3	67628755,67630454,67631278,	67629557,67630707,67634146,
Seq10997	chr2	224581697	224582333	SERPINE2	NM_006216	2	-	30221	224548121	224612236	224548827	224574860	9	224548121,224550504,224553271,224555641,224557712,224564763,224571075,224574602,224612059,	224548864,224550587,224553360,224555741,224557910,224564960,224571302,224574882,224612236,
Seq10998	chr6	88337887	88338523	RARSL	NM_020320	6	-	18234	88280821	88356439	88280849	88356393	20	88280821,88281393,88283242,88284605,88285066,88285260,88286019,88286616,88287900,88290993,88295978,88297220,88308354,88312052,88315027,88321844,88329138,88330566,88335953,88356358,	88280935,88281456,88283316,88284700,88285175,88285327,88286143,88286692,88287960,88291088,88296084,88297378,88308430,88312135,88315082,88321941,88329221,88330668,88336026,88356439,
Seq10999	chr4	62089340	62089976	LPHN3	NM_015236	4	+	44225	62045433	62620761	62045606	62618481	24	62045433,62135539,62225138,62278934,62281066,62362121,62440968,62444043,62457872,62461031,62483152,62484235,62495226,62496412,62527875,62531695,62544603,62546486,62577167,62579754,62586043,62592765,62616478,62618421,	62045660,62135752,62225247,62278948,62281866,62362201,62441270,62444146,62458057,62461069,62483335,62484357,62495434,62496588,62528084,62531915,62544669,62546577,62577193,62579922,62586168,62592861,62616529,62620761,
Seq11	chr10	114011719	114011919	TECTB	NM_058222	10	+	-21663	114033482	114053059	114033482	114053059	10	114033482,114034282,114035818,114036066,114043485,114043725,114047816,114049239,114051848,114053010,	114033557,114034472,114035960,114036138,114043588,114043808,114047978,114049311,114051880,114053059,
Seq110	chr1	43887983	43888191	JMJD2A	NM_014663	1	+	-296	43888383	43943774	43891433	43942627	22	43888383,43891394,43893848,43898555,43901151,43903953,43904709,43905211,43906029,43907357,43909762,43921941,43927171,43929102,43929753,43930513,43932251,43932966,43936100,43941874,43942277,43942487,	43888509,43891570,43894023,43898669,43901344,43904002,43904812,43905348,43906276,43907556,43910132,43922061,43927352,43929306,43929829,43930568,43932359,43933151,43936270,43941993,43942369,43943774,
Seq1100	chr6	8027898	8028167	MUTED	NM_201280	6	-	-18388	7959215	8009645	7960880	8009607	5	7959215,7971598,7986370,8007765,8009496,	7961059,7971656,7986499,8007847,8009645,
Seq11001	chr21	15331566	15332202	NRIP1	NM_003489	21	-	-69167	15255426	15262717	15258907	15262383	1	15255426	15262717
Seq11002	chr11	130147517	130148153	C11orf44	NM_173580	11	+	99775	130048060	130092456	130048083	130089301	3	130048060,130088298,130089250,	130048292,130088404,130092456,
Seq11003	chr2	38365943	38366579	ARL6IP2	NM_022374	2	-	91657	38376627	38457918	38377128	38457905	13	38376627,38378789,38379901,38380917,38390024,38390954,38393796,38395253,38395929,38399180,38399530,38423913,38457788,	38377235,38379220,38379972,38380973,38390151,38391092,38393888,38395309,38395979,38399284,38399664,38424157,38457918,
Seq11004	chr3	184223442	184224078	DCUN1D1	NM_020640	3	-	-42741	184143253	184181019	184145575	184180970	7	184143253,184147719,184148031,184161707,184164362,184166018,184180968,	184145654,184147815,184148113,184161837,184164530,184166234,184181019,
Seq11005	chr10	111756337	111756973	ADD3	NM_019903	10	+	940	111755715	111885309	111850401	111883365	14	111755715,111850372,111862524,111866006,111867089,111868334,111868958,111869213,111871857,111873764,111875573,111876164,111880110,111883073,	111755898,111850595,111862662,111866157,111867169,111868483,111869101,111869311,111872039,111874021,111875692,111876250,111880233,111885309,
Seq11006	chr15	82116543	82117179	ADAMTSL3	NM_207517	15	+	3020	82113841	82499594	82115517	82497561	30	82113841,82115484,82164144,82233278,82264405,82279566,82297844,82318521,82330557,82344856,82349864,82351084,82352439,82357613,82359402,82372847,82383659,82402351,82402658,82430239,82442028,82448446,82450841,82474297,82476138,82481165,82484993,82491090,82496528,82497455,	82114031,82115585,82164263,82233405,82264450,82279802,82297970,82318595,82330714,82344967,82350002,82351134,82352643,82357760,82359486,82373133,82383788,82402543,82402837,82430392,82443099,82448573,82450969,82474479,82476254,82481348,82485191,82491187,82496742,82499594,
Seq11007	chr11	70583100	70583736	C11orf76	NM_145308	11	+	196876	70386542	70388866	70387088	70387661	3	70386542,70387037,70387540,	70386619,70387313,70388866,
Seq11008	chr14	36309832	36310468	PAX9	NM_006194	14	+	109495	36200655	36215620	36201045	36215407	4	36200655,36201852,36205417,36215153,	36201048,36202478,36205556,36215620,
Seq11009	chr14	74987025	74987661	JDP2	NM_130469	14	+	18754	74968589	75006907	74974376	75005930	4	74968589,74974353,74997881,75005745,	74968791,74974576,74997985,75006907,
Seq1101	chr4	147079912	147080181	LOC152485	NM_178835	4	-	-991	146901341	147079056	146905585	147079008	15	146901341,146903691,146905580,146906148,146915107,146916390,146919975,146964023,146986557,146989923,147010846,147026279,147032844,147042767,147078966,	146902199,146903723,146905766,146906339,146915273,146916561,146920112,146964126,146986614,146990162,147011079,147026759,147033016,147043816,147079056,
Seq11010	chr2	36996226	36996862	STRN	NM_003162	2	-	50574	36928976	37047118	36930102	37047109	18	36928976,36930360,36931646,36935858,36938502,36941778,36948460,36950200,36958537,36964578,36967362,36974544,36980169,36983230,36986186,36996724,37005751,37046876,	36930271,36930446,36931753,36935998,36938669,36941899,36948507,36950375,36958673,36964721,36967472,36974679,36980304,36983397,36986264,36996797,37005854,37047118,
Seq11012	chr3	2748512	2749148	CNTN4	NM_175613	3	+	-160090	2908920	3073038	2917412	3072903	16	2908920,2917368,2919559,2942312,3005028,3042785,3047538,3051315,3053862,3055616,3056720,3058993,3059660,3060275,3070490,3072803,	2908943,2917504,2919688,2942462,3005155,3042960,3047658,3051473,3054011,3055686,3056954,3059105,3059846,3060387,3070658,3073038,
Seq11013	chr11	95081273	95081909	FAM76B	NM_144664	11	-	80832	95141764	95162423	95151937	95162289	11	95141764,95148733,95151633,95151889,95152418,95152690,95155876,95158930,95160435,95161310,95162203,	95144461,95148834,95151768,95151946,95152498,95152737,95156075,95159085,95160489,95161374,95162423,
Seq11014	chr6	139839648	139840284	CITED2	NM_006079	6	-	-102489	139735091	139737477	139735961	139736773	2	139735091,139737242,	139736781,139737477,
Seq11015	chr13	42495522	42496158	DNAJC15	NM_013238	13	+	479	42495361	42581303	42495762	42579383	6	42495361,42537821,42541065,42550747,42557903,42579313,	42495869,42537872,42541138,42550823,42557973,42581303,
Seq11018	chr2	114351851	114352488	ACTR3	NM_005721	2	+	-11837	114364006	114432636	114364326	114431501	12	114364006,114387218,114390930,114401391,114405347,114408325,114414005,114416232,114425525,114425766,114429669,114431406,	114364369,114387273,114391054,114401501,114405442,114408432,114414148,114416405,114425617,114425891,114429752,114432636,
Seq11019	chr2	42136531	42137168	LOC91461	NM_138370	2	+	7594	42129256	42139139	42129440	42138331	7	42129256,42133882,42134679,42135584,42135929,42137864,42138246,	42129481,42134004,42134950,42135663,42136036,42138037,42139139,
Seq1102	chr6	144200953	144201222	LTV1	NM_032860	6	+	-5113	144206200	144226633	144206307	144226356	11	144206200,144207315,144208880,144212960,144220132,144220581,144223255,144224933,144225673,144225915,144226246,	144206309,144207446,144209053,144213047,144220273,144220836,144223382,144225072,144225725,144226115,144226633,
Seq11020	chr10	59729045	59729682	ZCD1	NM_018464	10	+	30444	59698920	59717866	59699039	59717415	3	59698920,59706882,59717326,	59699069,59707087,59717866,
Seq11021	chr10	92969517	92970154	PCGF5	NM_032373	10	+	-513	92970348	93033999	92972608	93028052	10	92970348,92972425,92990220,92998241,92998401,93001028,93011062,93014167,93021374,93028005,	92970572,92972719,92990316,92998296,92998460,93001176,93011160,93014256,93021433,93033999,
Seq11022	chr1	47454470	47455107	TAL1	NM_003189	1	-	13241	47454550	47468029	47457978	47464146	4	47454550,47462262,47463701,47467454,	47458432,47462356,47464147,47468029,
Seq11024	chr19	14031423	14032060	IL27RA	NM_004843	19	+	28481	14003261	14025024	14003684	14024101	14	14003261,14004197,14011319,14011564,14014264,14014527,14017965,14018241,14020792,14020967,14022569,14023418,14023691,14023907,	14003783,14004314,14011476,14011721,14014423,14014600,14018148,14018429,14020893,14021125,14022694,14023511,14023784,14025024,
Seq11025	chr14	43931792	43932429	C14orf155	NM_032135	14	-	114097	44043297	44046207	44043462	44045939	1	44043297	44046207
Seq11026	chr12	49080541	49081178	LARP4	NM_052879	12	+	-57	49080916	49160054	49081060	49155913	16	49080916,49107811,49108984,49110544,49115537,49117784,49120488,49121639,49133513,49134363,49141184,49142631,49147008,49153464,49154048,49155575,	49081077,49107958,49109139,49110619,49115673,49117887,49120598,49121696,49133721,49134466,49141396,49142679,49147169,49153585,49154216,49160054,
Seq11028	chr5	132170661	132171298	ANKRD43	NM_175873	5	+	-5952	132176931	132180386	132177212	132178861	1	132176931	132180386
Seq11029	chr1	109860808	109861445	AMIGO1	NM_020703	1	-	-7301	109850969	109853826	109851575	109853056	2	109850969,109853564,	109853143,109853826,
Seq1103	chr12	32546021	32546290	FGD4	NM_139241	12	+	-205	32546360	32684939	32620558	32684733	17	32546360,32608337,32620466,32626160,32642697,32645478,32646361,32652157,32654976,32655337,32663898,32668622,32669176,32669854,32677749,32682855,32684476,	32546538,32608489,32620649,32626667,32642786,32645623,32646517,32652295,32655034,32655483,32664070,32668652,32669268,32669979,32677889,32682995,32684939,
Seq11030	chr18	32010230	32010867	MOCOS	NM_017947	18	+	-10931	32021479	32102681	32021500	32102645	15	32021479,32029217,32032650,32033643,32037073,32039037,32047326,32049476,32054015,32082882,32085119,32090928,32093997,32100709,32102493,	32021641,32029306,32032716,32034284,32037149,32039236,32047442,32049937,32054177,32082960,32085243,32091033,32094135,32100813,32102681,
Seq11031	chr7	91918176	91918813	GATAD1	NM_021167	7	+	3795	91914700	91926677	91914979	91923811	5	91914700,91916001,91917950,91921751,91923621,	91915227,91916126,91918009,91921934,91926677,
Seq11032	chr12	5477678	5478315	NTF3	NM_002527	12	+	4471	5473526	5474724	5473641	5474414	1	5473526	5474724
Seq11033	chr2	219328600	219329237	CYP27A1	NM_000784	2	+	-26030	219354948	219388258	219355149	219387996	9	219354948,219382543,219385188,219385518,219385890,219386987,219387346,219387511,219387877,	219355403,219382733,219385387,219385715,219386062,219387153,219387424,219387723,219388258,
Seq11034	chr14	91143287	91143924	SMEK1	NM_032560	14	-	-97210	90993708	91046396	90994855	91045743	16	90993708,90997477,90998145,90998831,91001346,91006933,91009129,91009335,91011946,91012504,91013005,91017672,91021728,91026843,91045602,91046171,	90994965,90997703,90998335,90998973,91001515,91007091,91009231,91009466,91012062,91012620,91013082,91018289,91021826,91026898,91045800,91046396,
Seq11035	chr8	62497878	62498515	MGC34646	NM_173519	8	+	135094	62363103	62576755	62374940	62574654	6	62363103,62374789,62451717,62529253,62533419,62574567,	62363250,62375394,62451891,62529363,62533654,62576755,
Seq11036	chr4	107038651	107039288	NPNT	NM_001033047	4	+	2917	107036053	107112275	107036258	107109595	12	107036053,107038506,107067941,107077614,107078906,107080680,107081119,107082912,107099076,107099633,107107793,107109500,	107036328,107038606,107068033,107077733,107079025,107080814,107081241,107083307,107099162,107099731,107108049,107112275,
Seq11037	chr1	43583430	43584067	MPL	NM_005373	1	+	7688	43576061	43592720	43576106	43591029	12	43576061,43576356,43576799,43577528,43578221,43578644,43584702,43585049,43587100,43587520,43590473,43590775,	43576184,43576488,43576977,43577826,43578383,43578770,43584886,43585191,43587259,43587616,43590560,43592720,
Seq11039	chr4	109760882	109761519	RPL34	NM_033625	4	+	4	109761197	109771085	109762564	109765816	6	109761197,109762555,109762709,109763119,109765732,109770625,	109761316,109762628,109762808,109763222,109765857,109771085,
Seq1104	chr5	141234863	141235132	PCDH1	NM_002587	5	-	3130	141222401	141238127	141222896	141238010	3	141222401,141228317,141237971,	141225175,141229179,141238127,
Seq11040	chr2	153387217	153387854	ARL6IP6	NM_152522	2	+	104161	153283375	153325668	153283384	153324599	4	153283375,153285292,153299753,153324506,	153283783,153285345,153299885,153325668,
Seq11041	chr11	47961678	47962315	PTPRJ	NM_002843	11	+	3309	47958688	48146245	47959040	48145489	25	47958688,48088185,48090874,48099130,48101740,48103095,48105907,48108586,48114166,48115130,48117613,48121046,48122802,48123127,48125003,48127574,48128117,48128223,48131923,48133928,48134112,48138057,48141585,48142507,48145331,	47959135,48088203,48091110,48099393,48101997,48103313,48106170,48108843,48114423,48115408,48117903,48121177,48123012,48123251,48125090,48127615,48128125,48128310,48132013,48134001,48134246,48138176,48141745,48142642,48146245,
Seq11043	chr11	122607188	122607826	ASAM	NM_024769	11	-	-36291	122448244	122571216	122449391	122570857	7	122448244,122450619,122459002,122459597,122460429,122473712,122570830,	122449691,122450760,122459124,122459764,122460630,122473869,122571216,
Seq11045	chr4	109493061	109493699	LEF1	NM_016269	4	-	-184354	109188149	109309026	109204233	109308371	12	109188149,109204227,109204940,109211267,109218824,109220096,109222190,109223960,109229729,109304172,109305701,109308159,	109189355,109204267,109204988,109211374,109218986,109220218,109222273,109224050,109229861,109304305,109305767,109309026,
Seq11046	chr5	36703616	36704254	SLC1A3	NM_004172	5	+	61488	36642447	36724190	36644282	36722127	10	36642447,36644187,36665308,36706887,36709907,36712750,36715485,36716253,36719722,36721923,	36642593,36644462,36665445,36707091,36709949,36713042,36715718,36716447,36719856,36724190,
Seq11047	chr5	171516122	171516760	STK10	NM_005990	5	-	31423	171403229	171547864	171404490	171547650	19	171403229,171412537,171414177,171415196,171416957,171420747,171424328,171441934,171442569,171449840,171453020,171456034,171465264,171466228,171467388,171477089,171486981,171516232,171547495,	171404630,171412650,171414302,171415384,171417081,171420876,171424420,171442113,171442692,171449970,171453568,171456168,171465345,171466422,171467460,171477238,171487029,171516396,171547864,
Seq11048	chr5	127322074	127322712	SLC12A2	NM_001046	5	+	-124988	127447381	127553277	127447545	127550221	27	127447381,127476404,127477802,127478176,127494657,127497755,127499290,127502187,127502414,127505420,127511212,127512344,127513587,127514831,127516296,127521643,127525250,127531351,127535257,127538131,127540695,127542157,127544473,127546445,127547956,127548379,127550086,	127448300,127476523,127477877,127478271,127494796,127497865,127499398,127502314,127502498,127505571,127511319,127512467,127513688,127514986,127516395,127521754,127525390,127531457,127535336,127538256,127540742,127542279,127544584,127546531,127548091,127548446,127553277,
Seq11049	chr4	159160567	159161205	C4orf18	NM_016613	4	-	152106	159265212	159312992	159268008	159311976	5	159265212,159271387,159296212,159311067,159312940,	159268215,159271613,159296426,159312200,159312992,
Seq1105	chr11	34581733	34582002	EHF	NM_012153	11	+	-17376	34599243	34639656	34620753	34637053	9	34599243,34620750,34624561,34627141,34629664,34629859,34635030,34636655,34636954,	34599350,34620849,34624806,34627203,34629732,34629927,34635092,34636850,34639656,
Seq11052	chr4	185262478	185263116	ENPP6	NM_153343	4	-	113215	185246853	185376012	185249323	185375965	8	185246853,185255391,185270818,185275002,185275905,185282307,185311700,185375725,	185249528,185255514,185270955,185275181,185276046,185282418,185311879,185376012,
Seq11053	chr14	90950868	90951506	SMEK1	NM_032560	14	-	95209	90993708	91046396	90994855	91045743	16	90993708,90997477,90998145,90998831,91001346,91006933,91009129,91009335,91011946,91012504,91013005,91017672,91021728,91026843,91045602,91046171,	90994965,90997703,90998335,90998973,91001515,91007091,91009231,91009466,91012062,91012620,91013082,91018289,91021826,91026898,91045800,91046396,
Seq11054	chr14	34079352	34079990	C14orf11	NM_018453	14	-	-978	34054886	34078693	34055266	34078584	6	34054886,34063653,34068314,34072400,34075050,34078511,	34055542,34063763,34068431,34072495,34075231,34078693,
Seq11056	chr20	38613656	38614294	MAFB	NM_005461	20	-	137314	38747932	38751289	38749932	38750903	1	38747932	38751289
Seq11058	chr7	128768783	128769421	FAM40B	NM_020704	7	+	-92433	128861535	128915472	128861549	128912905	22	128861535,128867098,128871100,128878689,128880303,128881218,128881497,128882320,128883515,128885291,128885788,128886593,128887377,128890042,128891120,128891688,128894426,128897725,128907861,128909918,128912655,128914082,	128861677,128867167,128871174,128878823,128880423,128881286,128881603,128882447,128883718,128885526,128885853,128886656,128887448,128890116,128891217,128891814,128894526,128897791,128907965,128910122,128914072,128915472,
Seq11059	chr2	149995458	149996096	LYPD6	NM_194317	2	+	100419	149895358	150038382	150002468	150035609	5	149895358,150002397,150013808,150033404,150035442,	149895481,150002585,150013906,150033534,150038382,
Seq1106	chr1	47044888	47045157	CYP4B1	NM_000779	1	+	7695	47037328	47057671	47037340	47057072	12	47037328,47049066,47049398,47050754,47051740,47052170,47052467,47053332,47055306,47056223,47056389,47056889,	47037519,47049207,47049442,47050881,47051864,47052321,47052573,47053522,47055439,47056287,47056471,47057671,
Seq11060	chr6	56713058	56713697	DST	NM_001723	6	-	-97732	56587355	56615646	56588273	56615544	24	56587355,56590742,56597286,56597913,56599960,56600755,56602006,56603001,56603967,56604639,56605610,56606888,56607218,56607557,56608345,56609313,56612015,56612206,56612452,56612685,56612899,56614703,56615166,56615378,	56590174,56593471,56597384,56598020,56600043,56600917,56602199,56603139,56604145,56604796,56605793,56607014,56607372,56607709,56608470,56609408,56612119,56612367,56612529,56612813,56613361,56614857,56615259,56615646,
Seq11061	chr4	46586055	46586694	COX7B2	NM_130902	4	-	19634	46431605	46606008	46431720	46431965	3	46431605,46541733,46605933,	46432014,46541787,46606008,
Seq11062	chr10	120863204	120863843	FAM45B	NM_018472	10	+	9906	120853618	120886504	120853644	120886148	9	120853618,120857469,120861350,120867020,120869842,120872970,120879016,120882016,120885972,	120853698,120857665,120861429,120867168,120869953,120873070,120879123,120882110,120886504,
Seq11063	chr11	60309108	60309747	MS4A10	NM_206893	11	+	32	60309396	60325353	60314384	60323957	8	60309396,60314362,60315022,60316313,60318020,60319603,60322444,60323876,	60309469,60314566,60315141,60316369,60318151,60319713,60322562,60325353,
Seq11064	chr16	10917190	10917829	DEXI	NM_014015	16	-	26248	10930249	10943757	10943075	10943362	2	10930249,10942926,	10930916,10943757,
Seq11066	chr1	203542960	203543599	NUAK2	NM_030952	1	-	14226	203537813	203557505	203539200	203557378	7	203537813,203540949,203541938,203543915,203544331,203547455,203557148,	203540263,203541081,203542057,203543980,203544482,203547575,203557505,
Seq11067	chr10	81994562	81995201	ANXA11	NM_001157	10	-	-39575	81904859	81955307	81905588	81922596	15	81904859,81907376,81907702,81908835,81911670,81913084,81913269,81913788,81915819,81916625,81916961,81918704,81920535,81922542,81955078,	81905647,81907498,81907760,81908930,81911763,81913140,81913348,81913878,81915932,81916719,81917048,81919093,81920650,81922604,81955307,
Seq11068	chr5	36916559	36917198	NIPBL	NM_015384	5	+	4138	36912741	37100055	36989555	37099881	46	36912741,36989476,36991330,36993962,36997342,36997981,37006734,37007803,37011634,37020534,37031480,37036231,37036675,37036847,37038520,37039119,37042215,37043181,37043866,37044481,37045945,37050541,37051896,37052877,37055169,37056317,37056633,37057909,37058102,37060443,37062087,37063217,37072237,37074460,37080205,37080494,37081301,37081967,37084360,37084969,37087637,37088224,37093044,37094749,370…	36913036,36989618,36991495,36994089,36997441,36998132,37006894,37007899,37012260,37022159,37031662,37036428,37036746,37036936,37038623,37039205,37042446,37043332,37043946,37044581,37046083,37050623,37052028,37053020,37055258,37056531,37056735,37058007,37058248,37060577,37062185,37063270,37072345,37074596,37080345,37080587,37081455,37082057,37084533,37085159,37087744,37088424,37093190,37095023,370…
Seq1107	chr2	88209134	88209403	FABP1	NM_001443	2	-	-577	88203624	88208692	88203687	88208650	4	88203624,88205127,88206809,88208584,	88203737,88205219,88206981,88208692,
Seq11070	chr10	16684218	16684857	C1QL3	NM_001010908	10	-	-80529	16595747	16604009	16596532	16603069	2	16595747,16602482,	16596711,16604009,
Seq11071	chr7	76589421	76590060	KIAA1505	NM_020879	7	+	-129	76589869	76762454	76634921	76762118	19	76589869,76634910,76704199,76708943,76721758,76723585,76726247,76727261,76729373,76740946,76741734,76746004,76746189,76747681,76749809,76754050,76754692,76760204,76761915,	76589984,76635076,76704281,76709152,76721815,76723761,76726320,76727488,76729559,76741041,76741904,76746092,76746353,76747905,76750037,76754178,76754829,76760452,76762454,
Seq11072	chr20	13381344	13381983	TASP1	NM_017714	20	-	185919	13318036	13567582	13319006	13558724	14	13318036,13346094,13363690,13411873,13457079,13462668,13487654,13498153,13509543,13515896,13552092,13553831,13558580,13567540,	13319098,13346167,13363800,13411983,13457157,13462787,13487760,13498232,13509627,13516016,13552160,13553898,13558798,13567582,
Seq11074	chr16	54024599	54025238	MMP2	NM_004530	16	+	-45670	54070588	54098102	54070892	54096854	13	54070588,54074321,54075428,54076711,54077016,54079955,54081063,54083213,54084570,54088338,54089701,54094191,54096751,	54071044,54074547,54075576,54076839,54077189,54080128,54081236,54083368,54084705,54088474,54089860,54094300,54098102,
Seq11075	chr3	12370030	12370669	PPARG	NM_015869	3	+	2350	12368000	12450853	12368091	12450643	7	12368000,12396202,12397820,12409112,12422380,12433202,12450396,	12368172,12396429,12397989,12409250,12422579,12433652,12450853,
Seq11076	chr14	38563885	38564524	SEC23A	NM_006364	14	-	77983	38570873	38642187	38572193	38635072	20	38570873,38577985,38579686,38581740,38584117,38587606,38594097,38600719,38602278,38603867,38606127,38613369,38614889,38624716,38625883,38630431,38631495,38632141,38634852,38641986,	38572282,38578050,38579841,38581826,38584278,38587683,38594250,38600825,38602367,38603947,38606250,38613484,38615047,38624860,38625962,38630667,38631581,38632198,38635093,38642187,
Seq11077	chr1	210069341	210069980	LPGAT1	NM_014873	1	-	1076	209984951	210070736	209989863	210069260	8	209984951,209990925,210018882,210023193,210027596,210033036,210069023,210070537,	209990014,209991031,210019008,210023466,210027691,210033154,210069287,210070736,
Seq11078	chr2	26321143	26321782	HADHB	NM_000183	2	+	344	26321119	26366835	26330626	26366324	16	26321119,26330618,26330801,26339751,26346324,26350022,26353444,26354985,26355506,26356365,26359216,26359375,26360488,26361254,26361778,26366289,	26321361,26330689,26330845,26339850,26346368,26350121,26353531,26355172,26355686,26356486,26359295,26359422,26360575,26361328,26361942,26366835,
Seq11079	chr20	48695399	48696038	C20orf175	NM_080829	20	-	-8887	48636052	48686832	48637175	48680790	22	48636052,48637745,48639629,48642287,48642978,48644496,48645312,48646083,48647523,48652015,48654588,48658332,48658556,48658855,48659236,48659516,48660796,48661124,48665945,48669929,48680681,48686524,	48637275,48637835,48639712,48642489,48643139,48644657,48645447,48646206,48647653,48652587,48654717,48658477,48658681,48658898,48659299,48659665,48660849,48661147,48666023,48670075,48680799,48686832,
Seq11080	chr1	171014355	171014994	FASLG	NM_000639	1	+	119868	170894807	170902632	170894964	170901778	4	170894807,170895857,170900096,170901384,	170895311,170895902,170900152,170902632,
Seq11081	chr15	84184649	84185288	KLHL25	NM_022480	15	-	-45777	84103564	84139192	84112275	84114044	3	84103564,84112251,84139000,	84105245,84114054,84139192,
Seq11082	chr2	216197277	216197916	FN1	NM_054034	2	-	-188562	215987629	216009035	215987771	216008769	13	215987629,215992209,215993640,215995058,215996317,215997113,215998061,216001147,216003682,216004800,216006291,216007663,216008622,	215987925,215992352,215993768,215995210,215996493,215997292,215998252,216001305,216003819,216004931,216006428,216007791,216009035,
Seq11083	chr12	38123786	38124426	KIF21A	NM_017641	12	-	-922	37973297	38123184	37974492	38123038	37	37973297,37981548,37983033,37984889,37987633,37989654,37991485,37995297,37996000,37998141,37999974,38002736,38005907,38006332,38010310,38010814,38011758,38012282,38012659,38012961,38013280,38017164,38020233,38020974,38021573,38022102,38031845,38036900,38037316,38038246,38043166,38046418,38047098,38047951,38049797,38050107,38122995,	37974585,37981747,37983203,37985006,37987797,37989834,37991621,37995308,37996038,37998269,38000081,38002950,38005961,38006392,38010330,38010979,38011859,38012476,38012812,38013175,38013348,38017271,38020432,38021162,38021690,38022192,38032048,38036963,38037505,38038441,38043281,38046585,38047232,38048100,38049979,38050329,38123184,
Seq11085	chr6	139751231	139751871	CITED2	NM_006079	6	-	-14074	139735091	139737477	139735961	139736773	2	139735091,139737242,	139736781,139737477,
Seq11086	chr15	51923121	51923761	WDR72	NM_182758	15	-	-84291	51594656	51839150	51597187	51812637	20	51594656,51602706,51676567,51689001,51693154,51694914,51745060,51779238,51781622,51784476,51785415,51790345,51790824,51792260,51793922,51794681,51796095,51802290,51812485,51839121,	51597242,51602810,51676762,51689080,51693245,51695731,51745256,51779433,51781842,51784721,51785562,51790441,51790969,51792379,51793998,51794855,51796173,51802396,51812649,51839150,
Seq11087	chr2	69142593	69143233	ANTXR1	NM_018153	2	+	48921	69093992	69226990	69094135	69226011	13	69093992,69120679,69125377,69151282,69152389,69153657,69156225,69158043,69171494,69183477,69203652,69205200,69225961,	69094286,69120750,69125448,69151363,69152422,69153736,69156293,69158123,69171554,69183575,69203721,69205278,69226990,
Seq11088	chr3	131904450	131905090	PIK3R4	NM_014602	3	-	43615	131880468	131948385	131880848	131946751	20	131880468,131882146,131882510,131883024,131885783,131887744,131892023,131905256,131907094,131908481,131909824,131917929,131919922,131924947,131929996,131931841,131935081,131937402,131946019,131947851,	131881018,131882254,131882598,131883124,131885914,131887955,131892187,131905421,131907304,131908668,131910025,131918132,131920067,131925120,131930217,131931975,131935663,131937535,131946797,131948385,
Seq11089	chr9	106688248	106688888	ABCA1	NM_005502	9	-	41688	106583106	106730256	106586416	106705780	50	106583106,106587497,106588399,106588974,106590021,106590527,106593023,106594037,106594887,106595272,106596488,106598154,106598410,106600522,106601920,106602611,106604155,106605385,106606727,106608342,106611567,106612901,106614675,106616219,106616528,106618244,106619433,106620764,106621687,106622028,106623476,106624597,106626566,106627784,106629049,106631017,106633026,106633723,106634675,106639081…	106586556,106587740,106588491,106589077,106590155,106590668,106593129,106594099,106595007,106595401,106596611,106598298,106598525,106600699,106602089,106602685,106604260,106605417,106606821,106608531,106611665,106613025,106614823,106616332,106616576,106618446,106619505,106620984,106621824,106622170,106623607,106624768,106626679,106627988,106629270,106631239,106633202,106633928,106634872,106639197…
Seq1109	chr1	47853252	47853521	FOXD2	NM_004474	1	+	179112	47674275	47678948	47676394	47677881	1	47674275	47678948
Seq11091	chr6	136902837	136903477	MAP7	NM_003980	6	-	10327	136705565	136913484	136707058	136913238	18	136705565,136708686,136719522,136722650,136722811,136723527,136723835,136725280,136728565,136729157,136735331,136740585,136746501,136751223,136752184,136774450,136784531,136913172,	136707068,136708909,136719624,136722707,136722861,136723628,136724009,136725532,136728848,136729269,136735455,136740698,136746611,136751340,136752347,136774527,136784629,136913484,
Seq11092	chr1	63879601	63880241	PGM1	NM_002633	1	+	48387	63831534	63898501	63831747	63897933	11	63831534,63867683,63868200,63869915,63873087,63874492,63876943,63886775,63889927,63892590,63897844,	63831992,63867845,63868346,63870040,63873277,63874646,63877058,63886910,63890110,63892724,63898501,
Seq11093	chr9	111279100	111279740	PTPN3	NM_002829	9	-	-13866	111180338	111265554	111181656	111265534	25	111180338,111183752,111184402,111185523,111191333,111193238,111193571,111206548,111208562,111210421,111212099,111212329,111222524,111224818,111229050,111230721,111235173,111238983,111240214,111247340,111250911,111256596,111259273,111259392,111265397,	111181733,111183887,111184547,111185651,111191479,111193299,111193661,111206708,111208718,111210477,111212176,111212515,111222700,111224952,111229222,111230784,111235261,111239070,111240334,111247392,111250955,111256674,111259315,111259499,111265554,
Seq11094	chr1	190586097	190586737	RGS21	NM_001039152	1	+	33673	190552744	190603034	190578789	190601876	5	190552744,190578729,190583065,190587799,190601673,	190552857,190578799,190583141,190587965,190603034,
Seq11095	chr3	138157839	138158479	FNDC6	NM_144717	3	+	-1237	138159396	138212609	138159645	138211754	7	138159396,138181997,138183691,138190972,138193469,138196945,138211644,	138159732,138182123,138183881,138191096,138193619,138197087,138212609,
Seq11096	chr12	76760149	76760789	NAV3	NM_014903	12	+	11142	76749327	77130918	76749372	77128427	39	76749327,76858229,76858991,76884139,76886429,76912713,76916247,76924329,76939657,76967903,76968674,76976906,77034682,77035937,77037147,77039850,77045077,77046616,77055087,77058192,77064279,77066752,77077113,77086665,77093216,77094349,77095051,77097439,77098781,77103511,77106158,77106519,77107894,77115157,77116515,77117245,77118383,77122845,77128308,	76749614,76858346,76859043,76884211,76886612,76912781,76916386,76925355,76939772,76968011,76969057,76977025,77034814,77036207,77037855,77040338,77045118,77046776,77055275,77058244,77064302,77066829,77077196,77086776,77093337,77094369,77095223,77097592,77098955,77103608,77106253,77106687,77108129,77115311,77116586,77117441,77118501,77123048,77130918,
Seq11098	chr15	78764457	78765097	KIAA1199	NM_018689	15	+	-93989	78858766	79031053	78953275	79028319	29	78858766,78953259,78958116,78959111,78960295,78963570,78967089,78968096,78968866,78974385,78975264,78986058,78988492,78999489,79000427,79001404,79004016,79005019,79008297,79008414,79011254,79012640,79016069,79017189,79021244,79021646,79022340,79026360,79028192,	78859009,78953368,78958262,78959249,78960531,78963749,78967159,78968191,78968987,78974517,78975455,78986233,78988701,78999694,79000496,79001532,79004101,79005150,79008332,79008569,79011434,79012855,79016280,79017374,79021448,79021732,79022497,79026460,79031053,
Seq11099	chr22	30777950	30778590	SLC5A1	NM_000343	22	+	9012	30769258	30836644	30769268	30836199	15	30769258,30775929,30792921,30793953,30794482,30807852,30809060,30810425,30810886,30812206,30817598,30825169,30828008,30830772,30835976,	30769402,30776000,30793025,30794012,30794586,30807957,30809140,30810645,30811021,30812313,30817748,30825337,30828223,30830877,30836644,
Seq111	chr1	65737335	65737543	LEPROT	NM_017526	1	+	78533	65658906	65670836	65658995	65670189	4	65658906,65663573,65668132,65670073,	65659010,65663648,65668318,65670836,
Seq1110	chr1	202502403	202502672	GOLT1A	NM_198447	1	-	-52696	202433910	202449842	202434208	202449656	5	202433910,202434945,202437383,202438646,202449632,	202434246,202435008,202437561,202438737,202449842,
Seq11100	chr11	103634573	103635213	PDGFD	NM_025208	11	-	-94657	103283124	103540236	103285631	103539864	7	103283124,103302849,103319389,103323599,103372002,103375988,103539741,	103285756,103303063,103319587,103323661,103372182,103376192,103540236,
Seq11101	chr22	32592951	32593591	LARGE	NM_004737	22	-	53138	31999062	32646409	32000412	32487462	16	31999062,32003045,32009187,32030214,32042070,32063631,32107904,32110177,32158146,32290833,32330420,32352227,32376352,32487357,32582727,32645982,	32000609,32003240,32009333,32030492,32042233,32063786,32108029,32110289,32158250,32291004,32330543,32352309,32376653,32487544,32582789,32646409,
Seq11102	chrX	21661974	21662614	SMPX	NM_014332	23	-	23856	21634012	21686150	21665601	21682328	5	21634012,21665587,21671788,21682284,21685980,	21634432,21665735,21671874,21682340,21686150,
Seq11103	chr11	112659663	112660303	TTC12	NM_017868	11	+	-30477	112690460	112742322	112692189	112742231	22	112690460,112692174,112699219,112699925,112700536,112701455,112705851,112710897,112714705,112715217,112716595,112717768,112720203,112726004,112727170,112728001,112735294,112735871,112738332,112739759,112740766,112742156,	112690549,112692246,112699382,112699946,112700613,112701576,112705910,112710968,112714765,112715405,112716664,112717856,112720371,112726096,112727230,112728138,112735392,112735939,112738433,112739858,112740991,112742322,
Seq11104	chr16	78331487	78332128	MAF	NM_005360	16	-	-139697	78185731	78192111	78185857	78191299	2	78185731,78190182,	78185950,78192111,
Seq11105	chr14	92609375	92610016	ITPK1	NM_014216	14	-	42284	92475960	92651979	92477658	92651260	11	92475960,92482428,92488043,92494298,92498452,92498848,92529977,92552773,92612692,92651166,92651869,	92478001,92482590,92488110,92494463,92498492,92498946,92530094,92552898,92612716,92651402,92651979,
Seq11106	chr1	8062682	8063323	ERRFI1	NM_018948	1	-	-54061	7994381	8008942	7995856	7998265	4	7994381,7997954,7998141,8008804,	7997042,7998030,7998338,8008942,
Seq11107	chr16	66856706	66857347	SLC7A6	NM_003983	16	+	1104	66855923	66893222	66866130	66888731	11	66855923,66857996,66866094,66879149,66881799,66882612,66882961,66886108,66887767,66888030,66888637,	66855979,66858124,66866652,66879274,66881943,66882735,66883064,66886204,66887916,66888213,66893222,
Seq11108	chr7	74288512	74289153	LOC441257	NM_001023562	7	+	-47292	74336124	74342053	74337663	74339867	5	74336124,74337651,74339442,74339808,74340766,	74336423,74337736,74339685,74339912,74342053,
Seq1111	chr6	3345439	3345708	C6orf85	NM_021945	6	-	44643	3214690	3390216	3218287	3355489	11	3214690,3229084,3230311,3232091,3234996,3243323,3269066,3355420,3360984,3377326,3390051,	3218644,3229207,3230343,3232323,3235098,3243450,3269234,3355574,3361087,3377570,3390216,
Seq11110	chr17	17550113	17550754	RAI1	NM_030665	17	+	24923	17525511	17655487	17636987	17654019	6	17525511,17568066,17636971,17647794,17653428,17654008,	17525831,17568197,17642551,17647887,17653477,17655487,
Seq11111	chrX	13597147	13597788	RAB9	NM_004251	23	+	-19794	13617261	13637682	13636786	13637391	3	13617261,13631853,13636760,	13617327,13631941,13637682,
Seq11112	chr12	49614858	49615499	METTL7A	NM_014033	12	+	10379	49604800	49612565	49605088	49610199	2	49604800,49609963,	49605585,49612565,
Seq11113	chr15	57460281	57460922	MYO1E	NM_004998	15	-	-8240	57215855	57452362	57216870	57451990	28	57215855,57217688,57233080,57237777,57240563,57242647,57251387,57253236,57253616,57257883,57267608,57274951,57281816,57284890,57288171,57290004,57293718,57294130,57297381,57302549,57304179,57306949,57311192,57316075,57335774,57340910,57351796,57451988,	57216946,57217857,57233281,57237869,57240720,57242793,57251532,57253405,57253730,57258027,57267706,57275057,57281897,57284975,57288338,57290090,57293804,57294210,57297577,57302681,57304313,57307080,57311281,57316162,57335868,57340999,57351939,57452362,
Seq11114	chr17	33222718	33223359	TCF2	NM_006481	17	-	-43858	33162723	33179181	33165543	33178987	5	33162723,33163998,33167662,33173543,33178644,	33163977,33165933,33167926,33173742,33179181,
Seq11115	chr2	102504771	102505412	SLC9A4	NM_001011552	2	+	48899	102456193	102516858	102456650	102515578	12	102456193,102461729,102486338,102488144,102490969,102491737,102495093,102496980,102502749,102507914,102509149,102515220,	102456905,102462192,102486597,102488361,102491171,102491823,102495163,102497141,102502845,102508045,102509236,102516858,
Seq11116	chr20	34669401	34670042	C20orf24	NM_018840	20	+	2142	34667580	34674371	34667768	34673867	4	34667580,34669531,34671417,34673826,	34667881,34669634,34671546,34674371,
Seq11117	chr10	29959022	29959663	SVIL	NM_021738	10	-	4564	29786282	29963906	29787181	29883992	38	29786282,29787368,29791211,29792426,29794529,29796676,29799210,29800072,29802772,29809471,29810518,29813590,29815019,29815344,29816097,29817535,29819781,29822148,29823848,29824026,29828050,29841669,29851344,29852385,29853406,29855895,29858639,29859541,29860188,29860936,29861463,29864923,29879531,29883717,29883985,29892135,29898189,29963354,	29787267,29787523,29791335,29792569,29794684,29796809,29799417,29800177,29802923,29809747,29810662,29813765,29815164,29815491,29816233,29817690,29819953,29822325,29823934,29824115,29828197,29841795,29851569,29852961,29853649,29855990,29858778,29859602,29860222,29861106,29862392,29865003,29880197,29883868,29884042,29892226,29898246,29963906,
Seq11118	chr22	24392316	24392957	MYO18B	NM_032608	22	+	-75483	24468119	24757006	24487059	24753643	44	24468119,24486950,24489197,24494081,24496076,24496838,24498300,24503549,24506022,24507700,24511394,24523919,24549471,24552375,24554742,24558883,24561262,24569701,24572066,24573396,24577436,24594286,24600252,24602155,24603925,24616722,24617270,24621122,24624273,24628579,24629597,24634288,24636912,24647223,24672102,24673677,24676332,24678251,24681144,24718328,24729230,24730683,24752410,24756408,	24468259,24487097,24489355,24495394,24496142,24496950,24498476,24503747,24506164,24507800,24511457,24524063,24549644,24552465,24554934,24558963,24561409,24569860,24572249,24573618,24577545,24594351,24600380,24602298,24604014,24616841,24617378,24621246,24624427,24628702,24629797,24634398,24637016,24647375,24672215,24673793,24676415,24678388,24681329,24718458,24729274,24730820,24753655,24757006,
Seq11119	chr3	114784945	114785586	SIDT1	NM_017699	3	+	51359	114733907	114831110	114734558	114829244	25	114733907,114767956,114769076,114778458,114782144,114782897,114784945,114786234,114786713,114794541,114803124,114804541,114805496,114806446,114808577,114809630,114809955,114812544,114813622,114817636,114821216,114824963,114825159,114827638,114829182,	114734779,114768077,114769246,114778503,114782245,114782980,114785032,114786305,114786806,114794584,114803195,114804686,114805569,114806512,114808650,114809753,114810072,114812680,114813730,114817712,114821262,114825068,114825269,114827751,114831110,
Seq1112	chr6	138086583	138086853	TNFAIP3	NM_006290	6	+	-143555	138230273	138246137	138234057	138244148	9	138230273,138234042,138237674,138238517,138238825,138239905,138241261,138242900,138243864,	138230323,138234351,138237864,138238664,138238995,138240085,138242180,138243081,138246137,
Seq11121	chr10	114688592	114689233	TCF7L2	NM_030756	10	+	-11288	114700200	114916050	114700505	114915720	14	114700200,114700955,114701231,114789773,114890932,114893671,114895759,114900746,114901473,114902081,114907769,114908415,114909668,114915303,	114700693,114701021,114701355,114789874,114891064,114893773,114895845,114900871,114901632,114902188,114907817,114908465,114909740,114916050,
Seq11122	chr17	16099359	16100000	PIGL	NM_004278	17	+	38447	16061233	16170296	16061265	16169936	7	16061233,16078009,16143926,16157585,16160719,16161813,16169838,	16061499,16078108,16144016,16157652,16160750,16161946,16170296,
Seq11123	chr8	40129180	40129821	C8orf4	NM_020130	8	+	-645	40130145	40131977	40130208	40130528	1	40130145	40131977
Seq11124	chr12	124045354	124045995	BRI3BP	NM_080626	12	+	1529	124044146	124076301	124044289	124075928	3	124044146,124063032,124075489,	124044501,124063134,124076301,
Seq11125	chr12	74552969	74553611	PHLDA1	NM_007350	12	-	158532	74705494	74711822	74710582	74711787	2	74705494,74710556,	74710138,74711822,
Seq11126	chr10	126418753	126419395	FAM53B	NM_014661	10	-	3845	126297852	126422919	126301800	126385271	5	126297852,126360165,126374716,126385194,126422571,	126302162,126360937,126374770,126385445,126422919,
Seq11127	chr2	100865884	100866526	NPAS2	NM_002518	2	+	63161	100803044	100979718	100887648	100978475	21	100803044,100887626,100908039,100915803,100920646,100931128,100932260,100946951,100947754,100948553,100951174,100953883,100957696,100958351,100960603,100965124,100970972,100973149,100973673,100976240,100978293,	100803307,100887679,100908187,100915894,100920735,100931248,100932373,100947069,100947836,100948659,100951321,100953967,100957837,100958460,100960692,100965270,100971169,100973339,100973765,100976420,100979718,
Seq11128	chr2	44371827	44372469	SLC3A1	NM_000341	2	+	16046	44356102	44401440	44356178	44401281	10	44356102,44361358,44362029,44366674,44380613,44381645,44384785,44393228,44394477,44400841,	44356607,44361537,44362183,44366799,44380732,44381769,44384980,44393395,44394593,44401440,
Seq1113	chr3	42872018	42872288	CYP8B1	NM_004391	3	-	20483	42888688	42892636	42890806	42892311	1	42888688	42892636
Seq11130	chr5	173549042	173549684	HMP19	NM_015980	5	+	144034	173405329	173468786	173406364	173467113	5	173405329,173406342,173423840,173463836,173466922,	173405451,173406492,173423923,173463946,173468786,
Seq11131	chr17	36314353	36314995	KRT20	NM_019010	17	-	-19670	36285720	36295004	36286138	36294962	8	36285720,36287157,36287922,36289590,36289877,36290391,36292349,36294573,	36286235,36287194,36288142,36289715,36290038,36290547,36292431,36295004,
Seq11132	chr11	9584854	9585496	WEE1	NM_003390	11	+	34260	9550915	9567873	9552056	9566724	11	9550915,9554010,9554352,9554609,9555264,9559654,9563380,9563564,9564571,9564833,9566571,	9552631,9554215,9554415,9554781,9555385,9559800,9563475,9563649,9564741,9564978,9567873,
Seq11133	chr22	44061151	44061793	UPK3A	NM_006953	22	+	1920	44059552	44070417	44059558	44070263	6	44059552,44060485,44061716,44063605,44067725,44070104,	44059609,44060640,44061995,44063687,44067857,44070417,
Seq11134	chr10	94597155	94597797	EXOC6	NM_019053	10	+	-745	94598221	94809239	94598270	94808101	22	94598221,94643085,94644530,94644666,94649335,94659163,94665494,94669718,94678075,94683880,94684046,94685550,94690463,94698010,94702009,94704366,94705316,94723789,94747210,94763930,94806670,94807969,	94598370,94643256,94644577,94644756,94649380,94659367,94665649,94669786,94678158,94683926,94684166,94685621,94690560,94698115,94702118,94704477,94705450,94723968,94747351,94764003,94806782,94809239,
Seq11135	chr2	196163464	196164106	SLC39A10	NM_020342	2	+	-66398	196230183	196310662	196253011	196308009	10	196230183,196253000,196256667,196279584,196281624,196286401,196289605,196291220,196301127,196307851,	196230249,196254018,196256874,196279753,196281812,196286521,196289973,196291300,196301317,196310662,
Seq11137	chr12	108961271	108961913	FLJ40142	NM_207435	12	-	28290	108963365	108989882	108964538	108988061	5	108963365,108979376,108981175,108988047,108989677,	108964646,108979483,108981350,108988220,108989882,
Seq11138	chr11	82459478	82460120	RAB30	NM_014488	11	-	732	82370126	82460531	82370854	82386005	6	82370126,82376276,82382728,82385913,82422861,82460380,	82371104,82376459,82382811,82386013,82422961,82460531,
Seq11139	chr6	15724075	15724717	DTNBP1	NM_183040	6	-	46853	15631786	15771249	15632634	15771078	9	15631786,15641449,15701268,15723476,15735552,15745953,15759522,15760296,15771023,	15632878,15641604,15701290,15723608,15735684,15746013,15759572,15760349,15771249,
Seq1114	chr3	101277050	101277320	DOC1	NM_001042459	3	-	38853	101049462	101316038	101049807	101132553	5	101049462,101125763,101131389,101132302,101315586,	101052603,101125941,101131562,101132563,101316038,
Seq11140	chr8	119978834	119979476	TNFRSF11B	NM_002546	8	-	54336	120004977	120033491	120005793	120033240	5	120004977,120007913,120010157,120014350,120033211,	120006181,120008137,120010348,120014719,120033491,
Seq11141	chr11	71336218	71336861	RNF121	NM_018320	11	+	18810	71317730	71386288	71317755	71385008	9	71317730,71345920,71349443,71371454,71375697,71379290,71383412,71384143,71384888,	71317817,71345957,71349584,71371608,71375804,71379410,71383545,71384244,71386288,
Seq11142	chr9	114139454	114140097	ROD1	NM_005156	9	-	-4044	114020538	114135732	114025951	114135577	15	114020538,114026233,114029511,114030480,114033480,114034199,114036920,114053029,114054778,114064535,114070149,114077944,114099941,114132541,114135570,	114026083,114026310,114029727,114030572,114033513,114034338,114036997,114053203,114054888,114064699,114070295,114078113,114100016,114132574,114135732,
Seq11143	chr5	77932412	77933055	LHFPL2	NM_005779	5	-	47670	77816795	77980403	77820475	77841791	5	77816795,77841362,77896391,77963842,77980077,	77820731,77841976,77896449,77963946,77980403,
Seq11144	chr16	70815572	70816215	PMFBP1	NM_031293	16	-	-52370	70710499	70763524	70710737	70762607	21	70710499,70711250,70714313,70714945,70716166,70716637,70717367,70720056,70720465,70721612,70721932,70724147,70727847,70728092,70730688,70731811,70742007,70745610,70756163,70762596,70763453,	70710753,70711488,70714387,70715048,70716333,70716804,70717531,70720193,70720632,70721756,70722121,70724390,70728004,70728218,70730798,70731981,70742228,70745858,70756315,70762667,70763524,
Seq11145	chr6	131726761	131727404	AKAP7	NM_004842	6	+	113887	131613196	131646367	131613400	131644558	2	131613196,131644362,	131613448,131646367,
Seq11146	chr3	194050734	194051377	C3orf59	NM_178496	3	-	67588	193997302	194118643	193998868	194118316	2	193997302,194118112,	194000132,194118643,
Seq11148	chr5	142180111	142180754	ARHGAP26	NM_015071	5	+	49958	142130475	142588763	142130510	142582203	23	142130475,142233148,142234858,142239122,142245046,142253986,142261683,142263288,142267452,142272947,142291795,142373837,142396953,142401573,142414196,142415785,142417399,142480745,142493724,142506988,142566955,142573754,142582115,	142130663,142233243,142234919,142239193,142245147,142254096,142261787,142263417,142267552,142273041,142291873,142373873,142397018,142401647,142414283,142415843,142417504,142480904,142493862,142507138,142567230,142573845,142588763,
Seq11149	chr4	69996455	69997098	UGT2B7	NM_001074	4	+	-37	69996813	70013292	69996827	70013042	6	69996813,69998846,70003113,70007481,70008409,70012763,	69997547,69998994,70003244,70007568,70008628,70013292,
Seq1115	chr19	7395908	7396178	ARHGEF18	NM_015318	19	+	44178	7351865	7443369	7411300	7441183	23	7351865,7353677,7353947,7411229,7412538,7412797,7415089,7417928,7422034,7424352,7427212,7429397,7430788,7433037,7434703,7435445,7437803,7437956,7438099,7439710,7440789,7441011,7441422,	7351879,7353779,7354088,7411367,7412650,7412937,7415339,7418053,7422151,7424600,7427288,7429575,7430879,7433219,7434840,7435575,7437859,7438003,7438569,7440016,7440914,7441200,7443369,
Seq11150	chr7	116579829	116580472	WNT2	NM_003391	7	-	170428	116704517	116750578	116705444	116750278	5	116704517,116724901,116742360,116747856,116750196,	116705673,116725165,116742637,116748082,116750578,
Seq11151	chrX	43408640	43409283	MAOA	NM_000240	23	+	8610	43400352	43491010	43400533	43488703	15	43400352,43427704,43437481,43456062,43456895,43472363,43475431,43475884,43476889,43480417,43484871,43486140,43487984,43488299,43488557,	43400605,43427798,43437618,43456166,43456986,43472504,43475580,43476043,43476985,43480470,43484928,43486237,43488095,43488361,43491010,
Seq11152	chr8	37863250	37863893	RAB11FIP1	NM_025151	8	-	12589	37837344	37876160	37839570	37876116	5	37837344,37847095,37851190,37853784,37875746,	37839788,37847203,37851997,37854226,37876160,
Seq11153	chr15	18686808	18687451	LOC400968	NM_001013678	15	+	80070	18607060	18611696	18609409	18610045	1	18607060	18611696
Seq11154	chr6	11903301	11903944	C6orf105	NM_032744	6	-	-16572	11821894	11887051	11822696	11886977	6	11821894,11831567,11843786,11874492,11876467,11886825,	11822730,11831718,11843901,11874593,11876601,11887051,
Seq11156	chrX	133550475	133551118	PLAC1	NM_021796	23	-	69382	133527538	133620178	133527739	133528377	3	133527538,133563746,133620023,	133528435,133563817,133620178,
Seq11157	chr19	11309663	11310306	RAB3D	NM_004283	19	-	1336	11296093	11311320	11297073	11309074	5	11296093,11307122,11307340,11308847,11311144,	11297260,11307246,11307458,11309135,11311320,
Seq11158	chr6	38005162	38005805	ZFAND3	NM_021943	6	+	109874	37895610	38230374	37895699	38228142	6	37895610,38005712,38137346,38158145,38192325,38227988,	37895769,38005752,38137528,38158210,38192492,38230374,
Seq11159	chr17	2560487	2561130	KIAA0664	NM_015229	17	-	868	2539429	2561676	2540637	2554593	26	2539429,2541652,2541804,2542047,2542404,2542614,2542823,2543943,2544166,2544523,2544900,2545261,2545417,2546202,2546477,2546762,2547939,2550425,2550721,2551183,2551409,2551656,2551957,2553361,2554405,2561605,	2540820,2541725,2541938,2542140,2542525,2542739,2542903,2544082,2544319,2544607,2545144,2545323,2545569,2546302,2546578,2546985,2548633,2550517,2550868,2551308,2551563,2551780,2552100,2553532,2554607,2561676,
Seq1116	chr18	65972922	65973192	RTTN	NM_173630	18	-	50884	65822020	66023941	65822366	66023873	49	65822020,65823413,65824596,65835622,65838830,65842937,65846939,65848227,65849091,65866186,65869626,65872346,65875957,65878065,65884044,65892121,65893567,65904828,65906204,65910325,65910891,65927713,65932660,65939771,65945717,65946573,65952688,65953399,65957814,65958315,65960503,65963827,65967116,65968186,65968823,65984277,65985134,65987070,65994890,66006323,66008753,66011503,66014716,66015839,660…	65822451,65823482,65824699,65835889,65839032,65843063,65847016,65848324,65849196,65866403,65869763,65872499,65876047,65878257,65884137,65892209,65893756,65904899,65906362,65910435,65911019,65927932,65932814,65939915,65945956,65946761,65952756,65953495,65957931,65958403,65960602,65963998,65967252,65968302,65968948,65984403,65985246,65987282,65995060,66006438,66008934,66011668,66014863,66015953,660…
Seq11160	chr17	62389866	62390509	CACNG4	NM_014405	17	+	-1287	62391474	62459979	62391489	62457581	4	62391474,62444766,62451437,62457043,	62391708,62444849,62451577,62459979,
Seq11161	chr8	104434918	104435561	CTHRC1	NM_138455	8	+	-17722	104452961	104464390	104453060	104464003	4	104452961,104457141,104459430,104463861,	104453209,104457362,104459646,104464390,
Seq11162	chr15	18656937	18657580	LOC400968	NM_001013678	15	+	50199	18607060	18611696	18609409	18610045	1	18607060	18611696
Seq11163	chr6	109417571	109418215	SESN1	NM_014454	6	-	104076	109414339	109521969	109415439	109521968	10	109414339,109416438,109418540,109420682,109422357,109426408,109428386,109429183,109430173,109521690,	109415525,109416582,109418730,109420794,109422504,109426650,109428568,109429383,109430238,109521969,
Seq11164	chr12	29212037	29212681	MLSTD1	NM_018099	12	+	-55505	29267864	29378271	29314649	29377993	12	29267864,29314611,29337499,29341220,29351857,29353385,29355227,29356082,29361040,29365994,29376799,29377831,	29268093,29314837,29337674,29341399,29352034,29353429,29355345,29356149,29361211,29366123,29376926,29378271,
Seq11166	chr7	93470679	93471323	BET1	NM_005868	7	-	624	93458935	93471625	93461477	93471463	4	93458935,93463512,93466417,93471445,	93461632,93463568,93466541,93471625,
Seq11167	chr3	71531146	71531790	FOXP1	NM_001012505	3	-	184361	71329725	71715829	71329744	71330221	7	71329725,71330042,71431660,71490990,71625266,71713389,71715750,	71329908,71330232,71431720,71491084,71625395,71713537,71715829,
Seq11168	chr7	29605129	29605773	PRR15	NM_175887	7	+	35500	29569951	29573435	29572470	29572859	2	29569951,29572325,	29570517,29573435,
Seq11169	chr15	94490189	94490833	NR2F2	NM_021005	15	+	-184438	94674949	94683044	94676338	94681854	4	94674949,94676200,94678308,94681580,	94675391,94676779,94678835,94683044,
Seq11170	chr17	57295764	57296408	BRIP1	NM_032043	17	-	-550	57114766	57295536	57115438	57293681	20	57114766,57117978,57125572,57148093,57175155,57176574,57208543,57212403,57212982,57216412,57225739,57231242,57233395,57240609,57279243,57281271,57289200,57291938,57293589,57295426,	57116282,57118307,57125654,57148205,57175276,57176733,57208704,57212543,57213147,57216566,57225871,57231441,57233616,57240899,57279362,57281398,57289373,57292049,57293711,57295536,
Seq11171	chr15	53740682	53741326	PYGO1	NM_015617	15	-	-72663	53625514	53668341	53625514	53668341	3	53625514,53628399,53668293,	53626636,53628484,53668341,
Seq11172	chr17	60041210	60041854	SMURF2	NM_022739	17	-	47315	59971196	60088847	59972427	60088459	19	59971196,59972842,59974179,59978163,59981435,59982399,59984187,59988079,59989350,59998377,60005071,60007368,60010040,60012665,60017663,60020019,60024961,60033181,60088408,	59972526,59972917,59974380,59978283,59981572,59982577,59984301,59988182,59989545,59998535,60005155,60007570,60010123,60012749,60017728,60020152,60025069,60033219,60088847,
Seq11173	chr4	75193838	75194482	CXCL2	NM_002089	4	-	-10385	75181619	75183775	75182336	75183700	4	75181619,75183181,75183379,75183601,	75182351,75183264,75183502,75183775,
Seq11174	chr4	40060018	40060662	CHRNA9	NM_017581	4	+	28115	40032225	40051729	40032241	40051293	5	40032225,40032600,40033983,40045655,40050752,	40032304,40032745,40034137,40046187,40051729,
Seq11175	chr7	115400646	115401290	TFEC	NM_001018058	7	-	57065	115362437	115458033	115367840	115411730	7	115362437,115369182,115378163,115381875,115383968,115411551,115457922,	115368220,115369329,115378238,115381931,115384082,115411802,115458033,
Seq11176	chr20	48730141	48730785	C20orf175	NM_080829	20	-	-43631	48636052	48686832	48637175	48680790	22	48636052,48637745,48639629,48642287,48642978,48644496,48645312,48646083,48647523,48652015,48654588,48658332,48658556,48658855,48659236,48659516,48660796,48661124,48665945,48669929,48680681,48686524,	48637275,48637835,48639712,48642489,48643139,48644657,48645447,48646206,48647653,48652587,48654717,48658477,48658681,48658898,48659299,48659665,48660849,48661147,48666023,48670075,48680799,48686832,
Seq11177	chr13	31077521	31078165	RXFP2	NM_130806	13	+	-133835	31211678	31275007	31211749	31274541	18	31211678,31230394,31233860,31237173,31238092,31246756,31247454,31249512,31250648,31253807,31254812,31258519,31258702,31261258,31263942,31264814,31269337,31274282,	31211842,31230540,31233937,31237278,31238163,31246827,31247525,31249583,31250719,31253878,31254883,31258590,31258773,31261329,31264171,31265224,31269555,31275007,
Seq11178	chr12	68094660	68095304	YEATS4	NM_006530	12	+	55184	68039798	68070841	68040019	68070362	7	68039798,68042834,68045679,68045836,68050752,68050934,68070193,	68040069,68042953,68045745,68045930,68050844,68051021,68070841,
Seq11179	chr6	16103981	16104625	MYLIP	NM_013262	6	+	-132992	16237295	16256454	16237532	16254960	7	16237295,16238766,16249834,16251229,16251908,16253106,16254871,	16237618,16238956,16250019,16251426,16252072,16253526,16256454,
Seq11180	chr12	64007267	64007911	MSRB3	NM_198080	12	+	48835	63958754	64146946	63958815	64143368	6	63958754,64006872,64008572,64049044,64133774,64143201,	63958911,64006980,64008649,64049072,64133871,64146946,
Seq11181	chr8	126675193	126675837	TRIB1	NM_025195	8	+	163771	126511744	126519823	126512326	126517894	3	126511744,126514740,126517429,	126512685,126515032,126519823,
Seq11182	chr4	83671981	83672626	C4orf11	NM_001033661	4	-	89310	83753290	83761613	83753307	83754078	4	83753290,83754048,83755069,83761388,	83753560,83754270,83755195,83761613,
Seq11183	chr17	50928290	50928935	MMD	NM_012329	17	-	-74274	50824972	50854339	50826693	50854054	7	50824972,50833828,50836126,50840105,50843616,50846510,50854029,	50826893,50833897,50836227,50840179,50843776,50846591,50854339,
Seq11184	chr9	4487843	4488488	SLC1A1	NM_004170	9	+	7723	4480443	4577468	4480679	4575557	12	4480443,4534566,4551448,4554343,4556046,4557668,4562203,4563906,4566000,4566568,4573037,4575311,	4480769,4534706,4551540,4554457,4556088,4557766,4562387,4564013,4566122,4566762,4573171,4577468,
Seq11185	chr11	66878152	66878797	POLD4	NM_021173	11	-	-883	66875596	66877592	66876041	66877445	4	66875596,66876737,66877034,66877349,	66876065,66876848,66877123,66877592,
Seq11186	chr2	48330307	48330952	FOXN2	NM_002158	2	+	-64669	48395298	48459938	48426857	48456085	7	48395298,48409203,48426843,48439689,48443285,48453934,48455562,	48395456,48409344,48427393,48439789,48443349,48454002,48459938,
Seq11188	chr5	87465703	87466348	TMEM161B	NM_153354	5	-	134395	87526779	87600420	87527783	87600295	12	87526779,87529241,87530548,87534534,87537386,87538011,87538601,87552135,87557341,87560017,87572385,87600293,	87528060,87529337,87530722,87534647,87537526,87538071,87538752,87552291,87557438,87560100,87572488,87600420,
Seq11189	chr12	111392768	111393413	PTPN11	NM_002834	12	+	52173	111340918	111432098	111341298	111426950	16	111340918,111368462,111372504,111375381,111376750,111378136,111395130,111399837,111400043,111404260,111408661,111410629,111411210,111424330,111426881,111428011,	111341311,111368584,111372698,111375573,111376866,111378249,111395226,111399916,111400201,111404391,111408815,111410696,111411361,111424442,111426982,111432098,
Seq1119	chr11	8318347	8318617	LMO1	NM_002315	11	-	-76501	8202432	8241981	8202738	8241484	4	8202432,8205097,8208413,8241460,	8202843,8205222,8208626,8241981,
Seq11190	chr9	113972084	113972729	SUSD1	NM_022486	9	-	4970	113842882	113977376	113843592	113977335	17	113842882,113843967,113854499,113860528,113865037,113880638,113882174,113900570,113904276,113913754,113914871,113926357,113944420,113945571,113951344,113959600,113977233,	113843592,113844060,113854538,113860786,113865133,113880824,113882265,113900762,113904385,113913940,113914968,113926536,113944599,113945723,113951499,113959713,113977376,
Seq11191	chr5	31777563	31778208	PDZD2	NM_178140	5	+	-56902	31834787	32146793	31835112	32143997	24	31834787,32019017,32031438,32036001,32046192,32073093,32084401,32088473,32089631,32093517,32093740,32095101,32096864,32105431,32107246,32108023,32109694,32113324,32122993,32128769,32133141,32134226,32136967,32143831,	31835587,32019518,32031580,32036133,32046344,32073204,32084546,32088592,32089745,32093590,32093965,32095218,32096996,32105512,32107280,32108179,32110505,32113468,32127037,32128886,32133242,32134496,32137101,32146793,
Seq11192	chr10	103994894	103995539	GBF1	NM_004193	10	+	-82	103995298	104132638	104008685	104132082	40	103995298,104008675,104009796,104093797,104101002,104101589,104102204,104103346,104107785,104108252,104109016,104109930,104110768,104111464,104112221,104113002,104113456,104115143,104116129,104116831,104117224,104117964,104118485,104118957,104119457,104119607,104119920,104120130,104120453,104125105,104126018,104126306,104126681,104129030,104129267,104129599,104129995,104130252,104130873,104131802,	103995527,104008780,104009862,104093928,104101120,104101697,104102264,104103400,104107932,104108475,104109181,104110141,104110866,104111658,104112410,104113142,104113544,104115345,104116252,104116956,104117306,104118200,104118578,104119133,104119521,104119730,104119991,104120224,104120606,104125330,104126178,104126546,104126886,104129180,104129397,104129700,104130108,104130432,104131001,104132638,
Seq11194	chr17	32662715	32663360	ACACA	NM_198838	17	-	67767	32516040	32730804	32518363	32715976	55	32516040,32519985,32528043,32528877,32542578,32544135,32552389,32553565,32556731,32560403,32561113,32580900,32582338,32586717,32592807,32610313,32612254,32619329,32622173,32623143,32624427,32631194,32631482,32636791,32637809,32638683,32641493,32652757,32654545,32656025,32657372,32666002,32671504,32672981,32674399,32675616,32676108,32677854,32679047,32679629,32683043,32683924,32688737,32689246,326…	32518486,32520121,32528213,32529031,32542690,32544312,32552524,32553661,32556827,32560523,32561256,32581010,32582458,32586814,32593076,32610459,32612409,32619532,32622328,32623358,32624468,32631238,32631538,32636898,32637905,32638826,32641516,32652875,32654634,32656138,32657485,32666126,32671592,32673081,32674587,32675762,32676242,32678004,32679192,32679710,32683146,32684074,32688900,32689407,326…
Seq11195	chr22	19834688	19835333	FLJ42953	NM_207474	22	+	47707	19787304	19806072	19802377	19805253	6	19787304,19800217,19801412,19802329,19803075,19805092,	19787514,19800289,19801546,19802597,19803237,19806072,
Seq11196	chr5	159569969	159570614	FABP6	NM_001040442	5	+	11667	159558625	159598306	159558691	159598243	6	159558625,159573320,159589130,159591682,159594404,159598190,	159558741,159573403,159589208,159591857,159594493,159598306,
Seq11197	chr11	113416516	113417161	ZBTB16	NM_006006	11	+	-18802	113435640	113626603	113439232	113626486	7	113435640,113439142,113532268,113562883,113618098,113623129,113626257,	113435813,113440499,113532365,113562969,113618268,113623296,113626603,
Seq11198	chr17	51092619	51093264	TMEM100	NM_018286	17	-	62199	51151988	51155140	51153025	51153429	2	51151988,51154978,	51153494,51155140,
Seq11199	chr19	49146869	49147514	ZNF221	NM_013359	19	+	-45	49147236	49163699	49158718	49163347	6	49147236,49156178,49158716,49160941,49161224,49161795,	49147391,49156347,49158798,49161067,49161316,49163699,
Seq11200	chr5	125833245	125833891	GRAMD3	NM_023927	5	+	46569	125786999	125857944	125787197	125856546	14	125786999,125829016,125833267,125835828,125836855,125841282,125844046,125844217,125847053,125847992,125849276,125850463,125852389,125856505,	125787279,125829135,125833378,125835894,125836958,125841377,125844117,125844297,125847164,125848114,125849363,125850567,125852482,125857944,
Seq11201	chr15	49922448	49923094	TMOD3	NM_014547	15	+	13591	49909180	49989135	49942373	49988298	10	49909180,49942299,49948705,49967077,49968544,49973303,49975907,49979643,49981380,49988264,	49909324,49942498,49948861,49967199,49968633,49973433,49976014,49979786,49981524,49989135,
Seq11202	chr10	8157522	8158168	GATA3	NM_001002295	10	+	21173	8136672	8157167	8137624	8155991	6	8136672,8137255,8140273,8145961,8151441,8155707,	8136859,8137864,8140809,8146106,8151566,8157167,
Seq11203	chr10	75606815	75607461	ADK	NM_001123	10	+	689	75606449	76139064	75606636	76138208	11	75606449,75630527,75654301,75744430,75823904,75828234,75955019,76019045,76030142,76099946,76138084,	75606649,75630601,75654354,75744508,75824076,75828342,75955189,76019080,76030256,76100032,76139064,
Seq11204	chr5	133800315	133800961	MGC13017	NM_080656	5	-	-25151	133444644	133775487	133766504	133775443	4	133444644,133765734,133773492,133775205,	133444674,133766515,133773591,133775487,
Seq11205	chr4	140982269	140982915	MGST2	NM_002413	4	+	176221	140806371	140844853	140806623	140844751	5	140806371,140819146,140835800,140844058,140844619,	140806680,140819245,140835870,140844139,140844853,
Seq11206	chr17	17305870	17306516	MED9	NM_018019	17	+	-14831	17321024	17337258	17321080	17335533	2	17321024,17335317,	17321303,17337258,
Seq11207	chr5	101501566	101502212	SLCO4C1	NM_180991	5	-	158262	101597590	101660151	101600460	101659864	13	101597590,101602853,101604320,101610854,101613240,101620717,101621545,101623815,101625514,101627286,101634226,101654945,101659510,	101600620,101602990,101604384,101611044,101613390,101620912,101621689,101623921,101625635,101627382,101634408,101655208,101660151,
Seq11208	chr5	156409159	156409805	HAVCR1	NM_012206	5	-	9065	156389014	156418547	156389321	156417531	10	156389014,156392442,156396835,156402215,156408626,156411949,156412156,156414789,156417486,156418509,	156389429,156392475,156396949,156402270,156408733,156412140,156412242,156415121,156417543,156418547,
Seq11209	chr8	49225269	49225915	UBE2V2	NM_003350	8	+	142045	49083547	49137004	49083567	49135940	4	49083547,49118145,49124965,49135794,	49083582,49118293,49125090,49137004,
Seq1121	chr1	115413902	115414172	TSPAN2	NM_005725	1	-	19600	115392156	115433637	115394633	115433575	8	115392156,115397522,115401680,115403026,115404607,115406278,115417048,115433507,	115394698,115397605,115401751,115403124,115404681,115406375,115417150,115433637,
Seq11210	chr12	20308331	20308977	PDE3A	NM_000921	12	+	-104809	20413463	20725147	20413485	20724471	16	20413463,20600860,20657643,20660430,20665496,20674108,20677893,20679102,20681300,20684046,20690690,20690951,20692888,20694645,20698147,20724230,	20414444,20600910,20657900,20660584,20665611,20674327,20677978,20679256,20681437,20684157,20690803,20691150,20693091,20694800,20698405,20725147,
Seq11211	chr5	150809967	150810613	SLC36A1	NM_078483	5	+	2935	150807355	150852131	150818546	150848007	11	150807355,150818541,150823306,150824267,150824827,150826952,150827460,150833426,150836343,150839073,150847736,	150807566,150818688,150823396,150824355,150824922,150827036,150827678,150833524,150836509,150839242,150852131,
Seq11213	chr2	3448379	3449025	ADI1	NM_018269	2	-	53603	3480697	3502305	3481740	3502261	4	3480697,3483591,3496635,3502142,	3481859,3483770,3496754,3502305,
Seq11214	chr6	126281688	126282334	HINT3	NM_138571	6	+	-37617	126319628	126341265	126319816	126340514	5	126319628,126329725,126335097,126337685,126340482,	126320016,126329842,126335166,126337811,126341265,
Seq11215	chr6	53029424	53030070	ICK	NM_014920	6	-	4779	52974056	53034526	52977905	53013992	14	52974056,52979071,52982195,52984525,52984793,52986418,52988839,52991086,52991983,53003821,53005289,53010695,53013892,53034352,	52978059,52979193,52982323,52984673,52984983,52986738,52989006,52991257,52992115,53003900,53005410,53010749,53014164,53034526,
Seq11216	chr1	153238937	153239583	LENEP	NM_018655	1	+	6575	153232685	153233413	153232707	153232892	2	153232685,153233029,	153232947,153233413,
Seq11217	chr16	52364656	52365302	KIAA1005	NM_015272	16	-	-69721	52192192	52295258	52193488	52292135	27	52192192,52196893,52202379,52210437,52213631,52227851,52229107,52229722,52232445,52232697,52237037,52240376,52243947,52247884,52248865,52249826,52250184,52256282,52262922,52264282,52266429,52277845,52279275,52283478,52287563,52292051,52295215,	52193600,52197026,52202463,52210620,52213768,52227924,52229266,52229823,52232528,52232887,52237415,52240527,52244399,52248001,52249044,52249876,52250290,52256421,52262995,52264428,52266534,52277988,52279377,52283776,52287707,52292142,52295258,
Seq11218	chr10	75192293	75192939	FUT11	NM_173540	10	+	-9438	75202054	75205979	75202097	75205448	3	75202054,75202953,75205304,	75202804,75203578,75205979,
Seq1122	chr15	54121633	54121903	NEDD4	NM_006154	15	-	-48642	53906422	54073126	53909386	54073044	29	53906422,53910003,53912497,53913527,53913716,53917278,53917596,53917998,53919936,53920095,53921423,53926458,53927861,53928010,53928295,53930031,53931913,53935620,53939896,53940150,53942402,53949068,53951904,53953447,54004135,54030865,54031000,54045962,54073000,	53909488,53910075,53912593,53913634,53913775,53917338,53917669,53918093,53920006,53920216,53921652,53926523,53927919,53928064,53928375,53930231,53932032,53935685,53940063,53940267,53942568,53949170,53951965,53953497,54004188,54030903,54031078,54046035,54073126,
Seq11220	chr12	112145029	112145675	TPCN1	NM_017901	12	+	1701	112143651	112218315	112149040	112218263	28	112143651,112148915,112182555,112188367,112190030,112190929,112191944,112194845,112195419,112195756,112199106,112199427,112200376,112200959,112202338,112206768,112206905,112208076,112209174,112210350,112210945,112212315,112213139,112213796,112214061,112215121,112215456,112218147,	112143813,112149151,112182679,112188543,112190143,112191059,112192032,112194879,112195477,112195855,112199222,112199551,112200424,112201022,112202382,112206824,112206958,112208148,112209281,112210421,112211034,112212430,112213185,112213864,112214145,112215260,112215536,112218315,
Seq11221	chr9	99156480	99157126	TDRD7	NM_014290	9	+	-57319	99214122	99298223	99230568	99297985	17	99214122,99230562,99233035,99234127,99241347,99243760,99262280,99266944,99272660,99274395,99275594,99277485,99280541,99282930,99284951,99289274,99297765,	99214340,99230774,99233176,99234340,99241420,99243977,99262866,99267130,99272771,99274597,99275728,99277571,99280675,99283040,99285453,99289434,99298223,
Seq11222	chrX	50558546	50559192	SHROOM4	NM_020717	23	-	14914	50351386	50573783	50356434	50573757	10	50351386,50355437,50358005,50362372,50367120,50387353,50392917,50397913,50455525,50573641,	50351883,50356703,50358274,50362552,50367923,50387414,50395407,50398047,50455676,50573783,
Seq11223	chr1	63912574	63913221	PGM1	NM_002633	1	+	81364	63831534	63898501	63831747	63897933	11	63831534,63867683,63868200,63869915,63873087,63874492,63876943,63886775,63889927,63892590,63897844,	63831992,63867845,63868346,63870040,63873277,63874646,63877058,63886910,63890110,63892724,63898501,
Seq11224	chr14	88149626	88150273	ZC3H14	NM_207662	14	+	19452	88130498	88149604	88130823	88147847	7	88130498,88132830,88143339,88145363,88145811,88146930,88147841,	88131207,88132904,88143459,88145499,88145899,88147036,88149604,
Seq11225	chr13	73693883	73694530	KLF12	NM_007249	13	-	-88141	73158150	73606066	73167627	73467159	8	73158150,73187505,73237075,73285289,73317964,73416118,73467127,73605876,	73167808,73187662,73237137,73285424,73318510,73416207,73467190,73606066,
Seq11226	chr4	100297891	100298538	ADH4	NM_000670	4	-	-13744	100263856	100284471	100264615	100284395	9	100263856,100266767,100267382,100271677,100276639,100279234,100281714,100282852,100284378,	100264639,100266905,100267517,100271937,100276870,100279321,100281855,100282953,100284471,
Seq11227	chr3	126693697	126694344	SNX4	NM_003794	3	-	27727	126648184	126721747	126649312	126721705	14	126648184,126652838,126655343,126658799,126662304,126670987,126678228,126681780,126690941,126698874,126699367,126699592,126706156,126721565,	126649359,126652952,126655488,126658898,126662393,126671052,126678289,126681852,126690996,126698921,126699516,126699727,126706277,126721747,
Seq11228	chr2	235035727	235036374	ARL4C	NM_005737	2	-	34381	235066426	235070431	235069390	235069968	1	235066426	235070431
Seq11229	chr5	173217767	173218414	CPEB4	NM_030627	5	+	-30704	173248794	173319915	173249342	173315745	10	173248794,173270131,173292058,173302634,173304575,173309116,173309568,173311432,173312699,173315518,	173250466,173270212,173292108,173302657,173304748,173309205,173309686,173311546,173312880,173319915,
Seq1123	chr6	132876626	132876896	STX7	NM_003569	6	-	-903	132822848	132875858	132823589	132866361	10	132822848,132826824,132831234,132832782,132833405,132834294,132835113,132838424,132866277,132875838,	132823681,132826906,132831306,132832878,132833457,132834431,132835206,132838493,132866419,132875858,
Seq11230	chr16	70890534	70891181	PMFBP1	NM_031293	16	-	-127334	70710499	70763524	70710737	70762607	21	70710499,70711250,70714313,70714945,70716166,70716637,70717367,70720056,70720465,70721612,70721932,70724147,70727847,70728092,70730688,70731811,70742007,70745610,70756163,70762596,70763453,	70710753,70711488,70714387,70715048,70716333,70716804,70717531,70720193,70720632,70721756,70722121,70724390,70728004,70728218,70730798,70731981,70742228,70745858,70756315,70762667,70763524,
Seq11231	chr2	130958369	130959016	CFC1	NM_032545	2	+	-36613	130995305	131002052	130995527	131001937	6	130995305,130995855,130995999,130996832,130997211,131001738,	130995549,130995904,130996172,130996946,130997320,131002052,
Seq11232	chr13	94725505	94726152	ABCC4	NM_005845	13	-	25855	94470090	94751683	94471829	94751568	31	94470090,94484859,94493936,94494520,94503349,94512958,94521916,94523458,94524468,94525686,94533394,94566176,94611443,94613376,94613864,94614632,94616412,94620786,94627961,94628251,94636955,94638707,94645090,94656786,94658054,94659688,94660946,94684864,94697229,94697897,94751495,	94471936,94484993,94494041,94494692,94503438,94513113,94522107,94523558,94524578,94525805,94533544,94566255,94611589,94613470,94613901,94614772,94616621,94620882,94628047,94628345,94637146,94638796,94645191,94657035,94658179,94659851,94661035,94685088,94697349,94698007,94751683,
Seq11234	chr17	62686681	62687328	HELZ	NM_014877	17	-	-15232	62504528	62671773	62504829	62645381	33	62504528,62513406,62533746,62535069,62535693,62540901,62546982,62549547,62550540,62555228,62562547,62564508,62572320,62575146,62576444,62577623,62586838,62587474,62593055,62594040,62605236,62614896,62616166,62616734,62620544,62621996,62627706,62629896,62642476,62645172,62666010,62670361,62671725,	62505163,62513658,62534262,62535303,62536263,62540980,62547189,62549737,62550591,62555432,62562775,62564691,62572467,62575291,62576562,62577801,62586939,62587653,62593185,62594373,62605503,62615193,62616273,62616932,62620619,62622047,62627762,62630020,62642512,62645399,62666066,62670416,62671773,
Seq11235	chr6	76347288	76347935	SENP6	NM_015571	6	+	-21349	76368960	76482900	76368960	76482029	24	76368960,76387967,76390335,76400016,76401142,76407119,76414166,76425697,76429656,76433147,76436988,76441870,76442295,76443465,76445018,76445246,76462239,76463860,76469080,76475962,76477763,76479948,76480110,76481820,	76369011,76388060,76390395,76400161,76401246,76407139,76414236,76425842,76429953,76433376,76437155,76441903,76442489,76443691,76445127,76445362,76462358,76463952,76469507,76476065,76477851,76480016,76480260,76482900,
Seq11237	chr8	142054123	142054770	PTK2	NM_153831	8	-	26067	141737682	142080513	141738746	141970017	32	141737682,141744197,141747549,141753578,141754740,141765912,141780171,141781850,141785399,141796878,141814531,141818298,141822510,141823932,141826040,141831512,141840445,141843514,141868754,141872634,141879739,141882823,141897557,141898160,141909752,141925540,141925879,141943592,141958751,141969823,142004941,142080405,	141738958,141744277,141747704,141753684,141754779,141765974,141780302,141781987,141785485,141796989,141814735,141818387,141822610,141824047,141826140,141831596,141840542,141843570,141868806,141872664,141879856,141882930,141897634,141898300,141909806,141925602,141925958,141943679,141958917,141970049,142005029,142080513,
Seq11238	chr1	54076799	54077446	TMEM48	NM_018087	1	-	-361	54005977	54076762	54006230	54076521	18	54005977,54010589,54025418,54027393,54031489,54034949,54035159,54038953,54042188,54044685,54045916,54047955,54057231,54064058,54066259,54070750,54073760,54076465,	54006293,54010749,54025518,54027456,54031539,54035064,54035404,54039108,54042269,54044777,54046051,54048006,54057339,54064196,54066433,54070851,54073880,54076762,
Seq11239	chr2	16807802	16808449	FAM49A	NM_030797	2	-	-97550	16597381	16710576	16597684	16632867	12	16597381,16599817,16604208,16605738,16605909,16606204,16606753,16608737,16610394,16632798,16668612,16710528,	16597747,16599887,16604334,16605817,16606025,16606281,16606889,16608842,16610515,16632877,16668767,16710576,
Seq11240	chr12	108664055	108664702	C12orf34	NM_032829	12	+	7425	108656954	108692681	108666334	108691475	3	108656954,108666289,108690199,	108657074,108666415,108692681,
Seq11241	chr22	46410638	46411286	FLJ46257	NM_001001693	22	-	-4981	46395455	46405981	46399846	46403843	6	46395455,46396868,46398880,46401574,46401850,46403740,	46395513,46397364,46400045,46401654,46401989,46405981,
Seq11242	chr10	53761352	53762000	DKK1	NM_012242	10	+	17630	53744046	53747421	53744200	53746572	4	53744046,53744688,53746060,53746319,	53744442,53744850,53746200,53747421,
Seq11243	chr12	12533327	12533975	DUSP16	NM_030640	12	-	72932	12520097	12606583	12521033	12565298	7	12520097,12524423,12531228,12544719,12564062,12565071,12606317,	12522215,12524546,12531387,12544882,12564200,12565663,12606583,
Seq11244	chrX	66790816	66791464	AR	NM_001011645	23	+	85733	66705407	66860843	66705569	66860407	8	66705407,66779822,66822576,66847968,66854044,66858399,66859393,66860252,	66705588,66779973,66822692,66848255,66854188,66858529,66859550,66860843,
Seq11245	chrX	2825559	2826207	ARSD	NM_009589	23	-	31508	2841654	2857391	2842665	2857315	7	2841654,2843596,2845844,2848641,2849943,2853656,2857272,	2842813,2843732,2846267,2848763,2850064,2853805,2857391,
Seq11246	chr13	111861820	111862468	SOX1	NM_005986	13	+	92231	111769913	111774020	111769973	111771148	1	111769913	111774020
Seq11247	chr4	124645530	124646178	SPRY1	NM_005841	4	+	105722	124540132	124544356	124542196	124543155	2	124540132,124542141,	124540398,124544356,
Seq11248	chr2	223091380	223092028	SGPP2	NM_152386	2	+	94139	222997565	223131859	222997565	223131859	5	222997565,223047530,223094729,223097906,223131309,	222997783,223047688,223094908,223097995,223131859,
Seq11249	chr15	47175625	47176273	KIAA0256	NM_014701	15	-	-50028	47068258	47125921	47071732	47125787	17	47068258,47075855,47079321,47080365,47088704,47091219,47092136,47096048,47096336,47097036,47106853,47107632,47107941,47112453,47114822,47117079,47125764,	47072414,47076074,47079475,47080585,47088866,47091351,47092305,47096189,47096503,47097116,47106968,47107656,47108170,47112588,47115146,47117257,47125921,
Seq1125	chr17	33695801	33696071	MRPL45	NM_032351	17	+	-10580	33706516	33732626	33706668	33732004	8	33706516,33707933,33708834,33716017,33728108,33730028,33731535,33731918,	33706733,33708110,33708951,33716115,33728156,33730177,33731708,33732626,
Seq11250	chr4	139976589	139977237	CCRN4L	NM_012118	4	+	-179479	140156392	140186540	140156585	140186077	3	140156392,140183677,140185242,	140156774,140183946,140186540,
Seq11251	chr4	77729679	77730327	SHROOM3	NM_020859	4	+	154727	77575276	77923426	77576232	77919353	11	77575276,77695785,77850332,77870980,77878937,77889193,77894487,77896625,77899721,77910802,77918985,	77576396,77695939,77850463,77871111,77882102,77889266,77895368,77897113,77899871,77911074,77923426,
Seq11252	chr13	28047172	28047820	FLT1	NM_002019	13	-	-80265	27773790	27967231	27775303	27966979	30	27773790,27778814,27780979,27783726,27784129,27789634,27791559,27793599,27794398,27794926,27799598,27801751,27806161,27811304,27817581,27829690,27857021,27861932,27869096,27877916,27899295,27899888,27902186,27903272,27905955,27906194,27910357,27939039,27939657,27966916,	27775504,27778908,27781063,27783868,27784234,27789733,27791670,27793721,27794495,27795082,27799686,27801864,27806265,27811436,27817687,27829821,27857167,27862240,27869204,27878030,27899454,27900057,27902303,27903446,27906091,27906356,27910481,27939265,27939753,27967231,
Seq11255	chr2	102382441	102383089	IL18RAP	NM_003853	2	+	-18920	102401685	102435453	102406169	102435072	12	102401685,102402452,102406069,102406702,102407122,102420103,102424203,102426091,102428080,102429961,102433739,102434657,	102401831,102402688,102406238,102407026,102407305,102420253,102424268,102426214,102428231,102430098,102433912,102435453,
Seq11256	chr2	173379674	173380322	RAPGEF4	NM_007023	2	+	71146	173308852	173625860	173308957	173624740	31	173308852,173367998,173370498,173387252,173490775,173495254,173533733,173534095,173538535,173540234,173556469,173558406,173561169,173561666,173563783,173569439,173574239,173587437,173589322,173590147,173590399,173591629,173593591,173599545,173600054,173603137,173606887,173609098,173609601,173621573,173624613,	173309021,173368140,173370586,173387398,173490847,173495273,173533786,173534201,173538656,173540417,173556553,173558466,173561245,173561812,173563898,173569527,173574317,173587587,173589410,173590177,173590477,173591775,173593688,173599670,173600232,173603227,173606937,173609185,173609665,173621627,173625860,
Seq11257	chr1	59137074	59137722	JUN	NM_002228	1	-	-115026	59019052	59022372	59020334	59021329	1	59019052	59022372
Seq11258	chr21	33745719	33746367	TMEM50B	NM_006134	21	-	28107	33743318	33774150	33744994	33763061	7	33743318,33749903,33754589,33759518,33761186,33762963,33774014,	33745039,33749960,33754681,33759585,33761298,33763102,33774150,
Seq11259	chr14	64791478	64792126	MAX	NM_145114	14	-	-152823	64620215	64638979	64620650	64638809	4	64620215,64630178,64638016,64638774,	64620769,64630285,64638042,64638979,
Seq1126	chr17	46111953	46112223	ANKRD40	NM_052855	17	-	28173	46127681	46140261	46128356	46140013	5	46127681,46129299,46131758,46132927,46139880,	46128502,46129480,46132252,46133075,46140261,
Seq11260	chrX	68005309	68005957	EFNB1	NM_004429	23	+	40078	67965555	67978726	67966344	67977221	5	67965555,67975184,67976231,67976527,67976809,	67966471,67975461,67976323,67976655,67978726,
Seq11261	chr9	91504133	91504781	GADD45G	NM_006705	9	+	94710	91409747	91411286	91409856	91410813	4	91409747,91410166,91410401,91410703,	91409908,91410267,91410614,91411286,
Seq11262	chr16	21916082	21916730	C16orf65	NM_173806	16	-	3522	21902986	21919928	21903088	21914083	5	21902986,21907423,21914059,21915143,21919838,	21903481,21907612,21914129,21915322,21919928,
Seq11263	chr4	39342771	39343420	C4orf34	NM_174921	4	-	-26221	39228944	39316875	39230140	39283159	5	39228944,39234442,39250429,39283085,39316753,	39230172,39234584,39250477,39283194,39316875,
Seq11264	chr17	23333471	23334120	NLK	NM_016231	17	+	-59516	23393311	23547528	23394062	23545788	11	23393311,23473755,23483772,23512312,23514695,23519600,23523669,23536331,23542173,23543272,23545734,	23394483,23473884,23483827,23512418,23514780,23519809,23523770,23536417,23542371,23543365,23547528,
Seq11265	chr10	46344981	46345630	SYT15	NM_031912	10	-	45301	46378533	46390606	46381975	46390453	8	46378533,46383845,46385007,46385720,46387431,46388586,46389254,46390447,	46382117,46384024,46385127,46385890,46387726,46388728,46389458,46390606,
Seq11266	chr4	175681487	175682136	HPGD	NM_000860	4	-	-1627	175647955	175680185	175649681	175680176	7	175647955,175650876,175653273,175666421,175675696,175679669,175680084,	175649819,175651039,175653349,175666517,175675802,175679792,175680185,
Seq11267	chr3	150871232	150871881	WWTR1	NM_015472	3	-	-13086	150720722	150858471	150721281	150857782	7	150720722,150726489,150728312,150742811,150773340,150857352,150858241,	150721465,150726601,150728445,150743013,150773476,150857785,150858471,
Seq11268	chr1	169318163	169318812	FMO3	NM_001002294	1	+	-8172	169326659	169353580	169328423	169353205	9	169326659,169328417,169339549,169343439,169343843,169346562,169349770,169351971,169352863,	169326745,169328554,169339737,169343601,169343985,169346761,169350125,169352043,169353580,
Seq11269	chr20	12905676	12906325	C20orf38	NM_018327	20	+	-31846	12937846	12979665	12937915	12978002	2	12937846,12977592,	12938031,12979665,
Seq1127	chr15	72521531	72521801	SEMA7A	NM_003612	15	-	-8338	72489375	72513328	72490017	72513311	14	72489375,72490688,72490949,72491278,72493940,72494231,72495194,72495968,72496728,72496984,72497270,72497661,72498194,72513134,	72490378,72490749,72491103,72491405,72494138,72494339,72495378,72496107,72496838,72497068,72497362,72497702,72498345,72513328,
Seq11271	chr11	9415696	9416345	ZNF143	NM_003442	11	+	-23068	9439088	9506645	9449431	9505735	16	9439088,9449424,9450799,9452063,9452672,9456512,9457594,9472768,9474425,9475797,9479213,9486741,9490570,9494323,9503362,9505652,	9439198,9449542,9450891,9452146,9452755,9456708,9457668,9472887,9474500,9475922,9479392,9486968,9490718,9494484,9503508,9506645,
Seq11272	chr17	46316669	46317318	TOB1	NM_005749	17	-	-20583	46294587	46296411	46295339	46296376	1	46294587	46296411
Seq11273	chr10	6152928	6153577	IL2RA	NM_000417	10	-	-8976	6093511	6144277	6094840	6144119	8	6093511,6100021,6101396,6101838,6103446,6106212,6107802,6144056,	6094864,6100087,6101467,6101909,6103661,6106322,6107993,6144277,
Seq11274	chr12	119902887	119903536	TCF1	NM_000545	12	+	2281	119900931	119924694	119900954	119923377	10	119900931,119911018,119915705,119916349,119918447,119918726,119919659,119921453,119921668,119923250,	119901279,119911217,119915891,119916590,119918598,119918927,119919850,119921574,119921812,119924694,
Seq11275	chr16	11870961	11871610	RSL1D1	NM_015659	16	-	-18391	11838711	11852895	11839144	11852869	9	11838711,11841052,11843052,11843264,11847858,11848052,11849025,11851636,11852765,	11839470,11841342,11843177,11843357,11847959,11848200,11849163,11851775,11852895,
Seq11276	chr1	231962439	231963088	SLC35F3	NM_173508	1	+	-144538	232107301	232526884	232107446	232525611	8	232107301,232107897,232433785,232511469,232518970,232521119,232522466,232525376,	232107498,232108126,232434109,232511688,232519095,232521311,232522555,232526884,
Seq11277	chr12	2836607	2837256	FOXM1	NM_021953	12	-	19632	2837110	2856563	2838064	2853904	9	2837110,2843746,2844109,2844781,2845819,2847989,2851522,2853403,2856346,	2839089,2843921,2844178,2844825,2845947,2848180,2851673,2853951,2856563,
Seq11278	chr3	159844644	159845293	GFM1	NM_024996	3	+	-42	159845010	159893051	159845117	159891949	18	159845010,159846111,159846647,159847225,159849523,159852578,159853792,159855029,159859404,159861356,159863110,159865819,159866786,159882477,159885006,159890645,159891621,159891818,	159845197,159846263,159846779,159847429,159849639,159852728,159853949,159855113,159859541,159861457,159863166,159865956,159866868,159882639,159885150,159890805,159891674,159893051,
Seq11279	chr6	107348409	107349058	C6orf203	NM_016487	6	+	-107376	107456109	107479237	107467657	107479132	4	107456109,107467645,107472156,107478953,	107456167,107468126,107472228,107479237,
Seq1128	chr6	114628888	114629159	HS3ST5	NM_153612	6	-	-138323	114485114	114490701	114485114	114490701	2	114485114,114490595,	114486046,114490701,
Seq11280	chr9	107120608	107121258	SLC44A1	NM_080546	9	+	74184	107046749	107193500	107046970	107191157	16	107046749,107101321,107111825,107137664,107150459,107158313,107160445,107163292,107164922,107166656,107167584,107168447,107176699,107185224,107187523,107191134,	107047005,107101410,107111967,107137800,107150552,107158482,107160534,107163431,107165108,107166821,107167740,107168530,107176836,107185460,107187603,107193500,
Seq11281	chr2	112469039	112469689	TMEM87B	NM_032824	2	+	-59920	112529284	112591100	112529639	112590190	19	112529284,112534024,112538209,112540983,112548959,112551239,112555104,112555382,112560052,112563672,112565759,112571091,112571280,112572642,112574669,112580049,112581835,112586946,112590131,	112529803,112534084,112538300,112541114,112549009,112551329,112555165,112555565,112560151,112563765,112565830,112571199,112571338,112572745,112574742,112580122,112581887,112586976,112591100,
Seq11282	chr10	82165245	82165895	C10orf58	NM_032333	10	+	7293	82158277	82182726	82170203	82181834	6	82158277,82170201,82172152,82175601,82177067,82181721,	82158378,82170380,82172243,82175741,82177231,82182726,
Seq11283	chr20	48811352	48812002	PARD6B	NM_032521	20	+	30190	48781487	48803683	48781730	48800431	3	48781487,48787800,48799602,	48781795,48788022,48803683,
Seq11284	chr5	124019487	124020137	ZNF608	NM_020747	5	-	88891	124000508	124108703	124001491	124108580	9	124000508,124002724,124004843,124007102,124007835,124010270,124013201,124064605,124107675,	124001497,124002805,124004996,124007274,124008252,124012724,124013288,124064860,124108703,
Seq11285	chr17	43481036	43481686	NFE2L1	NM_003204	17	+	617	43480744	43493839	43483479	43492001	6	43480744,43482967,43488746,43489392,43489704,43490655,	43480822,43483988,43488958,43489481,43489862,43493839,
Seq11287	chr13	113898717	113899367	RASA3	NM_007368	13	-	17154	113765296	113916196	113766859	113916065	24	113765296,113769187,113776062,113780108,113783162,113784403,113791110,113792964,113794748,113796719,113798786,113799774,113800814,113801681,113802340,113804981,113807856,113810966,113811424,113813388,113824577,113835628,113857296,113916011,	113766934,113769370,113776165,113780316,113783244,113784509,113791183,113793041,113794825,113796825,113798909,113799848,113800928,113801829,113802496,113805085,113807932,113811038,113811504,113813464,113824671,113835731,113857413,113916196,
Seq11289	chr1	202377881	202378531	ETNK2	NM_018208	1	-	9438	202366813	202387644	202370274	202387602	8	202366813,202370265,202372854,202375785,202377065,202382392,202385453,202387345,	202368006,202370444,202372999,202375868,202377207,202382514,202385712,202387644,
Seq11290	chr8	25094064	25094714	DOCK5	NM_024940	8	+	-3814	25098203	25326534	25098340	25324730	52	25098203,25157106,25182277,25188818,25192001,25205456,25209945,25212376,25214008,25215757,25217687,25222215,25223839,25230439,25233010,25234412,25237280,25238796,25245683,25246035,25247528,25249671,25254309,25255171,25255833,25258907,25265163,25272395,25276479,25278058,25280302,25281624,25282003,25282988,25285991,25287050,25287996,25290737,25293737,25296106,25302523,25303638,25305328,25306228,253…	25098382,25157189,25182317,25188873,25192097,25205604,25210080,25212533,25214089,25215886,25217759,25222357,25223964,25230563,25233108,25234484,25237383,25238979,25245780,25246124,25247628,25249805,25254420,25255241,25255939,25259043,25265258,25272493,25276573,25278136,25280402,25281682,25282157,25283073,25286150,25287090,25288086,25290856,25293826,25296210,25302664,25303719,25305412,25306314,253…
Seq11291	chr3	189471779	189472429	LPP	NM_005578	3	+	58690	189413414	190080134	189606602	190074960	11	189413414,189425886,189606593,189685073,189725146,189809642,189908748,189960594,190066681,190073124,190074832,	189413527,189426008,189606794,189685185,189725268,189810325,189908874,189960763,190066859,190073244,190080134,
Seq11292	chr13	78025460	78026110	POU4F1	NM_006237	13	-	49910	78071232	78075695	78073550	78075461	2	78071232,78075339,	78074686,78075695,
Seq11293	chr17	43272049	43272699	SCRN2	NM_138355	17	-	1236	43270056	43273610	43270208	43273207	8	43270056,43270634,43270895,43271155,43271808,43272555,43273034,43273572,	43270366,43270814,43271060,43271370,43272007,43272736,43273207,43273610,
Seq11295	chrX	15197761	15198411	ASB9	NM_024087	23	-	17	15172031	15198103	15176757	15197916	7	15172031,15176725,15178472,15180296,15182779,15186908,15197823,	15172672,15176977,15178606,15180446,15182886,15186987,15198103,
Seq11296	chr9	118307165	118307815	ASTN2	NM_198188	9	-	181843	118227327	118489333	118227689	118453854	9	118227327,118227975,118242708,118244552,118289458,118420423,118422409,118453627,118489165,	118227725,118228187,118242891,118244652,118289599,118420571,118422542,118453892,118489333,
Seq11297	chr12	67631401	67632051	CPM	NM_001874	12	-	11560	67531224	67643286	67536483	67612883	9	67531224,67538969,67546942,67549371,67550261,67551830,67565838,67612724,67643215,	67536725,67539117,67547094,67549541,67550445,67552002,67565935,67612886,67643286,
Seq11298	chr1	77916887	77917538	ZZZ3	NM_015534	1	-	3718	77802778	77920930	77803912	77871626	15	77802778,77804353,77806604,77814340,77817046,77817799,77819270,77820048,77820251,77822789,77870122,77877721,77879656,77879794,77920857,	77804056,77804453,77806738,77814492,77817141,77817900,77819341,77820163,77820398,77822927,77871677,77877874,77879718,77879927,77920930,
Seq11299	chr16	48626845	48627496	C16orf69	NM_153261	16	+	10482	48616689	48628498	48616727	48626869	7	48616689,48617062,48617807,48621136,48624808,48625513,48626828,	48616751,48617112,48617878,48621209,48624917,48625567,48628498,
Seq113	chr18	58614732	58614940	PHLPP	NM_194449	18	+	81123	58533713	58798644	58535432	58797643	18	58533713,58535290,58648247,58656996,58678647,58713223,58713993,58721176,58723436,58733125,58738171,58759930,58763321,58776841,58781580,58790726,58793609,58796474,	58533748,58535471,58648443,58657121,58678813,58713369,58714223,58721378,58723496,58733220,58738326,58760130,58763483,58776971,58781684,58790920,58793837,58798644,
Seq1130	chr15	63927540	63927811	RAB11A	NM_004663	15	+	-21174	63948849	63968844	63948977	63967231	5	63948849,63956723,63957153,63959062,63967092,	63949016,63956918,63957346,63959142,63968844,
Seq11300	chr14	71224895	71225546	SIPA1L1	NM_015556	14	+	159427	71065794	71275870	71124342	71275630	22	71065794,71124040,71155226,71160517,71186804,71194802,71197779,71207588,71208817,71221831,71235450,71238850,71241190,71241691,71245691,71260116,71261139,71266524,71270135,71271746,71274710,71275487,	71065839,71125839,71155356,71160705,71186978,71194905,71197936,71208161,71209091,71222100,71235596,71238974,71241252,71241809,71246133,71260355,71261304,71266770,71270281,71271860,71274794,71275870,
Seq11301	chr17	73347272	73347923	FLJ45079	NM_001001685	17	-	44166	73386703	73391763	73389602	73390066	2	73386703,73391598,	73391214,73391763,
Seq11302	chr1	191245124	191245775	UCHL5	NM_015984	1	-	49694	191251522	191295143	191252103	191295012	11	191251522,191256849,191258678,191259596,191263837,191264931,191265140,191265284,191285498,191287506,191294937,	191252147,191256947,191258791,191259698,191263900,191265061,191265201,191265409,191285603,191287569,191295143,
Seq11303	chr10	114101435	114102086	ACSL5	NM_203379	10	+	-22145	114123905	114178126	114144694	114177105	21	114123905,114144665,114148648,114154258,114154452,114158169,114159254,114160210,114160331,114161203,114161649,114162920,114166635,114167593,114171340,114171694,114172072,114175085,114176005,114176535,114176965,	114124016,114144849,114148756,114154322,114154553,114158268,114159432,114160242,114160382,114161276,114161726,114163054,114166769,114167688,114171412,114171782,114172188,114175228,114176106,114176606,114178126,
Seq11304	chr4	40114965	40115616	CHRNA9	NM_017581	4	+	83066	40032225	40051729	40032241	40051293	5	40032225,40032600,40033983,40045655,40050752,	40032304,40032745,40034137,40046187,40051729,
Seq11305	chr5	115072328	115072979	TICAM2	NM_021649	5	-	-83045	114942246	114989609	114944144	114944851	4	114942246,114979913,114984030,114989196,	114944910,114980040,114984275,114989609,
Seq11306	chr5	40583770	40584421	PTGER4	NM_000958	5	+	-131693	40715788	40729591	40716852	40728236	3	40715788,40716809,40727637,	40716336,40717718,40729591,
Seq11307	chr2	30798023	30798674	CAPN13	NM_144575	2	-	85466	30799142	30883814	30807129	30863694	23	30799142,30807099,30807713,30808807,30810818,30812872,30814604,30814769,30818277,30818695,30819752,30821620,30827471,30829422,30830659,30834415,30839451,30840501,30846682,30852299,30853936,30863497,30883671,	30799605,30807155,30807768,30808935,30810893,30812940,30814662,30814826,30818333,30818728,30819951,30821627,30827620,30829567,30830733,30834506,30839525,30840675,30846818,30852414,30854008,30863726,30883814,
Seq11308	chr12	68674546	68675197	C12orf28	NM_182530	12	+	68169	68606703	68638769	68612634	68638577	12	68606703,68607731,68612559,68616159,68616329,68616499,68632159,68632845,68635409,68637868,68638295,68638491,	68606780,68607794,68612644,68616233,68616381,68616678,68632221,68632932,68635483,68637988,68638369,68638769,
Seq1131	chr7	134333147	134333418	CALD1	NM_033139	7	+	106585	134226698	134306009	134226911	134303635	13	134226698,134264044,134268278,134270978,134276382,134282798,134285664,134293359,134293499,134295264,134295823,134300596,134303630,	134226963,134264190,134268680,134271055,134276527,134283059,134285804,134293402,134293580,134295401,134295918,134300676,134306009,
Seq11310	chr20	42504423	42505074	C20orf121	NM_001039199	20	+	-33212	42537960	42556657	42542053	42551595	5	42537960,42542038,42546390,42548649,42551317,	42538044,42542497,42546583,42548759,42556657,
Seq11311	chrX	24180991	24181642	ZFX	NM_003410	23	+	101589	24079728	24142547	24100780	24139413	9	24079728,24080757,24100752,24107220,24135363,24135749,24136255,24136937,24138230,	24079837,24080867,24100837,24107807,24135512,24135892,24136407,24137077,24142547,
Seq11312	chr2	47121021	47121672	TTC7A	NM_020458	2	+	99531	47021816	47156777	47022184	47154565	20	47021816,47031005,47037481,47055615,47059434,47074092,47074999,47075778,47086564,47087283,47091973,47102504,47104050,47104929,47109866,47126957,47130591,47132388,47141411,47154344,	47022367,47031168,47037649,47055745,47059549,47074170,47075156,47075841,47086701,47087366,47092077,47102621,47104107,47105001,47110026,47127073,47130688,47132522,47141613,47156777,
Seq11313	chr4	4311993	4312644	TMEM128	NM_032927	4	-	-11485	4288169	4300834	4290463	4300252	5	4288169,4290454,4292948,4298829,4300228,	4288883,4290562,4293106,4298970,4300834,
Seq11314	chr3	4518223	4518874	ITPR1	NM_002222	3	+	8414	4510135	4864078	4533175	4862908	58	4510135,4511114,4533159,4537707,4644446,4656067,4658776,4660819,4662070,4662265,4668806,4674807,4677671,4678765,4679748,4681821,4684060,4686337,4687412,4689819,4690885,4691751,4693297,4697236,4698047,4700069,4700311,4700964,4701752,4705178,4707827,4710173,4713830,4716496,4719513,4722850,4727008,4728440,4749771,4751847,4783213,4785194,4791925,4793947,4796233,4799302,4800499,4804630,4811748,4817108…	4510288,4511189,4533266,4537777,4644561,4656153,4658934,4660917,4662153,4662411,4668901,4674961,4677770,4678925,4679889,4681979,4684232,4686456,4687609,4690070,4691026,4691904,4693484,4697374,4698101,4700234,4700481,4701029,4701889,4705303,4708027,4710424,4713955,4716624,4719633,4723034,4727156,4728551,4749903,4752037,4783393,4785447,4792125,4794057,4796328,4799424,4800603,4804822,4811870,4817283…
Seq11315	chr1	119292280	119292931	TBX15	NM_152380	1	-	41096	119227188	119333701	119228877	119275864	8	119227188,119243173,119258260,119267581,119268791,119270655,119275764,119333500,	119229661,119243270,119258324,119267748,119268962,119270756,119275977,119333701,
Seq11316	chr21	35091304	35091955	RUNX1	NM_001001890	21	-	91227	35081968	35182856	35086301	35181278	6	35081968,35093467,35128576,35153640,35174723,35181009,	35086776,35093628,35128767,35153744,35174879,35182856,
Seq11317	chr4	56814471	56815123	AASDH	NM_181806	4	-	133597	56899215	56948394	56899324	56945221	15	56899215,56903757,56904484,56906049,56910185,56912264,56914326,56914961,56915627,56916104,56932373,56939070,56943399,56944992,56948284,	56899713,56903888,56904606,56906212,56910980,56912379,56914518,56915133,56915733,56916345,56932565,56939386,56943519,56945263,56948394,
Seq11318	chr11	9546993	9547645	WEE1	NM_003390	11	+	-3596	9550915	9567873	9552056	9566724	11	9550915,9554010,9554352,9554609,9555264,9559654,9563380,9563564,9564571,9564833,9566571,	9552631,9554215,9554415,9554781,9555385,9559800,9563475,9563649,9564741,9564978,9567873,
Seq1132	chr18	11998318	11998589	IMPA2	NM_014214	18	+	27000	11971454	12020875	11971668	12020456	8	11971454,11989052,11999881,12002168,12004263,12018041,12018840,12020341,	11971763,11989185,11999985,12002213,12004371,12018149,12018991,12020875,
Seq11321	chr20	32926073	32926725	ACSS2	NM_001076552	20	+	-6	32926405	32979420	32926563	32978677	18	32926405,32934257,32964559,32964856,32965216,32965559,32965786,32970898,32972002,32972469,32972793,32973007,32973249,32974786,32977161,32977568,32978340,32978550,	32926590,32934452,32964650,32964959,32965288,32965634,32965900,32971035,32972172,32972602,32972925,32973063,32973329,32974894,32977229,32977744,32978414,32979420,
Seq11323	chr5	163020716	163021368	MAT2B	NM_013283	5	+	155880	162865162	162878902	162865270	162877946	7	162865162,162871585,162873138,162873425,162876101,162877144,162877776,	162865332,162871779,162873252,162873577,162876294,162877257,162878902,
Seq11324	chr17	44241260	44241912	TTLL6	NM_173623	17	-	-14902	44194601	44226684	44201349	44226595	9	44194601,44201349,44202088,44217283,44218524,44220171,44222291,44223738,44226564,	44195333,44201614,44202457,44217561,44218695,44220359,44222466,44223963,44226684,
Seq11325	chr16	18907915	18908567	TMC7	NM_024847	16	+	5411	18902830	18981997	18902886	18980665	16	18902830,18927994,18935272,18940451,18941935,18949046,18954498,18956696,18959111,18963706,18964163,18965885,18970508,18975364,18978238,18980600,	18902952,18928237,18935420,18940618,18942017,18949191,18954645,18956869,18959268,18963823,18964260,18966071,18970638,18975519,18978316,18981997,
Seq11326	chr7	157983926	157984578	PTPRN2	NM_002847	7	-	88926	157024515	158073178	157026168	158073121	23	157024515,157034400,157054354,157056892,157062065,157063473,157080690,157089454,157106814,157141809,157168177,157384125,157566750,157596281,157619129,157622107,157623746,157652383,157677779,157690623,157802271,157975187,158073010,	157026239,157034473,157054418,157056945,157062231,157063592,157080767,157089527,157106961,157142003,157168389,157384189,157566829,157596367,157619511,157622147,157623967,157652743,157677947,157690725,157802384,157975237,158073178,
Seq11328	chr14	54380683	54381335	GCH1	NM_001024071	14	-	58282	54378475	54439291	54379506	54439130	6	54378475,54382235,54383566,54396148,54401794,54438788,	54379521,54382319,54383597,54396203,54401903,54439291,
Seq11329	chr18	44581926	44582578	SMAD7	NM_005904	18	-	148826	44700221	44731078	44701739	44730791	4	44700221,44722848,44728751,44730179,	44702277,44722922,44728804,44731078,
Seq1133	chr5	81831391	81831662	LOC92270	NM_001017971	5	+	194606	81636921	81649901	81636976	81649874	4	81636921,81641731,81644185,81649572,	81637055,81641781,81644425,81649901,
Seq11331	chr18	61426501	61427153	CDH7	NM_033646	18	+	-141640	61568467	61699153	61581058	61699109	12	61568467,61580862,61627919,61632700,61640296,61642859,61662027,61676031,61677140,61677923,61680881,61698616,	61568595,61581267,61628213,61632819,61640463,61643046,61662280,61676167,61677261,61678040,61681132,61699153,
Seq11332	chr11	130020468	130021120	C11orf44	NM_173580	11	+	-27266	130048060	130092456	130048083	130089301	3	130048060,130088298,130089250,	130048292,130088404,130092456,
Seq11333	chr17	64285346	64285998	FAM20A	NM_017565	17	-	-176983	64044859	64108689	64045212	64108401	11	64044859,64047072,64047620,64048584,64049720,64050429,64051364,64059608,64062512,64063294,64107998,	64045476,64047131,64047701,64048693,64049900,64050544,64051456,64059686,64062562,64063478,64108689,
Seq11334	chr2	224516279	224516931	WDFY1	NM_020830	2	-	1690	224448309	224518295	224451631	224518244	12	224448309,224453084,224454902,224457608,224467194,224468464,224471918,224474143,224478907,224485213,224490903,224518108,	224451690,224453192,224455032,224457709,224467299,224468590,224472030,224474293,224478961,224485286,224490970,224518295,
Seq11335	chr17	28305680	28306332	TMEM98	NM_001033504	17	+	26966	28279040	28292777	28282659	28292123	7	28279040,28282605,28284304,28285421,28287462,28290607,28291916,	28279367,28282789,28284435,28285454,28287577,28290666,28292777,
Seq11336	chr17	36312984	36313636	KRT20	NM_019010	17	-	-18306	36285720	36295004	36286138	36294962	8	36285720,36287157,36287922,36289590,36289877,36290391,36292349,36294573,	36286235,36287194,36288142,36289715,36290038,36290547,36292431,36295004,
[truncated: 13,877 more rows]
