# Supplementary material for: A High Resolution Genome-Wide Scan of HNF4α Recognition Sites Infers a Regulatory Gene Network in Colon Cancer
Source: PLoS One. 2011 Jul 28;6(7):e21667. doi: 10.1371/journal.pone.0021667 (PMC3145629; doi:10.1371/journal.pone.0021667)
Supplement: Table S10 — Gene regulation upon Aroclor1254 treatment of Caco-2 cells. (XLS) [file pone.0021667.s010.xls]

## Sheet: Table S10
Probeset-ID	0h aroclor_Signal	0h aroclor_Detection	72h aroclor_Signal	72h aroclor_Detection	48h aroclor_Signal	48h aroclor_Detection	72h_vs_0h aroclor_Signal Log Ratio	72h_vs_0h aroclor_Change	48h_vs_0h aroclor_Signal Log Ratio	48h_vs_0h aroclor_Change	Representative Public ID	Gene Title	Gene Symbol	Chromosomal Location	RefSeq Transcript ID
217238_s_at	1.8	A	585.7	P	460.9	P	8.5	I	8	I	AK026411	aldolase B, fructose-bisphosphate	ALDOB	chr9q21.3-q22.2	NM_000035
207885_at	11	A	2376.5	P	2068	P	7.6	I	7.4	I	NM_004057	S100 calcium binding protein G	S100G	chrXp22.2	NM_004057
211357_s_at	3.4	A	859.4	P	402	P	6.9	I	6.2	I	BC005314	aldolase B, fructose-bisphosphate	ALDOB	chr9q21.3-q22.2	NM_000035
202803_s_at	1.7	A	238.4	P	218.4	P	6.5	I	5.8	I	NM_000211	integrin, beta 2 (complement component 3 receptor 3 and 4 subunit)	ITGB2	chr21q22.3	NM_000211
236652_at	6.8	A	612.6	P	711.9	P	6.5	I	6.7	I	AW299927	hypothetical protein LOC149703	LOC149703	chr20q13.12	---
220158_at	36.6	P	3621.8	P	3577.9	P	6.4	I	6.3	I	NM_020129	lectin, galactoside-binding, soluble, 14	LGALS14	chr19q13.2	NM_020129 /// NM_203471
204705_x_at	6.1	A	659.4	P	686.1	P	6.3	I	4.7	I	NM_000035	aldolase B, fructose-bisphosphate	ALDOB	chr9q21.3-q22.2	NM_000035
205675_at	26.6	P	1792.2	P	1419.4	P	6	I	5.7	I	AI623321	---	---	---	---
231735_s_at	62.3	P	3516.6	P	876.5	P	5.9	I	3.9	I	NM_014086	PRO1073 protein	PRO1073	chr11cen-q12.3	---
227510_x_at	100.8	P	6707.7	P	2424.2	P	5.9	I	4.6	I	AL037917	PRO1073 protein	PRO1073	chr11cen-q12.3	---
206143_at	40	P	2320.7	P	1625.9	P	5.8	I	5.3	I	NM_000111	solute carrier family 26, member 3	SLC26A3	chr7q31	NM_000111
222078_at	3.9	A	188.2	P	146.4	P	5.6	I	5.5	I	BF110802	Transcribed locus, strongly similar to NP_065948.1 hyperpolarization activated cyclic nucleotide-gated potassium channel 3; potassium/sodium hyperpolarization-activated cyclic nucleotide-gated channel 3 [Homo sapiens]	---	---	---
223577_x_at	88.2	P	3355.2	P	843.7	P	5.6	I	3.7	I	AA827878	PRO1073 protein	PRO1073	chr11cen-q12.3	---
226771_at	2.7	A	158.6	P	286.4	P	5.5	I	5.2	I	AB032963	ATPase, Class I, type 8B, member 2	ATP8B2	chr1q21.3	NM_001005855 /// NM_020452
206894_at	46.4	A	2599.9	P	1785.1	P	5.2	I	5.1	I	NM_000482	apolipoprotein A-IV	APOA4	chr11q23	NM_000482
206664_at	48.6	P	1705.6	P	1592.9	P	5.2	I	5	I	NM_001041	sucrase-isomaltase (alpha-glucosidase)	SI	chr3q25.2-q26.2	NM_001041
202489_s_at	171.8	A	6478	P	5861.9	P	5.2	I	5.2	I	BC005238	FXYD domain containing ion transport regulator 3	FXYD3	chr19q13.11-q13.12	NM_005971 /// NM_021910
213640_s_at	3.3	A	110.4	P	133.3	P	5.2	I	6.2	I	BE503425	lysyl oxidase	LOX	chr5q23.2	NM_002317
205749_at	214.9	P	9429.6	P	3459.7	P	5.2	I	4.1	I	NM_000499	cytochrome P450, family 1, subfamily A, polypeptide 1	CYP1A1	chr15q22-q24	NM_000499
208519_x_at	5.1	A	215.6	P	307.4	P	5	I	4.9	I	NM_001501	gonadotropin-releasing hormone 2	GNRH2	chr20p13	NM_001501 /// NM_178331 /// NM_178332
228582_x_at	75.4	P	2848.8	P	1165.5	P	4.9	I	3.7	I	AI475544	Metastasis associated lung adenocarcinoma transcript 1 (non-coding RNA)	MALAT1	chr11q13.1	NR_002819
205929_at	8.9	A	338.1	P	328.2	P	4.9	I	4.8	I	NM_005814	glycoprotein A33 (transmembrane)	GPA33	chr1q24.1	NM_005814
205009_at	115	P	2706.9	P	2533	P	4.9	I	4.7	I	NM_003225	trefoil factor 1 (breast cancer, estrogen-inducible sequence expressed in)	TFF1	chr21q22.3	NM_003225
204694_at	145.6	P	5181.5	P	5927.5	P	4.8	I	4.9	I	NM_001134	alpha-fetoprotein	AFP	chr4q11-q13	NM_001134
206866_at	2.8	A	140.1	P	186	P	4.8	I	5.1	I	NM_001794	cadherin 4, type 1, R-cadherin (retinal)	CDH4	chr20q13.3	NM_001794
229230_at	18.1	A	527.9	P	541.1	P	4.8	I	4.8	I	AA702685	organic solute transporter alpha	OSTalpha	chr3q29	NM_152672
219962_at	8.1	A	144.6	P	153.7	P	4.7	I	4.3	I	NM_021804	angiotensin I converting enzyme (peptidyl-dipeptidase A) 2	ACE2	chrXp22	NM_021804
228507_at	3.7	A	152.5	P	139.2	P	4.7	I	4.2	I	AI742043	CDNA FLJ37884 fis, clone BRSTN2012451	---	---	---
207858_s_at	2.3	A	153.7	P	125	P	4.7	I	4.9	I	NM_000298	pyruvate kinase, liver and RBC	PKLR	chr1q21	NM_000298 /// NM_181871
226333_at	4.7	A	152.7	P	212.5	P	4.7	I	4.8	I	AV700030	---	---	---	---
208383_s_at	8.9	A	244.5	P	222.3	P	4.7	I	4.7	I	NM_002591	phosphoenolpyruvate carboxykinase 1 (soluble)	PCK1	chr20q13.31	NM_002591
1558048_x_at	18.4	P	421.8	P	882.1	P	4.6	I	5.3	I	BG389789	---	---	---	---
223578_x_at	49.5	M	1419	P	442.4	P	4.6	I	2.7	I	AF113016	PRO1073 protein	PRO1073	chr11cen-q12.3	---
215446_s_at	31	P	797.1	P	887	P	4.6	I	4.6	I	L16895	lysyl oxidase	LOX	chr5q23.2	NM_002317
206000_at	170.6	P	3245	P	3420	P	4.4	I	4.6	I	NM_005588	meprin A, alpha (PABA peptide hydrolase)	MEP1A	chr6p12-p11	NM_005588
214142_at	22.3	A	699.5	P	667.8	P	4.4	I	4.6	I	AI732905	zymogen granule protein 16	ZG16	chr16p13.3	NM_152338
214476_at	125	A	1548.7	P	1627.8	P	4.4	I	4.3	I	NM_005423	trefoil factor 2 (spasmolytic protein 1)	TFF2	chr21q22.3	NM_005423
203507_at	6.3	A	104.4	P	131.7	P	4.3	I	3.4	I	NM_001251	CD68 molecule	CD68	chr17p13	NM_001040059 /// NM_001251
207007_at	4.6	A	113.4	P	103.1	P	4.3	I	4.8	I	NM_005122	nuclear receptor subfamily 1, group I, member 3	NR1I3	chr1q23.3	NM_005122
237639_at	24	A	558.3	P	408.7	P	4.3	I	4.2	I	AI913600	SRSR846	UNQ846	chr3q28	NM_207316
214469_at	9.5	A	140.9	P	144.7	P	4.2	I	3.7	I	NM_021052	histone 1, H2ae	HIST1H2AE	chr6p22.2-p21.1	NM_021052
219954_s_at	6	A	114.5	P	141	P	4.2	I	4.5	I	NM_020973	glucosidase, beta, acid 3 (cytosolic)	GBA3	chr4p15.31	NM_020973
1555338_s_at	18.3	A	412.9	P	495.6	P	4.2	I	3.9	I	AF159174	aquaporin 10	AQP10	chr1q21.3	NM_080429
220074_at	15.2	A	351.2	P	432.7	P	4.2	I	4.9	I	NM_017717	mucin and cadherin-like	MUCDHL	chr11p15.5	NM_017717 /// NM_021924 /// NM_031264 /// NM_031265
219888_at	161.7	P	3072.7	P	3663.7	P	4.2	I	4.4	I	NM_003116	sperm associated antigen 4	SPAG4	chr20q11.21	NM_003116
209348_s_at	78.4	P	918.1	P	691.8	P	4.1	I	3.6	I	AF055376	v-maf musculoaponeurotic fibrosarcoma oncogene homolog (avian)	MAF	chr16q22-q23	NM_001031804 /// NM_005360
216910_at	28.7	P	495.7	P	602.7	P	4.1	I	4.2	I	AF195953	X-prolyl aminopeptidase (aminopeptidase P) 2, membrane-bound	XPNPEP2	chrXq25	NM_003399
205771_s_at	294.7	P	4548.7	P	4417.6	P	4.1	I	3.9	I	AL137063	A kinase (PRKA) anchor protein 7	AKAP7	chr6q23	NM_004842 /// NM_016377 /// NM_138633
206484_s_at	28.2	A	466.2	P	389	P	4	I	4	I	NM_003399	X-prolyl aminopeptidase (aminopeptidase P) 2, membrane-bound	XPNPEP2	chrXq25	NM_003399
228329_at	9.7	A	157	P	169.9	P	4	I	4.3	I	AA700440	---	---	---	---
227480_at	72.6	P	1329.5	P	1091.1	P	4	I	3.5	I	Z92546	sushi domain containing 2	SUSD2	chr22q11-q12	NM_019601
231632_at	110	P	1586.5	P	1711.9	P	4	I	4	I	AW051599	Hypothetical protein LOC644320	LOC644320	chr19q13.2	XM_934362 /// XM_934364
214475_x_at	11.8	A	177.5	P	134	P	4	I	3.4	I	AF127764	calpain 3, (p94)	CAPN3	chr15q15.1-q21.1	NM_000070 /// NM_024344 /// NM_173087 /// NM_173088 /// NM_173089 /// NM_173090 /// NM_212464 /// NM_212465 /// NM_212467
204551_s_at	446.4	P	7507	P	9391.4	P	3.9	I	4.2	I	NM_001622	alpha-2-HS-glycoprotein	AHSG	chr3q27	NM_001622
202688_at	38.5	P	823.2	P	825.2	P	3.9	I	3.9	I	NM_003810	tumor necrosis factor (ligand) superfamily, member 10 /// tumor necrosis factor (ligand) superfamily, member 10	TNFSF10	chr3q26	NM_003810
210049_at	25.8	A	426.6	P	322.5	P	3.9	I	3.4	I	D29832	serpin peptidase inhibitor, clade C (antithrombin), member 1	SERPINC1	chr1q23-q25.1	NM_000488
203178_at	44.9	P	966.4	P	781.4	P	3.9	I	3.9	I	NM_001482	glycine amidinotransferase (L-arginine:glycine amidinotransferase)	GATM	chr15q21.1	NM_001482
218625_at	25.5	P	387.4	P	518	P	3.9	I	4.5	I	NM_016588	neuritin 1	NRN1	chr6p25.1	NM_016588
206945_at	37.7	P	691	P	720.9	P	3.9	I	3.9	I	NM_002299	lactase	LCT	chr2q21	NM_002299
232451_at	12.9	P	166.9	P	191.5	P	3.8	I	4.1	I	AL110176	MRNA; cDNA DKFZp564I0816 (from clone DKFZp564I0816)	---	---	---
231597_x_at	14.1	A	286.4	P	409.4	P	3.8	I	3.8	I	AI371550	---	---	---	---
216039_at	7.2	A	111.8	P	110	P	3.8	I	3.8	I	D38503	postmeiotic segregation increased 2-like 1	PMS2L1	chr7q22.1	XM_377962 /// XM_945614 /// XM_945616 /// XM_945618 /// XM_945620 /// XM_945623 /// XM_945625 /// XM_945626
206363_at	11.8	A	238.5	P	273.4	P	3.8	I	4.6	I	NM_005360	v-maf musculoaponeurotic fibrosarcoma oncogene homolog (avian)	MAF	chr16q22-q23	NM_001031804 /// NM_005360
1554491_a_at	32.3	A	343.7	P	265.3	P	3.8	I	2.9	I	BC022309	serpin peptidase inhibitor, clade C (antithrombin), member 1	SERPINC1	chr1q23-q25.1	NM_000488
202718_at	46.7	A	653.7	P	897.8	P	3.8	I	4.2	I	NM_000597	insulin-like growth factor binding protein 2, 36kDa	IGFBP2	chr2q33-q34	NM_000597
225524_at	9.4	A	157.7	P	166.4	P	3.8	I	3.5	I	AU152178	anthrax toxin receptor 2	ANTXR2	chr4q21.21	NM_058172
205820_s_at	1848.9	P	20706.2	P	20598.4	P	3.7	I	3.6	I	NM_000040	apolipoprotein C-III	APOC3	chr11q23.1-q23.2	NM_000040
217047_s_at	207.8	P	1900.4	P	2108.5	P	3.7	I	3.7	I	AK027138	family with sequence similarity 13, member A1	FAM13A1	chr4q22.1	NM_001015045 /// NM_014883
205614_x_at	152.9	P	1621.9	P	2182.9	P	3.7	I	3.8	I	NM_020998	macrophage stimulating 1 (hepatocyte growth factor-like)	MST1	chr3p21	NM_020998
208323_s_at	5.5	A	102.7	P	125.4	P	3.7	I	4.3	I	NM_004306	annexin A13	ANXA13	chr8q24.13	NM_001003954 /// NM_004306
205302_at	27.6	A	278.8	P	176	P	3.7	I	3	I	NM_000596	insulin-like growth factor binding protein 1	IGFBP1	chr7p13-p12	NM_000596 /// NM_001013029
201884_at	38.1	P	633.3	P	385.8	P	3.7	I	2.8	I	NM_004363	carcinoembryonic antigen-related cell adhesion molecule 5	CEACAM5	chr19q13.1-q13.2	NM_004363
204934_s_at	106.5	P	1500.1	P	1670	P	3.7	I	3.8	I	NM_002151	hepsin (transmembrane protease, serine 1)	HPN	chr19q11-q13.2	NM_002151 /// NM_182983
211298_s_at	22.6	P	221	P	275.1	P	3.6	I	4.4	I	AF116645	albumin	ALB	chr4q11-q13	NM_000477
200632_s_at	635.8	P	7921.8	P	10173.9	P	3.6	I	3.9	I	NM_006096	N-myc downstream regulated gene 1	NDRG1	chr8q24.3	NM_006096
202973_x_at	251.5	P	3330.8	P	3703	P	3.6	I	3.8	I	NM_014883	family with sequence similarity 13, member A1	FAM13A1	chr4q22.1	NM_001015045 /// NM_014883
235383_at	29.6	A	723.2	P	600.4	P	3.6	I	3.5	I	AA552060	myosin VIIB /// myosin	MYO7B /// LOC389031	chr2q21.1 /// chr2q14.3	XM_929403 /// XM_940482
233604_at	66.4	P	815.4	P	516.1	P	3.6	I	3	I	AI650260	hypothetical gene supported by AK026416	FLJ22763	chr3q13.13	---
204430_s_at	48.5	A	659.5	P	666.3	P	3.6	I	3.7	I	NM_003039	solute carrier family 2 (facilitated glucose/fructose transporter), member 5	SLC2A5	chr1p36.2	NM_003039
231919_at	7.9	A	119	P	147.6	P	3.6	I	3.7	I	AK024946	Dihydrolipoamide branched chain transacylase E2	DBT	chr1p31	NM_001918
227952_at	14.2	A	184.6	P	424.8	P	3.6	I	4.6	I	AI580142	Zinc finger protein 595	ZNF595	chr4p16.3	NM_182524
205682_x_at	211.4	P	3327.3	P	2825.8	P	3.6	I	3.4	I	NM_019101	apolipoprotein M	APOM	chr6p21.33	NM_019101
205799_s_at	206.9	P	2412.2	P	1467.2	P	3.6	I	3	I	M95548	solute carrier family 3 (cystine, dibasic and neutral amino acid transporters, activator of cystine, dibasic and neutral amino acid transport), member 1	SLC3A1	chr2p16.3	NM_000341
223268_at	59	P	723.1	P	577.3	P	3.6	I	3.3	I	BF109592	chromosome 11 open reading frame 54	C11orf54	chr11q21	NM_014039
202687_s_at	27	P	361.9	P	400.3	P	3.6	I	3.6	I	U57059	tumor necrosis factor (ligand) superfamily, member 10 /// tumor necrosis factor (ligand) superfamily, member 10	TNFSF10	chr3q26	NM_003810
206797_at	12.2	A	131.1	P	158.6	P	3.5	I	3.7	I	NM_000015	N-acetyltransferase 2 (arylamine N-acetyltransferase)	NAT2	chr8p22	NM_000015
231478_at	12.1	A	109.3	P	147.5	P	3.5	I	3.6	I	AI051127	Transcribed locus, strongly similar to NP_000914.1 phosphodiesterase 4C, cAMP-specific (phosphodiesterase E1 dunce homolog, Drosophila); Phosphodiesterase-4C, cAMP-specific (dunce (Drosophila)-homolog; phosphodiesterase 4C, cAMP-specific (dunce (Drosophil	---	---	---
232267_at	20.4	A	250.2	P	282.3	P	3.5	I	4	I	AL162032	G protein-coupled receptor 133	GPR133	chr12q24.33	NM_198827
201427_s_at	586.1	P	6402.3	P	4641.5	P	3.5	I	3	I	NM_005410	selenoprotein P, plasma, 1	SEPP1	chr5q31	NM_005410
205776_at	44.8	A	368.8	P	320	P	3.5	I	3	I	NM_001461	flavin containing monooxygenase 5	FMO5	chr1q21.1	NM_001461
214910_s_at	233.5	P	3254.2	P	2866.8	P	3.5	I	3.3	I	AF161454	apolipoprotein M	APOM	chr6p21.33	NM_019101
204450_x_at	1483.3	P	18149.8	P	18099	P	3.5	I	3.5	I	NM_000039	apolipoprotein A-I	APOA1	chr11q23-q24	NM_000039
227629_at	51.5	P	509.2	P	373.6	P	3.5	I	3.2	I	AA843963	Prolactin receptor	PRLR	chr5p14-p13	NM_000949
1565597_at	9.5	A	100.4	P	137	P	3.5	I	3.6	I	R89088	RNA-binding protein	FLJ20273	chr4p13-p12	NM_019027
1561754_at	14.7	A	134.2	P	204.2	P	3.5	I	4.1	I	AF086134	Full length insert cDNA clone ZA88B06	---	---	---
1565228_s_at	9	A	108	P	130.7	P	3.5	I	4.2	I	D16931	albumin	ALB	chr4q11-q13	NM_000477
200962_at	267.4	P	2878.2	P	2903.9	P	3.5	I	3.3	I	AI348010	ribosomal protein L31 /// similar to ribosomal protein L31	RPL31 /// LOC653773	chr2q11.2 /// chr2q36.1	NM_000993 /// XM_938755
220812_s_at	44	A	418.3	P	211.7	P	3.4	I	2.9	I	NM_007072	HERV-H LTR-associating 2	HHLA2	chr3q13.13	NM_007072
1555854_at	12.4	A	113.2	P	113.7	P	3.4	I	3	I	AA594609	---	---	---	---
206054_at	69	P	1019.3	P	941.3	P	3.4	I	3.2	I	NM_000893	kininogen 1	KNG1	chr3q27	NM_000893
243880_at	19.6	P	235.4	P	204	P	3.4	I	3.2	I	AW205003	Golgi SNAP receptor complex member 2	GOSR2	chr17q21	NM_001012511 /// NM_004287 /// NM_054022
217073_x_at	1654.5	P	16444.9	P	17206.4	P	3.4	I	3.5	I	X02162	apolipoprotein A-I	APOA1	chr11q23-q24	NM_000039
227354_at	31.6	P	309.6	P	264.2	P	3.4	I	3.2	I	BF589359	phosphoprotein associated with glycosphingolipid microdomains 1 /// similar to phosphoprotein associated with glycosphingolipid microdomains 1	PAG1 /// LOC653745	chr8q21.13	NM_018440 /// XM_929376 /// XM_939762
214040_s_at	63	P	606.2	P	390.9	P	3.4	I	2.7	I	BE675337	gelsolin (amyloidosis, Finnish type)	GSN	chr9q33	NM_000177 /// NM_198252
204298_s_at	34	P	356	P	588.4	P	3.4	I	4	I	NM_002317	lysyl oxidase	LOX	chr5q23.2	NM_002317
230710_at	37.7	A	352.1	P	545.1	P	3.4	I	3.9	I	W05495	CDNA FLJ41489 fis, clone BRTHA2004582	---	---	---
214329_x_at	19.9	P	354.6	P	307	P	3.4	I	3.1	I	AW474434	tumor necrosis factor (ligand) superfamily, member 10 /// tumor necrosis factor (ligand) superfamily, member 10	TNFSF10	chr3q26	NM_003810
226622_at	21.4	A	220	P	175.8	P	3.3	I	2.6	I	AW084511	mucin 20, cell surface associated	MUC20	chr3q29	NM_152673
238245_at	42.6	A	445.6	P	467.1	P	3.3	I	3.2	I	AA701973	ectonucleotide pyrophosphatase/phosphodiesterase 7	ENPP7	chr17q25.3	NM_178543
226158_at	68.9	P	704.5	P	591.8	P	3.3	I	2.6	I	AL120021	kelch-like 24 (Drosophila)	KLHL24	chr3q27.1	NM_017644
213953_at	48.1	P	502.3	P	256.1	P	3.3	I	2.2	I	AI732381	keratin 20	KRT20	chr17q21.2	NM_019010
202972_s_at	71.7	P	682.6	P	868.9	P	3.3	I	3.6	I	AW450403	family with sequence similarity 13, member A1	FAM13A1	chr4q22.1	NM_001015045 /// NM_014883
228017_s_at	17.6	A	309.1	P	238.8	P	3.3	I	3.2	I	BF593263	chromosome 20 open reading frame 58	C20orf58	chr20q13.33	NM_152864
201849_at	515.6	P	5245.2	P	6263.2	P	3.3	I	3.4	I	NM_004052	BCL2/adenovirus E1B 19kDa interacting protein 3	BNIP3	chr10q26.3	NM_004052
221241_s_at	38.6	A	295.7	P	357.3	P	3.3	I	2.8	I	NM_030766	BCL2-like 14 (apoptosis facilitator) /// BCL2-like 14 (apoptosis facilitator)	BCL2L14	chr12p13-p12	NM_030766 /// NM_138722 /// NM_138723 /// NM_138724
216733_s_at	166.5	P	755.1	P	535.9	P	3.3	I	3.3	I	X86401	glycine amidinotransferase (L-arginine:glycine amidinotransferase)	GATM	chr15q21.1	NM_001482
209498_at	56.7	P	567.2	P	452.6	P	3.3	I	3	I	X16354	carcinoembryonic antigen-related cell adhesion molecule 1 (biliary glycoprotein)	CEACAM1	chr19q13.2	NM_001024912 /// NM_001712
206101_at	25.3	A	157.3	P	137.9	P	3.3	I	2.8	I	NM_001393	extracellular matrix protein 2, female organ and adipocyte specific	ECM2	chr9q22.3	NM_001393
210929_s_at	1701.6	P	13927.7	P	15956.1	P	3.2	I	3.4	I	AF130057	alpha-2-HS-glycoprotein	AHSG	chr3q27	NM_001622
205892_s_at	1418.6	P	14686.8	P	12028.3	P	3.2	I	3	I	NM_001443	fatty acid binding protein 1, liver	FABP1	chr2p11	NM_001443
203505_at	87.4	P	1031	P	977.2	P	3.2	I	2.9	I	AF285167	ATP-binding cassette, sub-family A (ABC1), member 1	ABCA1	chr9q31.1	NM_005502
234723_x_at	73.8	P	565.5	P	740.7	P	3.2	I	3.5	I	AK024881	Hypothetical protein LOC645352	LOC645352	chr7q11.23	XM_928394
216238_s_at	37.2	P	397.9	P	337.9	P	3.2	I	2.7	I	BG545288	fibrinogen beta chain	FGB	chr4q28	NM_005141
232628_at	24.7	A	333	P	353.5	P	3.2	I	3.7	I	AI740629	Family with sequence similarity 13, member A1	FAM13A1	chr4q22.1	NM_001015045 /// NM_014883
201998_at	226.7	P	2134.2	P	2265.5	P	3.2	I	3.3	I	AI743792	ST6 beta-galactosamide alpha-2,6-sialyltranferase 1	ST6GAL1	chr3q27-q28	NM_003032 /// NM_173216 /// NM_173217
242660_at	24.8	A	309.3	P	421.1	P	3.2	I	3.7	I	AA846789	chromosome 10 open reading frame 112 /// similar to apical early endosomal glycoprotein precursor	C10orf112 /// LOC650269	chr10p12.33-p12.32	XM_295865 /// XM_939359
207158_at	14.1	A	139.2	P	115.4	P	3.2	I	3.1	I	NM_001644	apolipoprotein B mRNA editing enzyme, catalytic polypeptide 1	APOBEC1	chr12p13.1	NM_001644
202888_s_at	104.9	P	873.6	P	670.2	P	3.2	I	2.7	I	NM_001150	alanyl (membrane) aminopeptidase (aminopeptidase N, aminopeptidase M, microsomal aminopeptidase, CD13, p150)	ANPEP	chr15q25-q26	NM_001150
233565_s_at	58.2	P	735.3	P	586.1	P	3.2	I	3	I	AL136531	syndecan binding protein (syntenin) 2	SDCBP2	chr20p13	NM_015685 /// NM_080489
210677_at	245.1	P	1650.2	P	1747.5	P	3.2	I	3.2	I	AF059203	sterol O-acyltransferase 2	SOAT2	chr12q13.13	NM_003578
222943_at	15.7	P	164.3	P	180.4	P	3.1	I	3.1	I	AW235567	glucosidase, beta, acid 3 (cytosolic)	GBA3	chr4p15.31	NM_020973
216320_x_at	353.2	P	1725.4	P	2252.1	P	3.1	I	3.5	I	U37055	macrophage stimulating 1 (hepatocyte growth factor-like)	MST1	chr3p21	NM_020998
222257_s_at	29	A	208.6	P	162.7	P	3.1	I	2.7	I	AK026461	angiotensin I converting enzyme (peptidyl-dipeptidase A) 2	ACE2	chrXp22	NM_021804
206867_at	33.8	A	202.6	P	187.2	P	3.1	I	2.7	I	NM_001486	glucokinase (hexokinase 4) regulator	GCKR	chr2p23	NM_001486
220376_at	16	A	107.3	P	104	P	3.1	I	3.1	I	NM_022901	leucine rich repeat containing 19	LRRC19	chr9p21.2	NM_022901
230830_at	104.7	P	1212.1	P	782.6	P	3.1	I	2.5	I	AI479168	organic solute transporter beta	OSTbeta	chr15q22.31	NM_178859
201848_s_at	266.5	P	2229.9	P	2784.3	P	3.1	I	3.2	I	U15174	BCL2/adenovirus E1B 19kDa interacting protein 3	BNIP3	chr10q26.3	NM_004052
209660_at	859.5	P	7033.8	P	5642.4	P	3	I	2.7	I	AF162690	transthyretin (prealbumin, amyloidosis type I)	TTR	chr18q12.1	NM_000371
202488_s_at	155.5	P	1448.3	P	1600.6	P	3	I	2.7	I	NM_005971	FXYD domain containing ion transport regulator 3	FXYD3	chr19q13.11-q13.12	NM_005971 /// NM_021910
206325_at	70.3	P	830.2	P	800.3	P	3	I	3.1	I	NM_001756	serpin peptidase inhibitor, clade A (alpha-1 antiproteinase, antitrypsin), member 6	SERPINA6	chr14q32.1	NM_001756
226905_at	106.7	P	770	P	709.8	P	3	I	2.8	I	BG036514	family with sequence similarity 101, member B	FAM101B	chr17p13	NM_182705
202219_at	352.9	P	3368.3	P	5101.2	P	3	I	3.7	I	NM_005629	solute carrier family 6 (neurotransmitter transporter, creatine), member 8	SLC6A8	chrXq28	NM_005629
205305_at	45.5	P	279.1	P	310.3	P	3	I	2.8	I	NM_004467	fibrinogen-like 1	FGL1	chr8p22-p21.3	NM_004467 /// NM_147203 /// NM_201552 /// NM_201553
242009_at	54.2	P	516.2	P	324.3	P	3	I	2.4	I	AI082692	Transcribed locus, strongly similar to NP_001036.1 solute carrier family 6 member 4; 5-hydroxytryptamine transporter; 5HT transporter; sodium-dependent serotonin transporter; Na+/Cl- dependent serotonin transporter [Homo sapiens]	---	---	---
211657_at	199.8	P	1446.2	P	688.7	P	3	I	1.8	I	M18728	carcinoembryonic antigen-related cell adhesion molecule 6 (non-specific cross reacting antigen) /// carcinoembryonic antigen-related cell adhesion molecule 6 (non-specific cross reacting antigen)	CEACAM6	chr19q13.2	NM_002483
201302_at	867.2	P	6421.8	P	6894.5	P	3	I	3.1	I	NM_001153	annexin A4	ANXA4	chr2p13	NM_001153
221188_s_at	172.5	P	1344.3	P	1056.9	P	3	I	2.8	I	NM_014430	cell death-inducing DFFA-like effector b	CIDEB	chr14q12	NM_014430
219612_s_at	285.3	P	2390.3	P	2279.4	P	3	I	2.9	I	NM_000509	fibrinogen gamma chain	FGG	chr4q28	NM_000509 /// NM_021870
200696_s_at	587.2	P	4659	P	3671.6	P	3	I	2.6	I	NM_000177	gelsolin (amyloidosis, Finnish type)	GSN	chr9q33	NM_000177 /// NM_198252
203232_s_at	111	P	672.6	P	502.4	P	2.9	I	2.6	I	NM_000332	ataxin 1	ATXN1	chr6p23	NM_000332
204818_at	241.5	P	1431.2	P	1495.7	P	2.9	I	2.8	I	NM_002153	hydroxysteroid (17-beta) dehydrogenase 2	HSD17B2	chr16q24.1-q24.2	NM_002153
204475_at	122.6	P	1037.5	P	821.5	P	2.9	I	2.5	I	NM_002421	matrix metallopeptidase 1 (interstitial collagenase)	MMP1	chr11q22.3	NM_002421
204920_at	337.6	P	2283.5	P	2247.3	P	2.9	I	2.7	I	AF154830	carbamoyl-phosphate synthetase 1, mitochondrial	CPS1	chr2q35	NM_001875
230318_at	108.8	P	676.3	P	700.7	P	2.9	I	3	I	T62088	Serpin peptidase inhibitor, clade A (alpha-1 antiproteinase, antitrypsin), member 1	SERPINA1	chr14q32.1	NM_000295 /// NM_001002235 /// NM_001002236
206743_s_at	167.1	P	1167	P	925.9	P	2.9	I	2.5	I	NM_001671	asialoglycoprotein receptor 1	ASGR1	chr17p13.2	NM_001671
203924_at	1478.2	P	12526	P	11288.5	P	2.9	I	2.7	I	NM_000846	glutathione S-transferase A1	GSTA1	chr6p12.1	NM_145740
210106_at	49.8	A	322.6	P	469.9	P	2.9	I	3.1	I	U43559	retinol dehydrogenase 5 (11-cis/9-cis)	RDH5	chr12q13-q14	NM_002905
236055_at	19.9	A	128	P	114.1	P	2.9	I	2.5	I	H58606	DEAQ box polypeptide 1 (RNA-dependent ATPase)	DQX1	chr2p13.1	NM_133637
204973_at	259	P	1567.6	P	1691.7	P	2.9	I	3	I	NM_000166	gap junction protein, beta 1, 32kDa (connexin 32, Charcot-Marie-Tooth neuropathy, X-linked)	GJB1	chrXq13.1	NM_000166
227337_at	63.9	A	512.9	P	525.6	P	2.9	I	3	I	AA886870	ankyrin repeat domain 37	ANKRD37	chr4q35.1	NM_181726
203060_s_at	56.2	A	331.9	P	265.6	P	2.9	I	3	I	AF074331	3'-phosphoadenosine 5'-phosphosulfate synthase 2	PAPSS2	chr10q23-q24	NM_001015880 /// NM_004670
214369_s_at	40.6	P	404.3	P	387.4	P	2.9	I	2.9	I	AI688812	RAS guanyl releasing protein 2 (calcium and DAG-regulated)	RASGRP2	chr11q13	NM_005825 /// NM_153819
219127_at	361.1	P	2872.3	P	3278.7	P	2.9	I	3	I	NM_024320	ATPase family, AAA domain containing 4	ATAD4	chr17q21.32	NM_024320
220753_s_at	151.5	P	1179.1	P	1082.4	P	2.9	I	2.8	I	NM_015974	crystallin, lambda 1	CRYL1	chr13q12.11	NM_015974
210944_s_at	36.1	P	185	P	166.5	P	2.9	I	2.6	I	BC003169	calpain 3, (p94)	CAPN3	chr15q15.1-q21.1	NM_000070 /// NM_024344 /// NM_173087 /// NM_173088 /// NM_173089 /// NM_173090 /// NM_212464 /// NM_212465 /// NM_212467
205234_at	124.8	P	768.2	P	515.1	P	2.9	I	2.4	I	NM_004696	solute carrier family 16 (monocarboxylic acid transporters), member 4	SLC16A4	chr1p13.3	NM_004696
203504_s_at	74	P	555.6	P	553.4	P	2.8	I	2.6	I	NM_005502	ATP-binding cassette, sub-family A (ABC1), member 1	ABCA1	chr9q31.1	NM_005502
203231_s_at	16.7	A	121.4	P	135	P	2.8	I	2.9	I	AW235612	ataxin 1	ATXN1	chr6p23	NM_000332
205754_at	212.6	P	1268.7	P	1038.3	P	2.8	I	2.8	I	NM_000506	coagulation factor II (thrombin)	F2	chr11p11-q12	NM_000506
235708_at	20.2	A	135.4	P	108.2	P	2.8	I	2.5	I	AI677905	klotho beta	KLB	chr4p14	NM_175737
244567_at	718	P	5830	P	6246.9	P	2.8	I	2.8	I	BG165613	Transcribed locus	---	---	---
244276_at	46.1	P	357.1	P	318.5	P	2.8	I	2.6	I	AI668605	klotho beta	KLB	chr4p14	NM_175737
236201_at	48.6	P	357.9	P	403.5	P	2.8	I	2.9	I	N30188	Transcribed locus	---	---	---
1552362_a_at	183.8	P	1134.2	P	1081	P	2.8	I	2.7	I	NM_052971	liver-expressed antimicrobial peptide 2	LEAP-2	chr5q31.1	NM_052971
224254_x_at	51.5	A	342	P	491.7	P	2.8	I	3.5	I	AF116695	---	---	---	---
205945_at	18	A	108.9	P	123.5	P	2.8	I	3.1	I	NM_000565	interleukin 6 receptor /// interleukin 6 receptor	IL6R	chr1q21	NM_000565 /// NM_181359
207761_s_at	570.4	P	4159	P	3843.7	P	2.8	I	2.7	I	NM_014033	methyltransferase like 7A	METTL7A	chr12q13.13	NM_014033
218687_s_at	182.3	P	1385.7	P	983.7	P	2.8	I	2.2	I	NM_017648	mucin 13, cell surface associated	MUC13	---	NM_033049
227396_at	54.6	P	461.2	P	346.9	P	2.8	I	2.8	I	AI631833	Homo sapiens, clone IMAGE:4454331, mRNA	---	---	---
225626_at	63.1	P	438.4	P	408.3	P	2.8	I	2.6	I	AK000680	phosphoprotein associated with glycosphingolipid microdomains 1	PAG1	chr8q21.13	NM_018440
229229_at	32.3	A	325.8	P	366.2	P	2.8	I	2.9	I	AJ292204	alanine-glyoxylate aminotransferase 2	AGXT2	chr5p13	NM_031900
214971_s_at	33.1	A	246.9	P	363.3	P	2.8	I	3.4	I	AV695711	ST6 beta-galactosamide alpha-2,6-sialyltranferase 1	ST6GAL1	chr3q27-q28	NM_003032 /// NM_173216 /// NM_173217
223732_at	212.3	P	1533.5	P	1214	P	2.8	I	2.4	I	AF170911	solute carrier family 23 (nucleobase transporters), member 1	SLC23A1	chr5q31.2-q31.3	NM_005847 /// NM_152685
217512_at	41.8	A	251.8	P	229.9	P	2.8	I	2.5	I	BG398937	---	---	---	---
39248_at	520.9	P	3452.9	P	2615.9	P	2.8	I	2.3	I	N74607	aquaporin 3 (Gill blood group)	AQP3	chr9p13	NM_004925
219476_at	38.8	A	272.6	P	266.7	P	2.8	I	2.7	I	NM_024115	chromosome 1 open reading frame 116 /// similar to chromosome 1 open reading frame 116	C1orf116 /// LOC653098	chr1q32.1	NM_023938 /// XM_925981 /// XM_936408
220639_at	38.6	P	280.6	P	194.7	P	2.8	I	2.4	I	NM_024795	transmembrane 4 L six family member 20	TM4SF20	chr2q36.3	NM_024795
219796_s_at	150.3	A	1005.4	P	1159.3	P	2.8	I	2.9	I	NM_021924	mucin and cadherin-like	MUCDHL	chr11p15.5	NM_017717 /// NM_021924 /// NM_031264 /// NM_031265
206312_at	147.5	P	990.8	P	810.5	P	2.7	I	2.1	I	NM_004963	guanylate cyclase 2C (heat stable enterotoxin receptor)	GUCY2C	chr12p12	NM_004963
217564_s_at	183.8	P	966	P	874	P	2.7	I	2.6	I	W80357	carbamoyl-phosphate synthetase 1, mitochondrial	CPS1	chr2q35	NM_001875
242773_at	28.6	A	221.7	P	229.6	P	2.7	I	2.6	I	AI274308	solute carrier family 5 (sodium/glucose cotransporter), member 1	SLC5A1	chr22q13.1|22q12.3	NM_000343
213380_x_at	178.5	P	1352	P	1880.7	P	2.7	I	3.2	I	AA911235	macrophage stimulating, pseudogene 9	MSTP9	chr1p36.13	NR_002729
203124_s_at	776.9	P	5647.3	P	5662.9	P	2.7	I	2.8	I	NM_000617	solute carrier family 11 (proton-coupled divalent metal ion transporters), member 2	SLC11A2	chr12q13	NM_000617
203123_s_at	666.6	P	4174.3	P	4913.5	P	2.7	I	2.9	I	AU154469	solute carrier family 11 (proton-coupled divalent metal ion transporters), member 2	SLC11A2	chr12q13	NM_000617
212560_at	266.1	P	2126.6	P	1807.8	P	2.7	I	2.6	I	AV728268	chromosome 11 open reading frame 32	C11orf32	---	---
227821_at	61.4	A	400.7	P	508.8	P	2.7	I	3	I	AW341528	leucine-rich repeat LGI family, member 4	LGI4	chr19q13.12|19q13.11	NM_139284
228094_at	91.8	P	647.6	P	505.1	P	2.7	I	2.4	I	AL048542	adhesion molecule, interacts with CXADR antigen 1	AMICA1	chr11q23.3	NM_153206
228241_at	28.9	A	154	P	106.1	P	2.7	I	2.1	I	AI827789	breast cancer membrane protein 11	BCMP11	chr7p21.1	NM_176813
223579_s_at	171.8	P	1234.7	P	1619.5	P	2.7	I	3.2	I	AF119905	apolipoprotein B (including Ag(x) antigen)	APOB	chr2p24-p23	NM_000384
217137_x_at	16.7	A	138.8	P	127.3	P	2.7	I	2.3	I	K00627	Kpni repeat mrna (cdna clone pcd-kpni-8), 3' end	---	---	---
201301_s_at	1173.5	P	8032.3	P	9455.1	P	2.7	I	3	I	BC000182	annexin A4	ANXA4	chr2p13	NM_001153
229302_at	11.2	A	101.1	P	106.4	P	2.7	I	3	I	AA058832	hypothetical protein MGC33926	MGC33926	chr2p22.1	NM_152390
229777_at	373.3	P	2402	P	2061.6	P	2.7	I	2.6	I	AA863031	transmembrane protein 12	TMEM12	chr10q26.2	NM_152311
229851_s_at	82.4	P	542.4	P	523.9	P	2.7	I	2.5	I	H63435	chromosome 11 open reading frame 54	C11orf54	chr11q21	NM_014039
206737_at	47.6	A	294.2	P	256.3	P	2.7	I	2	I	NM_004626	wingless-type MMTV integration site family, member 11	WNT11	chr11q13.5	NM_004626
230085_at	42.4	P	343.1	P	314.6	P	2.7	I	2.9	I	AW263542	Phosphate cytidylyltransferase 1, choline, beta	PCYT1B	chrXp22.11	NM_004845
209156_s_at	33.4	A	223.3	P	174.5	P	2.7	I	2.5	I	AY029208	collagen, type VI, alpha 2	COL6A2	chr21q22.3	NM_001849 /// NM_058174 /// NM_058175
232383_at	91	P	624.9	P	695.7	P	2.7	I	2.7	I	AL110232	transcription factor EC	TFEC	chr7q31.2	NM_001018058 /// NM_012252
230795_at	227.9	P	2138.9	P	1089.4	P	2.7	I	2.2	I	AI828075	Transcribed locus	---	---	---
204429_s_at	85.1	P	693.4	P	741	P	2.6	I	2.7	I	BE560461	solute carrier family 2 (facilitated glucose/fructose transporter), member 5	SLC2A5	chr1p36.2	NM_003039
204988_at	119.7	M	539.2	P	563.3	P	2.6	I	2.7	I	NM_005141	fibrinogen beta chain	FGB	chr4q28	NM_005141
230645_at	25.8	A	125.4	P	132	P	2.6	I	2.3	I	BF110588	FERM domain containing 3	FRMD3	chr9q21.32	NM_174938
206715_at	173.1	P	915.5	P	745.3	P	2.6	I	2.1	I	NM_012252	transcription factor EC	TFEC	chr7q31.2	NM_001018058 /// NM_012252
220186_s_at	42.4	P	455.8	P	448.2	P	2.6	I	2.7	I	NM_017675	protocadherin LKC	PCLKC	chr5q35.2	NM_017675
207014_at	8	A	110.4	P	117.4	P	2.6	I	2.7	I	NM_000807	gamma-aminobutyric acid (GABA) A receptor, alpha 2	GABRA2	chr4p12	NM_000807
213397_x_at	211	P	1238.4	P	1371.6	P	2.6	I	2.5	I	AI761728	ribonuclease, RNase A family, 4	RNASE4	chr14q11.1	NM_002937 /// NM_194430 /// NM_194431
212906_at	161.7	P	934.6	P	826.5	P	2.6	I	2.5	I	BE044440	Splicing factor 3a, subunit 3, 60kDa	SF3A3	chr1p34.3	NM_006802
236220_at	44	P	222.7	P	240.6	P	2.6	I	2.2	I	AI935541	Transcribed locus	---	---	---
235911_at	285	P	1903.7	P	1907.4	P	2.6	I	2.8	I	AI885815	Antigen p97 (melanoma associated) identified by monoclonal antibodies 133.2 and 96.5	MFI2	chr3q28-q29	NM_005929 /// NM_033316
205158_at	198	P	1233.9	P	1348.5	P	2.6	I	2.7	I	NM_002937	ribonuclease, RNase A family, 4	RNASE4	chr14q11.1	NM_002937 /// NM_194430 /// NM_194431
215071_s_at	323.6	P	1951.3	P	1469.6	P	2.6	I	2.4	I	AL353759	histone 1, H2ac	HIST1H2AC	chr6p21.3	NM_003512
215812_s_at	262.2	P	1432.4	P	2131.6	P	2.6	I	3	I	U41163	solute carrier family 6 (neurotransmitter transporter, creatine), member 8 /// solute carrier family 6 (neurotransmitter transporter, creatine), member 10 (pseudogene) /// similar to solute carrier family 6 (neurotransmitter transporter, creatine), member	SLC6A8 /// SLC6A10P /// LOC653562	chrXq28 /// chr16p11.2	NM_005629 /// NR_003083 /// XM_930453 /// XM_934870 /// XM_934872 /// XM_934873 /// XM_934874 /// XM_934875 /// XM_934877 /// XM_934879 /// XM_934882
203509_at	399.6	P	2609.2	P	2747	P	2.6	I	2.9	I	NM_003105	sortilin-related receptor, L(DLR class) A repeats-containing	SORL1	chr11q23.2-q24.2	NM_003105
220041_at	308.8	P	2202.2	P	2662.3	P	2.6	I	2.9	I	NM_025163	phosphatidylinositol glycan, class Z	PIGZ	chr3q29	NM_025163
239065_at	133.7	P	521.6	P	677.3	P	2.6	I	2.5	I	AA088446	---	---	---	---
213349_at	265.3	P	1895.4	P	1471.6	P	2.6	I	2.4	I	AI934469	transmembrane and coiled-coil domain family 1	TMCC1	chr3q21.3	NM_001017395 /// NM_015008
207473_at	44.5	A	281	P	215.6	P	2.6	I	2	I	NM_002418	motilin	MLN	chr6p21.3	NM_001040109 /// NM_002418
1556096_s_at	11.2	A	100.8	P	120.9	P	2.6	I	3.1	I	AL834407	unc-13 homolog C (C. elegans)	UNC13C	chr15q21.3	XM_496070 /// XM_930037 /// XM_934230 /// XM_941380 /// XM_945180
223437_at	153.8	P	783.9	P	575.3	P	2.6	I	2.2	I	N48315	peroxisome proliferative activated receptor, alpha	PPARA	chr22q12-q13.1|22q13.31	NM_001001928 /// NM_001001929 /// NM_001001930 /// NM_005036 /// NM_032644
202284_s_at	149	P	795.5	P	570	P	2.6	I	2.4	I	NM_000389	cyclin-dependent kinase inhibitor 1A (p21, Cip1)	CDKN1A	chr6p21.2	NM_000389 /// NM_078467
234562_x_at	25.1	P	197.5	P	285.8	P	2.6	I	3.4	I	AK000115	CKLF-like MARVEL transmembrane domain containing 8	CMTM8	chr3p22.3	NM_178868
229889_at	38.8	A	215.7	P	250.4	P	2.6	I	2.6	I	AW137009	chromosome 17 open reading frame 76	C17orf76	chr17p11.2	NM_207387
227743_at	50.8	P	379.8	P	353.9	P	2.6	I	2.5	I	AI671062	myosin XVB pseudogene	MYO15B	chr17q25.1	XR_000222 /// XR_000963 /// XR_000964 /// XR_000965 /// XR_000966 /// XR_000967 /// XR_000968 /// XR_000969 /// XR_000970 /// XR_000971 /// XR_000972 /// XR_000973 /// XR_000974 /// XR_000975 /// XR_000976 /// XR_001390 /// XR_001391 /// XR_001392 /// XR_
201721_s_at	87.1	P	544.5	P	368.8	P	2.6	I	2.1	I	NM_006762	lysosomal associated multispanning membrane protein 5	LAPTM5	chr1p34	NM_006762
230563_at	27.8	P	218.3	P	191.3	P	2.6	I	2.5	I	BF446578	RasGEF domain family, member 1A	RASGEF1A	chr10q11.21	NM_145313
204041_at	65.9	A	291.9	P	389.3	P	2.6	I	2.4	I	NM_000898	monoamine oxidase B	MAOB	chrXp11.23	NM_000898
219948_x_at	122.3	P	900.7	P	751	P	2.6	I	2.4	I	NM_024743	UDP glucuronosyltransferase 2 family, polypeptide A3	UGT2A3	chr4q13.2	NM_024743
226213_at	765	P	3775.7	P	3801.3	P	2.5	I	2.3	I	AV681807	v-erb-b2 erythroblastic leukemia viral oncogene homolog 3 (avian)	ERBB3	chr12q13	NM_001005915 /// NM_001982
227476_at	162.3	P	595.2	P	506.2	P	2.5	I	2.2	I	AW576195	---	---	---	---
221748_s_at	56.1	P	346.3	P	379.9	P	2.5	I	2.7	I	AL046979	tensin 1 /// tensin 1	TNS1	chr2q35-q36	NM_022648
202887_s_at	405.6	P	2391.5	P	2584.6	P	2.5	I	2.6	I	NM_019058	DNA-damage-inducible transcript 4	DDIT4	chr10pter-q26.12	NM_019058
206293_at	134.1	P	740.4	P	353.6	P	2.5	I	1.7	I	U08024	sulfotransferase family, cytosolic, 2A, dehydroepiandrosterone (DHEA)-preferring, member 1	SULT2A1	chr19q13.3	NM_003167
219274_at	45.2	P	240.8	P	183.9	P	2.5	I	2.2	I	NM_012338	tetraspanin 12	TSPAN12	chr7q31.31	NM_012338
232378_at	128.8	P	753.4	P	781.2	P	2.5	I	2.7	I	AI767388	solute carrier family 5 (sodium/glucose cotransporter), member 9	SLC5A9	chr1p33	NM_001011547
203757_s_at	110.5	P	812.5	P	557.2	P	2.5	I	2.1	I	BC005008	carcinoembryonic antigen-related cell adhesion molecule 6 (non-specific cross reacting antigen)	CEACAM6	chr19q13.2	NM_002483
214428_x_at	46.1	A	252.6	P	219.2	P	2.5	I	2.2	I	K02403	complement component 4A (Rodgers blood group) /// complement component 4B (Childo blood group)	C4A /// C4B	chr6p21.3	NM_001002029 /// NM_007293
214290_s_at	345.1	P	1992.6	P	1978.8	P	2.5	I	2.2	I	AI313324	histone 2, H2aa /// similar to Histone H2A.o (H2A/o) (H2A.2) (H2a-615) /// histone H2A/r	HIST2H2AA /// LOC653610 /// H2A/R	chr1q21.2	NM_001040874 /// NM_003516 /// XM_928387
202023_at	266.1	P	1471.5	P	1171.7	P	2.5	I	2.6	I	NM_004428	ephrin-A1	EFNA1	chr1q21-q22	NM_004428 /// NM_182685
223587_s_at	181.9	P	855.6	P	907.7	P	2.5	I	2.7	I	AW051926	amnionless homolog (mouse)	AMN	chr14q32.3	NM_030943
205108_s_at	1498.2	P	8691	P	8539.6	P	2.5	I	2.5	I	NM_000384	apolipoprotein B (including Ag(x) antigen)	APOB	chr2p24-p23	NM_000384
220043_s_at	7.8	A	126.4	P	185.2	P	2.5	I	3.7	I	NM_005929	antigen p97 (melanoma associated) identified by monoclonal antibodies 133.2 and 96.5	MFI2	chr3q28-q29	NM_005929 /// NM_033316
229432_at	104.4	P	691.9	P	601.6	P	2.5	I	2.5	I	AV696264	N-acetylglutamate synthase	NAGS	chr17q21.31	NM_153006
220310_at	74.4	P	512.5	P	491.6	P	2.5	I	2.5	I	NM_024803	tubulin, alpha-like 3	TUBAL3	chr10p15.1	NM_024803
228834_at	1533.8	P	7682.4	P	5974.8	P	2.4	I	2	I	BF240286	transducer of ERBB2, 1	TOB1	chr17q21	NM_005749
209354_at	31.4	P	238.2	P	327.3	P	2.4	I	2.5	I	BC002794	tumor necrosis factor receptor superfamily, member 14 (herpesvirus entry mediator)	TNFRSF14	chr1p36.3-p36.2	NM_003820
201170_s_at	135.9	P	819.2	P	846.9	P	2.4	I	2.7	I	NM_003670	basic helix-loop-helix domain containing, class B, 2	BHLHB2	chr3p26	NM_003670
223449_at	55.8	P	332.9	P	268.7	P	2.4	I	2.1	I	AF225425	sema domain, transmembrane domain (TM), and cytoplasmic domain, (semaphorin) 6A	SEMA6A	chr5q23.1	NM_020796
208161_s_at	359.6	P	1534.6	P	1890.4	P	2.4	I	2.5	I	NM_020037	ATP-binding cassette, sub-family C (CFTR/MRP), member 3	ABCC3	chr17q22	NM_003786
202833_s_at	4506.2	P	22714.5	P	22757.6	P	2.4	I	2.4	I	NM_000295	serpin peptidase inhibitor, clade A (alpha-1 antiproteinase, antitrypsin), member 1	SERPINA1	chr14q32.1	NM_000295 /// NM_001002235 /// NM_001002236
221605_s_at	24.2	A	158.2	P	144.5	P	2.4	I	1.9	I	AF136970	pipecolic acid oxidase	PIPOX	chr17q11.2	NM_016518
230319_at	130.8	P	819	P	613.5	P	2.4	I	2.1	I	AI222435	CDNA FLJ36413 fis, clone THYMU2010816	---	---	---
229358_at	323.8	P	1712.7	P	1712.9	P	2.4	I	2.4	I	AA628967	Indian hedgehog homolog (Drosophila)	IHH	chr2q33-q35	NM_002181
218322_s_at	248.3	P	1172.5	P	1151.9	P	2.4	I	2.3	I	NM_016234	acyl-CoA synthetase long-chain family member 5	ACSL5	chr10q25.1-q25.2	NM_016234 /// NM_203379 /// NM_203380
237017_s_at	48.6	P	313.3	P	315.4	P	2.4	I	2.3	I	T73002	---	---	---	---
210390_s_at	64.7	P	409.6	P	375.6	P	2.4	I	2.4	I	AF031587	chemokine (C-C motif) ligand 14 /// chemokine (C-C motif) ligand 15	CCL14 /// CCL15	chr17q11.2	NM_004166 /// NM_004167 /// NM_032962 /// NM_032963 /// NM_032964 /// NM_032965
231981_at	29.6	M	112.4	P	158.8	P	2.4	I	2.6	I	AK001889	Prolactin receptor	PRLR	chr5p14-p13	NM_000949
224605_at	177.9	P	904.8	P	1004.4	P	2.4	I	2.6	I	AV727336	HCV F-transactivated protein 1	LOC401152	chr4q26	NM_001001701
203691_at	57.6	P	460.6	P	372.6	P	2.4	I	2.2	I	NM_002638	peptidase inhibitor 3, skin-derived (SKALP) /// peptidase inhibitor 3, skin-derived (SKALP)	PI3	chr20q12-q13	NM_002638
224604_at	552.8	P	2952.1	P	3264.5	P	2.4	I	2.5	I	AL571684	HCV F-transactivated protein 1	LOC401152	chr4q26	NM_001001701
232000_at	18.9	P	105	P	110.3	P	2.4	I	2.3	I	AW001030	Chromosome 9 open reading frame 52	C9orf52	chr9p22.3	NM_152574
228486_at	53.9	A	230.9	P	267.6	P	2.4	I	2.5	I	AW165999	solute carrier family 44, member 1	SLC44A1	chr9q31.2	NM_022109 /// NM_080546
202664_at	34.3	P	198.2	P	141.2	P	2.4	I	2	I	AW058622	Wiskott-Aldrich syndrome protein interacting protein	WASPIP	chr2q31.1	NM_003387
222712_s_at	196.8	P	1144.5	P	761.8	P	2.4	I	1.8	I	AW451240	mucin 13, cell surface associated	MUC13	---	NM_033049
226482_s_at	264.2	P	886.2	P	1230.4	P	2.4	I	2.4	I	AI814545	F11 receptor	F11R	chr1q21.2-q21.3	NM_016946 /// NM_144502 /// NM_144503 /// NM_144504
227450_at	174.6	P	1071.5	P	922.8	P	2.4	I	2.4	I	AI051248	chromosome 12 open reading frame 46	C12orf46	chr12p12.3	NM_152321
228670_at	90.8	P	434.6	P	467.5	P	2.4	I	2.3	I	BF197089	telomerase-associated protein 1	TEP1	chr14q11.2	NM_007110
209696_at	93.2	P	537.9	P	494.4	P	2.4	I	2.2	I	D26054	fructose-1,6-bisphosphatase 1	FBP1	chr9q22.3	NM_000507
203903_s_at	751.6	P	4183.7	P	3818.4	P	2.4	I	2.3	I	NM_014799	hephaestin	HEPH	chrXq11-q12	NM_014799 /// NM_138737
224375_at	65.7	P	273.3	P	182.4	P	2.4	I	1.6	I	AF271776	---	---	---	---
202022_at	463.6	P	2965.6	P	3573.5	P	2.4	I	2.7	I	NM_005165	aldolase C, fructose-bisphosphate	ALDOC	chr17cen-q12	NM_005165
213119_at	330.7	P	2155.7	P	2757	P	2.4	I	2.7	I	AW058600	solute carrier family 36 (proton/amino acid symporter), member 1	SLC36A1	chr5q33.1	NM_078483
823_at	85.8	P	268.2	P	301.6	P	2.4	I	2.2	I	U84487	chemokine (C-X3-C motif) ligand 1	CX3CL1	chr16q13	NM_002996
216699_s_at	140.4	A	456.2	P	505.7	P	2.3	I	2.6	I	L10038	kallikrein 1, renal/pancreas/salivary	KLK1	chr19q13.3	NM_002257
228705_at	160.8	P	652.4	P	924.6	P	2.3	I	2.9	I	BF197540	calpain 12	CAPN12	chr19q13.2	NM_144691
202619_s_at	481.8	P	2291.6	P	2854.6	P	2.3	I	2.5	I	AI754404	procollagen-lysine, 2-oxoglutarate 5-dioxygenase 2	PLOD2	chr3q23-q24	NM_000935 /// NM_182943
202620_s_at	871.5	P	4286	P	4310	P	2.3	I	2.3	I	NM_000935	procollagen-lysine, 2-oxoglutarate 5-dioxygenase 2	PLOD2	chr3q23-q24	NM_000935 /// NM_182943
241017_at	142.3	P	558.4	P	646.7	P	2.3	I	2.3	I	AA779927	TBC1 domain family, member 8 (with GRAM domain)	TBC1D8	chr2q11.2	NM_007063
203953_s_at	128.4	P	748	P	708	P	2.3	I	2.4	I	BE791251	claudin 3	CLDN3	chr7q11.23	NM_001306
209220_at	1465.7	P	7259.9	P	6874.4	P	2.3	I	2.2	I	L47125	glypican 3	GPC3	chrXq26.1	NM_004484
206643_at	29.1	A	147	P	182	P	2.3	I	2.5	I	NM_002108	histidine ammonia-lyase	HAL	chr12q22-q24.1	NM_002108
204351_at	56.9	P	196.7	P	153.4	P	2.3	I	1.9	I	NM_005980	S100 calcium binding protein P	S100P	chr4p16	NM_005980
206686_at	118.2	P	400.6	P	486.8	P	2.3	I	2.5	I	NM_002610	pyruvate dehydrogenase kinase, isozyme 1	PDK1	chr2q31.1	NM_002610
219398_at	244.7	P	1420.3	P	1229.5	P	2.3	I	2	I	NM_022094	cell death-inducing DFFA-like effector c	CIDEC	chr3p25.3	NM_022094
1555203_s_at	16.2	A	105.2	P	146	P	2.3	I	3.1	I	AF466766	solute carrier family 44, member 4	SLC44A4	chr6p21.3	NM_025257 /// NM_032794
221478_at	618.2	P	2924	P	2695.6	P	2.3	I	2.3	I	AL132665	BCL2/adenovirus E1B 19kDa interacting protein 3-like /// BCL2/adenovirus E1B 19kDa interacting protein 3-like	BNIP3L	chr8p21	NM_004331
221589_s_at	647.2	P	3073.2	P	2412.4	P	2.3	I	2.1	I	AW612403	aldehyde dehydrogenase 6 family, member A1	ALDH6A1	chr14q24.3	NM_005589
218376_s_at	36.5	A	169.6	P	183.2	P	2.3	I	2.3	I	NM_022765	microtubule associated monoxygenase, calponin and LIM domain containing 1	MICAL1	chr6q21	NM_022765
219014_at	162.6	P	832.2	P	787.1	P	2.3	I	2.2	I	NM_016619	placenta-specific 8	PLAC8	chr4q21.22	NM_016619
243669_s_at	217.5	P	1039	P	699.2	P	2.3	I	2.2	I	AA502331	proline-rich acidic protein 1	PRAP1	chr10q26.3	NM_145202
221747_at	29.9	A	189.4	P	188.9	P	2.3	I	2.5	I	AL046979	Tensin 1 /// Tensin 1	TNS1	chr2q35-q36	NM_022648
207052_at	433.1	P	2401.4	P	3783.3	P	2.3	I	3	I	NM_012206	hepatitis A virus cellular receptor 1	HAVCR1	chr5q33.2	NM_012206
218807_at	37	P	158.4	P	127.1	P	2.3	I	1.7	I	NM_006113	vav 3 oncogene	VAV3	chr1p13.3	NM_006113
218546_at	249.3	P	1431.5	P	1262.1	P	2.3	I	2.3	I	NM_024709	chromosome 1 open reading frame 115	C1orf115	chr1q41	NM_024709
223136_at	441.8	P	2104.9	P	1639	P	2.3	I	1.9	I	AF151861	androgen-induced 1	AIG1	chr6q24.2	NM_016108
228219_s_at	203.4	P	657.3	P	531.3	P	2.3	I	2.1	I	AI770035	ureidopropionase, beta	UPB1	chr22q11.2	NM_016327
232964_at	15.5	A	140	P	202.6	P	2.3	I	3.3	I	AL137266	Williams Beuren syndrome chromosome region 19	WBSCR19	chr7p13	NM_175064
1562013_a_at	23.6	A	126	P	110.7	P	2.3	I	2	I	AK074453	---	---	---	---
205342_s_at	86.6	P	434.1	P	547.1	P	2.3	I	2.3	I	AF026303	sulfotransferase family, cytosolic, 1C, member 1	SULT1C1	chr2q11.1-q11.2	NM_001056 /// NM_176825
213081_at	21	A	110.5	P	125.6	P	2.3	I	2.3	I	AL523144	zinc finger and BTB domain containing 22	ZBTB22	chr6p21.3	NM_005453
227970_at	127.5	P	601.1	P	632.1	P	2.3	I	2.3	I	AK026883	G protein-coupled receptor 157	GPR157	chr1p36.23	NM_024980
205620_at	102.8	P	719.6	P	743.2	P	2.3	I	2.2	I	NM_000504	coagulation factor X	F10	chr13q34	NM_000504
239093_at	72.7	P	321.7	P	298.8	P	2.3	I	2	I	BG165743	chromosome 10 open reading frame 65	C10orf65	chr10q24.1	NM_138413
203125_x_at	197.1	P	870.5	P	1212.9	P	2.3	I	2.7	I	AF046997	solute carrier family 11 (proton-coupled divalent metal ion transporters), member 2	SLC11A2	chr12q13	NM_000617
211470_s_at	173.6	P	455.8	P	466.6	P	2.3	I	2.2	I	AF186255	sulfotransferase family, cytosolic, 1C, member 1	SULT1C1	chr2q11.1-q11.2	NM_001056 /// NM_176825
203058_s_at	25.6	M	208.5	P	230.4	P	2.3	I	2.9	I	AW299958	3'-phosphoadenosine 5'-phosphosulfate synthase 2	PAPSS2	chr10q23-q24	NM_001015880 /// NM_004670
226978_at	118.2	P	523.7	P	446.5	P	2.3	I	2.2	I	AA910945	peroxisome proliferative activated receptor, alpha	PPARA	chr22q12-q13.1|22q13.31	NM_001001928 /// NM_001001929 /// NM_001001930 /// NM_005036 /// NM_032644
211172_x_at	54.4	P	381	P	412.2	P	2.3	I	2.5	I	AF161075	A kinase (PRKA) anchor protein 7	AKAP7	chr6q23	NM_004842 /// NM_016377 /// NM_138633
220075_s_at	72	P	379.2	P	835.4	P	2.3	I	3.2	I	NM_017717	mucin and cadherin-like	MUCDHL	chr11p15.5	NM_017717 /// NM_021924 /// NM_031264 /// NM_031265
225898_at	192	P	957.7	P	1357.1	P	2.3	I	2.6	I	AK023015	WD repeat domain 54	WDR54	chr2p13.1	NM_032118
226452_at	582.1	P	2466.6	P	2878.5	P	2.2	I	2.3	I	AU146532	pyruvate dehydrogenase kinase, isozyme 1	PDK1	chr2q31.1	NM_002610
204034_at	330.9	P	1643.9	P	1648.2	P	2.2	I	2.3	I	NM_014297	ethylmalonic encephalopathy 1	ETHE1	chr19q13.31	NM_014297
205075_at	132.4	P	684.9	P	714.8	P	2.2	I	2.4	I	NM_000934	serpin peptidase inhibitor, clade F (alpha-2 antiplasmin, pigment epithelium derived factor), member 2	SERPINF2	chr17p13	NM_000934
227020_at	78.7	P	374.4	P	341.7	P	2.2	I	2.1	I	BE502982	yippee-like 2 (Drosophila)	YPEL2	chr17q22	NM_001005404
207412_x_at	123.4	P	647.2	P	737.4	P	2.2	I	2.4	I	NM_001808	carboxyl ester lipase pseudogene	CELP	chr9q34.3	NR_001275
205343_at	24.6	A	143.7	P	138.5	P	2.2	I	2.6	I	NM_001056	sulfotransferase family, cytosolic, 1C, member 1	SULT1C1	chr2q11.1-q11.2	NM_001056 /// NM_176825
209034_at	525.5	P	2840.2	P	2806	P	2.2	I	2.3	I	AF279899	proline-rich nuclear receptor coactivator 1	PNRC1	chr6q15	NM_006813
211916_s_at	117.8	P	460.3	P	612.4	P	2.2	I	2.3	I	AF009961	myosin IA /// myosin IA	MYO1A	chr12q13-q15	NM_005379
207051_at	52.5	P	268.9	P	311.2	P	2.2	I	2.4	I	NM_005495	solute carrier family 17 (sodium phosphate), member 4	SLC17A4	chr6p22-p21.3	NM_005495
229158_at	44.2	A	337.2	P	318.3	P	2.2	I	2.6	I	AW082836	WNK lysine deficient protein kinase 4	WNK4	chr17q21-q22	NM_032387
229004_at	68.2	A	240.6	P	238.4	P	2.2	I	1.9	I	AI970797	CDNA FLJ26557 fis, clone LNF01992	---	---	---
203559_s_at	188.3	P	681.8	P	728.5	P	2.2	I	2.1	I	NM_001091	amiloride binding protein 1 (amine oxidase (copper-containing))	ABP1	chr7q34-q36	NM_001091
228772_at	90.9	P	464.7	P	326.2	P	2.2	I	1.9	I	AU157303	histamine N-methyltransferase	HNMT	chr2q22.1	NM_001024074 /// NM_001024075 /// NM_006895
210854_x_at	562.4	P	1878.3	P	3011.5	P	2.2	I	2.8	I	U17986	solute carrier family 6 (neurotransmitter transporter, creatine), member 8	SLC6A8	chrXq28	NM_005629
206457_s_at	111.6	P	386.7	P	388.4	P	2.2	I	2.2	I	NM_000792	deiodinase, iodothyronine, type I	DIO1	chr1p33-p32	NM_000792 /// NM_001039715 /// NM_001039716 /// NM_213593
206492_at	47.1	P	281.3	P	186.2	P	2.2	I	1.9	I	NM_002012	fragile histidine triad gene	FHIT	chr3p14.2	NM_002012
235245_at	526.5	P	2016.9	P	2125.3	P	2.2	I	2.2	I	AI990471	transmembrane protein 92	TMEM92	chr17q21.33	NM_153229
209276_s_at	456	P	2702.7	P	1982.6	P	2.2	I	1.9	I	AF162769	glutaredoxin (thioltransferase)	GLRX	chr5q14	NM_002064
218960_at	135.5	P	683.1	P	615.9	P	2.2	I	1.9	I	NM_016425	transmembrane protease, serine 4	TMPRSS4	chr11q23.3	NM_019894 /// NM_183247
220451_s_at	142.8	P	566.7	P	558.9	P	2.2	I	2	I	NM_022161	baculoviral IAP repeat-containing 7 (livin)	BIRC7	chr20q13.3	NM_022161 /// NM_139317
202266_at	1828.5	P	8865	P	8715.6	P	2.2	I	2.1	I	NM_016614	TRAF and TNF receptor associated protein	TTRAP	chr6p22.3-p22.1	NM_016614
213843_x_at	379	P	1888.2	P	2837.4	P	2.2	I	3	I	AW276522	solute carrier family 6 (neurotransmitter transporter, creatine), member 8	SLC6A8	chrXq28	NM_005629
220626_at	99.7	P	425.2	P	360.8	P	2.2	I	1.9	I	NM_016186	serpin peptidase inhibitor, clade A (alpha-1 antiproteinase, antitrypsin), member 10	SERPINA10	chr14q32.13	NM_016186
202769_at	308.5	P	1650.1	P	1396.6	P	2.2	I	2	I	AW134535	cyclin G2	CCNG2	chr4q21.1	NM_004354
41469_at	106.2	P	752.1	P	387.9	P	2.2	I	2	I	L10343	peptidase inhibitor 3, skin-derived (SKALP)	PI3	chr20q12-q13	NM_002638
1557098_s_at	19.2	A	129.2	P	166.5	P	2.2	I	2.8	I	AW593432	CDNA clone IMAGE:4812795	---	---	---
224989_at	193.1	P	891.8	P	630.6	P	2.2	I	1.6	I	AI824013	Full-length cDNA clone CS0DE011YO20 of Placenta of Homo sapiens (human)	---	---	---
223384_s_at	157	P	738.6	P	649.7	P	2.2	I	2.1	I	BE501464	tripartite motif-containing 4	TRIM4	chr7q22-q31.1	NM_033017 /// NM_033091
224043_s_at	104.9	P	436.8	P	415.5	P	2.2	I	2	I	AF163312	ureidopropionase, beta	UPB1	chr22q11.2	NM_016327
215058_at	77.7	P	385.7	P	298.9	P	2.2	I	1.8	I	AU144041	hypothetical protein MGC24039	MGC24039	chr12p11.21	NM_144973
1568633_a_at	36	A	172.4	P	139.4	P	2.2	I	2.1	I	BC009735	CDNA clone IMAGE:3878708	---	---	---
1555175_a_at	43.9	P	255.7	P	233.5	P	2.2	I	2.4	I	BC009738	MAWD binding protein	MAWBP	chr10pter-q25.3	NM_001033083 /// NM_022129
224724_at	204.5	P	882.3	P	931	P	2.2	I	2.1	I	AL133001	sulfatase 2	SULF2	chr20q12-q13.2	NM_018837 /// NM_198596
214719_at	26	P	109	P	111.7	P	2.2	I	2.3	I	AK026720	hypothetical protein LOC283537	LOC283537	chr13q12.3	NM_181785
211429_s_at	4519.8	P	20527.2	P	22522.3	P	2.1	I	2.2	I	AF119873	serpin peptidase inhibitor, clade A (alpha-1 antiproteinase, antitrypsin), member 1	SERPINA1	chr14q32.1	NM_000295 /// NM_001002235 /// NM_001002236
202708_s_at	78.3	P	353.9	P	317.9	P	2.1	I	2.1	I	NM_003528	histone 2, H2be	HIST2H2BE	chr1q21-q23	NM_003528
220507_s_at	246.4	P	1274.1	P	1323.4	P	2.1	I	2.3	I	NM_016327	ureidopropionase, beta	UPB1	chr22q11.2	NM_016327
211559_s_at	139.2	P	483.5	P	447.3	P	2.1	I	1.9	I	L49506	cyclin G2	CCNG2	chr4q21.1	NM_004354
219543_at	229.2	P	868.1	P	827.4	P	2.1	I	1.7	I	NM_022129	MAWD binding protein	MAWBP	chr10pter-q25.3	NM_001033083 /// NM_022129
228499_at	200.9	P	821.1	P	1282.1	P	2.1	I	2.5	I	AL038787	6-phosphofructo-2-kinase/fructose-2,6-biphosphatase 4	PFKFB4	chr3p22-p21	NM_004567
228551_at	394.5	P	1513.1	P	1128.8	P	2.1	I	1.6	I	AL137364	hypothetical protein MGC24039	MGC24039	chr12p11.21	NM_144973
218280_x_at	284.3	P	914.2	P	816.5	P	2.1	I	1.9	I	NM_003516	histone 2, H2aa /// similar to Histone H2A.o (H2A/o) (H2A.2) (H2a-615) /// histone H2A/r	HIST2H2AA /// LOC653610 /// H2A/R	chr1q21.2	NM_001040874 /// NM_003516 /// XM_928387
221163_s_at	49.4	A	198.1	P	323.8	P	2.1	I	2.8	I	NM_015977	MLX interacting protein-like	MLXIPL	chr7q11.23	NM_032951 /// NM_032952 /// NM_032953 /// NM_032954
231009_at	301.7	P	1021.9	P	800.6	P	2.1	I	1.6	I	BF939574	phospholipase A2, group XIIB	PLA2G12B	chr10q22.1	NM_032562
211732_x_at	111.3	P	662.4	P	443.5	P	2.1	I	1.6	I	BC005907	histamine N-methyltransferase /// histamine N-methyltransferase	HNMT	chr2q22.1	NM_001024074 /// NM_001024075 /// NM_006895
231034_s_at	201.4	P	736.5	P	661.3	P	2.1	I	1.8	I	AI871589	Transcribed locus	---	---	---
219934_s_at	18.8	A	100.6	P	114.6	P	2.1	I	1.9	I	NM_005420	sulfotransferase family 1E, estrogen-preferring, member 1	SULT1E1	chr4q13.1	NM_005420
225166_at	140.7	P	542.1	P	447.8	P	2.1	I	1.7	I	AU158022	Rho GTPase activating protein 18	ARHGAP18	chr6q22.33	NM_033515
227620_at	103.8	P	526.5	P	426.1	P	2.1	I	1.9	I	AV721564	---	---	---	---
205597_at	54.2	P	179.3	P	242.6	P	2.1	I	2	I	NM_025257	solute carrier family 44, member 4	SLC44A4	chr6p21.3	NM_025257 /// NM_032794
203473_at	716.3	P	3393.9	P	4400.2	P	2.1	I	2.6	I	NM_007256	solute carrier organic anion transporter family, member 2B1	SLCO2B1	chr11q13	NM_007256
226119_at	214.2	P	902.7	P	747.6	P	2.1	I	1.9	I	AA453163	protein-L-isoaspartate (D-aspartate) O-methyltransferase domain containing 1	PCMTD1	chr8q11.23	NM_052937
203472_s_at	164.2	P	949.5	P	1413.8	P	2.1	I	2.6	I	AB026256	solute carrier organic anion transporter family, member 2B1	SLCO2B1	chr11q13	NM_007256
220232_at	32.2	A	157.3	P	305.3	P	2.1	I	3.5	I	NM_024906	stearoyl-CoA desaturase 5	SCD5	chr4q21.22	NM_001037582 /// NM_024906
237131_at	97.2	P	388	P	316.2	P	2.1	I	1.6	I	AV746331	hypothetical protein LOC645469 /// hypothetical protein LOC648007	LOC645469 /// LOC648007	chr1q21.3	XM_371311 /// XM_937062
205650_s_at	182.2	P	715.2	P	643.5	P	2.1	I	1.8	I	NM_021871	fibrinogen alpha chain	FGA	chr4q28	NM_000508 /// NM_021871
237351_at	80.5	P	317.3	P	287.8	P	2.1	I	1.8	I	AI732190	Hypothetical protein LOC284825	LOC284825	chr21q21.3	---
213375_s_at	58.2	P	253.9	P	213.6	P	2.1	I	1.8	I	N80918	hypothetical gene CG018	CG018	chr13q12-q13	NM_052818
225123_at	143.9	P	533.9	P	354.2	P	2.1	I	1.8	I	BE883841	MRNA; cDNA DKFZp313B1017 (from clone DKFZp313B1017)	---	---	---
221588_x_at	645.7	P	2919.8	P	2470.2	P	2.1	I	1.8	I	AI640855	aldehyde dehydrogenase 6 family, member A1	ALDH6A1	chr14q24.3	NM_005589
218844_at	444.9	P	2337.5	P	2412.9	P	2.1	I	2.1	I	NM_025149	hypothetical protein FLJ20920	FLJ20920	chr17q21.33	NM_025149
230971_x_at	53	A	317.4	P	164.3	P	2.1	I	1.6	I	AW002856	hypothetical LOC388323	LOC388323	chr17p13.2	NM_001014985
230248_x_at	20	P	101.8	P	115	P	2.1	I	2	I	BE673759	Full-length cDNA clone CS0CAP004YK15 of Thymus of Homo sapiens (human)	---	---	---
239229_at	32.7	P	201.7	P	212.1	P	2.1	I	2.5	I	AI342246	---	---	---	---
204290_s_at	746.9	P	3329.1	P	3013.4	P	2.1	I	2	I	NM_005589	aldehyde dehydrogenase 6 family, member A1	ALDH6A1	chr14q24.3	NM_005589
228959_at	194.9	P	837.9	P	905.8	P	2.1	I	2.2	I	AI676241	Phosphate cytidylyltransferase 1, choline, beta	PCYT1B	chrXp22.11	NM_004845
204396_s_at	169.8	P	752.9	P	712.3	P	2.1	I	1.9	I	NM_005308	G protein-coupled receptor kinase 5	GRK5	chr10q24-qter	NM_005308
203979_at	250.9	P	1365.4	P	1379.3	P	2.1	I	2.2	I	NM_000784	cytochrome P450, family 27, subfamily A, polypeptide 1	CYP27A1	chr2q33-qter	NM_000784
243489_at	65	P	274.5	P	469.1	P	2.1	I	3.1	I	BF514098	Hypothetical protein LOC643675	LOC643675	chr4q24	XM_933409 /// XM_933411 /// XM_933415
229810_at	50.5	P	210.9	P	240.9	P	2.1	I	2.1	I	AI796536	Transcribed locus, moderately similar to NP_055301.1 neuronal thread protein AD7c-NTP [Homo sapiens]	---	---	---
234949_at	23.1	P	104.2	P	218.8	P	2.1	I	2.1	I	AL117574	Similar to FRG1 protein (FSHD region gene 1 protein)	MGC72104	chr20q11.1	NM_207350
206833_s_at	44	P	180.5	P	178.5	P	2.1	I	1.9	I	NM_001108	acylphosphatase 2, muscle type	ACYP2	chr2p16.2	NM_138448
240557_at	41.9	P	258.1	P	142.9	P	2.1	I	2	I	N34514	TSC22 domain family, member 2	TSC22D2	chr3q25.1	NM_014779
209566_at	190.8	P	864.5	P	987.8	P	2.1	I	2.3	I	AL080184	insulin induced gene 2	INSIG2	chr2q14.1	NM_016133
227052_at	551	P	2402.6	P	1866.6	P	2.1	I	1.7	I	AI810669	Full-length cDNA clone CS0DE011YO20 of Placenta of Homo sapiens (human)	---	---	---
230481_at	110.8	P	499.7	P	367.9	P	2.1	I	2	I	AI393205	aspartoacylase (aminocyclase) 3	ACY3	chr11q13.2	NM_080658
220393_at	194.1	P	731.6	P	717.6	P	2.1	I	2	I	NM_016571	glutamate-ammonia ligase (glutamine synthetase) domain containing 1	GLULD1	chr6pter-q22.33	NM_016571
223781_x_at	83.2	P	176.5	P	226	P	2.1	I	2.8	I	M15943	alcohol dehydrogenase 4 (class II), pi polypeptide	ADH4	chr4q21-q24|4q22	NM_000670
204623_at	169.3	P	969.2	P	974.5	P	2.1	I	2.2	I	NM_003226	trefoil factor 3 (intestinal)	TFF3	chr21q22.3	NM_003226
1569624_at	64.5	P	392.8	P	205	P	2.1	I	1.7	I	BC020775	Homo sapiens, clone IMAGE:4248008, mRNA	---	---	---
202357_s_at	188.7	P	723.9	P	936.7	P	2.1	I	2.4	I	NM_001710	complement factor B	CFB	chr6p21.3	NM_001710
1553970_s_at	55.4	M	165.4	P	234.3	P	2.1	I	2.5	I	BC042510	carboxyl ester lipase (bile salt-stimulated lipase)	CEL	chr9q34.3	NM_001807
206628_at	59	A	338.3	P	345.2	P	2.1	I	2.3	I	NM_000343	solute carrier family 5 (sodium/glucose cotransporter), member 1	SLC5A1	chr22q13.1|22q12.3	NM_000343
232849_at	48.7	P	209.2	P	301.2	P	2.1	I	2.6	I	AI761436	hypothetical protein LOC149692	LOC149692	chr20q12	---
218345_at	283.6	P	857.2	P	816.2	P	2	I	1.8	I	NM_018487	hepatocellular carcinoma-associated antigen 112	HCA112	chr7q36.1	NM_018487
228969_at	160.6	P	623.5	P	731.3	P	2	I	2.2	I	AI922323	anterior gradient 2 homolog (Xenopus laevis)	AGR2	chr7p21.3	NM_006408
241382_at	59.6	P	198	P	206.8	P	2	I	1.8	I	W22165	Purkinje cell protein 4 like 1	PCP4L1	chr1q23.3	XM_929467 /// XM_938798
203919_at	111.6	P	528.4	P	548.3	P	2	I	2	I	NM_003195	transcription elongation factor A (SII), 2	TCEA2	chr20q13.33	NM_003195 /// NM_198723
209522_s_at	169.4	P	861.8	P	665.8	P	2	I	1.9	I	BC000723	carnitine acetyltransferase	CRAT	chr9q34.1	NM_000755 /// NM_004003 /// NM_144782
223438_s_at	157.9	P	526.8	P	592.2	P	2	I	2.2	I	BC004162	peroxisome proliferative activated receptor, alpha	PPARA	chr22q12-q13.1|22q13.31	NM_001001928 /// NM_001001929 /// NM_001001930 /// NM_005036 /// NM_032644
214832_at	110	M	428.9	P	355.9	P	2	I	1.8	I	X87870	hepatocyte nuclear factor 4, alpha	HNF4A	chr20q12-q13.1	NM_000457 /// NM_001030003 /// NM_001030004 /// NM_175914 /// NM_178849 /// NM_178850
213905_x_at	130.4	P	514	P	490.8	P	2	I	1.8	I	AA845258	biglycan /// teashirt family zinc finger 1	BGN /// TSHZ1	chrXq28 /// chr18q22.3	NM_001711 /// NM_005786
203501_at	61.4	P	276.2	P	325.2	P	2	I	2.1	I	NM_006102	plasma glutamate carboxypeptidase	PGCP	chr8q22.2	NM_016134
202834_at	1979.2	P	8539.3	P	10188.2	P	2	I	2.3	I	NM_000029	angiotensinogen (serpin peptidase inhibitor, clade A, member 8)	AGT	chr1q42-q43	NM_000029
211883_x_at	49.5	P	264.3	P	181	P	2	I	1.6	I	M76742	carcinoembryonic antigen-related cell adhesion molecule 1 (biliary glycoprotein)	CEACAM1	chr19q13.2	NM_001024912 /// NM_001712
202770_s_at	184.2	P	926	P	747.1	P	2	I	1.9	I	NM_004354	cyclin G2	CCNG2	chr4q21.1	NM_004354
214342_at	41.9	A	176.7	P	254.3	P	2	I	2.1	I	AI017382	ataxin 7-like 1 /// ataxin 7-like 4	ATXN7L1 /// ATXN7L4	chr7q22.1 /// chr7q22.2	NM_152749
224901_at	91.7	P	314	P	300.2	P	2	I	2	I	AL571375	stearoyl-CoA desaturase 5	SCD5	chr4q21.22	NM_001037582 /// NM_024906
224391_s_at	512.7	P	2109.2	P	1498	P	2	I	1.8	I	AF303378	sialic acid acetylesterase /// sialic acid acetylesterase	SIAE	chr11q24	NM_170601
236300_at	35	P	126.5	P	227.9	P	2	I	2	I	BF698797	CDNA FLJ37884 fis, clone BRSTN2012451	---	---	---
239503_at	40.2	P	158.1	P	168.3	P	2	I	2	I	AI803010	CDNA clone IMAGE:5301910	---	---	---
214862_x_at	59.1	P	244.4	P	218.8	P	2	I	1.9	I	AL080082	MRNA; cDNA DKFZp564G1162 (from clone DKFZp564G1162)	---	---	---
224411_at	202.5	P	826.2	P	492.4	P	2	I	1.6	I	AF349540	phospholipase A2, group XIIB /// phospholipase A2, group XIIB	PLA2G12B	chr10q22.1	NM_032562
177_at	31.4	P	153.1	P	119.6	P	2	I	1.7	I	U38545	phospholipase D1, phosphatidylcholine-specific	PLD1	chr3q26	NM_002662
228713_s_at	269.3	P	901.1	P	784.5	P	2	I	1.9	I	AI742586	dehydrogenase/reductase (SDR family) member 10	DHRS10	chr19q13.33	NM_016246
228730_s_at	876.8	P	3562.5	P	3493.5	P	2	I	2	I	AW006952	secernin 2	SCRN2	chr17q21.32	NM_138355
202454_s_at	549.4	P	2152.5	P	2537.4	P	2	I	2.1	I	NM_001982	v-erb-b2 erythroblastic leukemia viral oncogene homolog 3 (avian)	ERBB3	chr12q13	NM_001005915 /// NM_001982
228739_at	39.4	P	205.5	P	253.7	P	2	I	2.4	I	AI139413	cystin 1 /// similar to cystin 1	CYS1 /// LOC649824	chr2p25.1	NM_001037160 /// XM_938892
236518_at	164	P	333.4	P	517.2	P	2	I	2.1	I	BE208843	KIAA1984	KIAA1984	chr9q34.3	NM_001039374
207519_at	250.5	P	846.7	P	904.2	P	2	I	1.8	I	NM_001045	solute carrier family 6 (neurotransmitter transporter, serotonin), member 4	SLC6A4	chr17q11.1-q12	NM_001045
204279_at	28.2	P	120.4	P	101.8	P	2	I	1.8	I	NM_002800	proteasome (prosome, macropain) subunit, beta type, 9 (large multifunctional peptidase 2)	PSMB9	chr6p21.3	NM_002800 /// NM_148954
1556211_a_at	66.2	P	284.3	P	201.6	P	2	I	1.7	I	N62827	hypothetical protein LOC644480	LOC644480	chr6q24.2	XM_929541 /// XM_941868
1554974_at	121.7	P	423.3	P	354.5	P	2	I	2	I	AY032593	aspartoacylase (aminocyclase) 3	ACY3	chr11q13.2	NM_080658
205141_at	123.7	P	594.4	P	600.5	P	2	I	2	I	NM_001145	angiogenin, ribonuclease, RNase A family, 5 /// ribonuclease, RNase A family, 4	ANG /// RNASE4	chr14q11.1-q11.2 /// chr14q11.1	NM_001145 /// NM_002937 /// NM_194430 /// NM_194431
1556267_at	16.1	A	119.5	P	117.7	P	2	I	1.6	I	AK057785	chromosome 12 open reading frame 28	C12orf28	chr12q15	NM_182530
230949_at	104.8	P	308.2	P	502.5	P	2	I	2.2	I	AI263078	solute carrier family 23 (nucleobase transporters), member 3	SLC23A3	chr2q35	NM_144712
219630_at	33.7	A	138	P	111.1	P	2	I	1.6	I	NM_005764	PDZK1 interacting protein 1	PDZK1IP1	chr1p33	NM_005764
231408_at	141.6	P	529.6	P	593.5	P	2	I	2.4	I	AW293202	transmembrane protein 92	TMEM92	chr17q21.33	NM_153229
201061_s_at	266.7	P	1048.8	P	850.2	P	2	I	1.7	I	M81635	stomatin	STOM	chr9q34.1	NM_004099 /// NM_198194
232321_at	23	P	104.1	P	119.3	P	2	I	1.9	I	AK026404	mucin 17, cell surface associated	MUC17	chr7q22.1	NM_001040105
207543_s_at	1002.2	P	3988	P	4142.3	P	2	I	2	I	NM_000917	procollagen-proline, 2-oxoglutarate 4-dioxygenase (proline 4-hydroxylase), alpha polypeptide I	P4HA1	chr10q21.3-q23.1	NM_000917 /// NM_001017962
233329_s_at	48.6	P	178.2	P	127.6	P	2	I	1.9	I	AK025986	hypothetical protein LOC51315	LOC51315	chr2p11.2	NM_016618
204116_at	122	P	399.2	P	343.1	P	2	I	2	I	NM_000206	interleukin 2 receptor, gamma (severe combined immunodeficiency)	IL2RG	chrXq13.1	NM_000206
219173_at	98.6	A	276.5	P	458.8	P	1.9	I	2.2	I	NM_024957	myosin XVB pseudogene	MYO15B	chr17q25.1	XR_000222 /// XR_000963 /// XR_000964 /// XR_000965 /// XR_000966 /// XR_000967 /// XR_000968 /// XR_000969 /// XR_000970 /// XR_000971 /// XR_000972 /// XR_000973 /// XR_000974 /// XR_000975 /// XR_000976 /// XR_001390 /// XR_001391 /// XR_001392 /// XR_
208451_s_at	79.2	A	326	P	322.5	P	1.9	I	1.9	I	NM_000592	complement component 4A (Rodgers blood group) /// complement component 4B (Childo blood group)	C4A /// C4B	chr6p21.3	NM_001002029 /// NM_007293
201626_at	842.3	P	3283.9	P	2745.7	P	1.9	I	1.8	I	BG292233	insulin induced gene 1	INSIG1	chr7q36	NM_005542 /// NM_198336 /// NM_198337
201847_at	1180.5	P	4795.7	P	4605.3	P	1.9	I	1.9	I	NM_000235	lipase A, lysosomal acid, cholesterol esterase (Wolman disease)	LIPA	chr10q23.2-q23.3	NM_000235
203157_s_at	124.9	P	465.4	P	423.5	P	1.9	I	1.9	I	AB020645	glutaminase	GLS	chr2q32-q34	NM_014905
203780_at	571.3	P	2190.5	P	2234.7	P	1.9	I	1.9	I	AF275945	epithelial V-like antigen 1	EVA1	chr11q24	NM_005797 /// NM_144765
203799_at	246.7	P	863.7	P	800	P	1.9	I	1.6	I	NM_014880	CD302 molecule	CD302	chr2q24.2	NM_014880
203954_x_at	169.5	P	699.4	P	766	P	1.9	I	1.7	I	NM_001306	claudin 3	CLDN3	chr7q11.23	NM_001306
203963_at	94.2	P	340.8	P	254.5	P	1.9	I	1.6	I	NM_001218	carbonic anhydrase XII	CA12	chr15q22	NM_001218 /// NM_206925
203989_x_at	130.3	P	371.4	P	332.5	P	1.9	I	1.7	I	NM_001992	coagulation factor II (thrombin) receptor	F2R	chr5q13	NM_001992
205041_s_at	57.4	P	212.8	P	175.9	P	1.9	I	1.6	I	NM_000607	orosomucoid 1 /// orosomucoid 2	ORM1 /// ORM2	chr9q31-q32 /// chr9q32	NM_000607 /// NM_000608
205145_s_at	73.6	P	248.4	P	361.6	P	1.9	I	1.8	I	NM_002477	myosin, light polypeptide 5, regulatory /// similar to Superfast myosin regulatory light chain 2 (MyLC-2) (MYLC2) (Myosin regulatory light chain 5)	MYL5 /// LOC649851	chr4p16.3	NM_002477 /// XM_938923
205199_at	44.5	A	269.5	P	308.6	P	1.9	I	2.7	I	NM_001216	carbonic anhydrase IX	CA9	chr9p13-p12	NM_001216
206392_s_at	38.7	P	202.5	P	164.9	P	1.9	I	1.8	I	NM_002888	retinoic acid receptor responder (tazarotene induced) 1	RARRES1	chr3q25.32-q25.33	NM_002888 /// NM_206963
210778_s_at	54.4	A	286.6	P	319.4	P	1.9	I	2.3	I	BC002713	MAX dimerization protein 4	MXD4	chr4p16.3	NM_006454
208206_s_at	40.7	A	223.8	P	278.7	P	1.9	I	2	I	NM_005825	RAS guanyl releasing protein 2 (calcium and DAG-regulated)	RASGRP2	chr11q13	NM_005825 /// NM_153819
218677_at	390.3	P	1707.8	P	1379	P	1.9	I	1.7	I	NM_020672	S100 calcium binding protein A14	S100A14	chr1q21.3	NM_020672
209368_at	265	P	726.3	P	1072.5	P	1.9	I	2.1	I	AF233336	epoxide hydrolase 2, cytoplasmic	EPHX2	chr8p21-p12	NM_001979
210580_x_at	972.8	P	3330.3	P	3041.8	P	1.9	I	1.7	I	L25275	sulfotransferase family, cytosolic, 1A, phenol-preferring, member 3 /// sulfotransferase family, cytosolic, 1A, phenol-preferring, member 4	SULT1A3 /// SULT1A4	chr16p11.2	NM_001017387 /// NM_001017389 /// NM_001017390 /// NM_001017391 /// NM_003166 /// NM_177552
211557_x_at	294.3	P	1093.8	P	1507.2	P	1.9	I	2.4	I	AF205073	solute carrier organic anion transporter family, member 2B1	SLCO2B1	chr11q13	NM_007256
211889_x_at	42.2	A	151.3	P	168.5	P	1.9	I	2.2	I	D12502	carcinoembryonic antigen-related cell adhesion molecule 1 (biliary glycoprotein)	CEACAM1	chr19q13.2	NM_001024912 /// NM_001712
212091_s_at	148.2	A	869.1	P	1034.8	P	1.9	I	2.2	I	AI141603	collagen, type VI, alpha 1	COL6A1	chr21q22.3	NM_001848
213403_at	74	P	262.8	P	261.3	P	1.9	I	2	I	BF223370	Clone 23908 mRNA sequence	---	---	---
213428_s_at	664.5	P	2337.4	P	2723.4	P	1.9	I	2	I	AA292373	collagen, type VI, alpha 1	COL6A1	chr21q22.3	NM_001848
214203_s_at	410.6	P	1648	P	2147.7	P	1.9	I	2.3	I	AA074145	proline dehydrogenase (oxidase) 1	PRODH	chr22q11.21	NM_016335
214382_at	69.3	A	254.8	P	224	P	1.9	I	1.7	I	AL021331	unc-93 homolog A (C. elegans)	UNC93A	chr6q27	NM_018974
214797_s_at	184.9	P	499.1	P	814.7	P	1.9	I	2.2	I	BC000281	PCTAIRE protein kinase 3	PCTK3	chr1q31-q32	NM_002596 /// NM_212502 /// NM_212503
215420_at	100.4	P	566.1	P	568.3	P	1.9	I	2.1	I	BE869172	Indian hedgehog homolog (Drosophila)	IHH	chr2q33-q35	NM_002181
218303_x_at	150.5	P	599.5	P	473.7	P	1.9	I	1.6	I	NM_016618	hypothetical protein LOC51315	LOC51315	chr2p11.2	NM_016618
207254_at	75.1	P	288.5	P	320.3	P	1.9	I	2	I	NM_005073	solute carrier family 15 (oligopeptide transporter), member 1	SLC15A1	chr13q33-q34	NM_005073
224763_at	205	P	742	P	650.6	P	1.9	I	1.8	I	BF724210	Ribosomal protein L37	RPL37	chr5p13	NM_000997
230716_at	370.2	P	2039.4	P	1323.2	P	1.9	I	1.6	I	AI935557	hypothetical protein LOC285733	LOC285733	chr6q23.1	XM_379432 /// XM_944838
221590_s_at	144.5	P	516	P	442.4	P	1.9	I	1.6	I	AF130089	Aldehyde dehydrogenase 6 family, member A1	ALDH6A1	chr14q24.3	NM_005589
234675_x_at	382.6	P	2029.5	P	6023.4	P	1.9	I	3.5	I	AK027219	CDNA: FLJ23566 fis, clone LNG10880	---	---	---
229656_s_at	112	P	417	P	280.3	P	1.9	I	1.6	I	AA236463	similar to echinoderm microtubule associated protein like 5	FLJ42562	chr2p16.1	NM_001039753
235153_at	45.7	A	176.2	P	231.9	P	1.9	I	2.2	I	BE796148	ring finger protein 183	RNF183	chr9q32	NM_145051
1552281_at	525.9	P	1647.2	P	1952.2	P	1.9	I	2.1	I	NM_173596	solute carrier family 39 (metal ion transporter), member 5	SLC39A5	chr12q13.2	NM_173596
228293_at	428.6	P	1624.4	P	1346.6	P	1.9	I	1.6	I	AJ245600	DEP domain containing 7	DEPDC7	chr11p13	NM_139160
1556078_at	111.5	P	468	P	387.9	P	1.9	I	2.1	I	BF509267	Hypothetical protein LOC143286	LOC143286	chr10q24.32	---
230682_x_at	84	A	367.5	P	683.1	P	1.9	I	2.8	I	BF515888	ATP-binding cassette, sub-family C (CFTR/MRP), member 3	ABCC3	chr17q22	NM_003786
221582_at	218.3	P	1054.8	P	796.9	P	1.9	I	1.7	I	BC001193	histone 3, H2a	HIST3H2A	chr1q42.13	NM_033445
244534_at	33.9	P	171.2	P	146.8	P	1.9	I	1.8	I	AI695743	Peptidase (mitochondrial processing) beta	PMPCB	chr7q22.1	NM_004279
224494_x_at	274.3	P	754.6	P	707.2	P	1.9	I	1.8	I	BC006283	dehydrogenase/reductase (SDR family) member 10 /// dehydrogenase/reductase (SDR family) member 10	DHRS10	chr19q13.33	NM_016246
227961_at	388.2	P	939.8	P	1003.7	P	1.9	I	1.6	I	AA130998	cathepsin B	CTSB	chr8p22	NM_001908 /// NM_147780 /// NM_147781 /// NM_147782 /// NM_147783
231212_x_at	91.3	A	430.7	P	538.4	P	1.9	I	2.5	I	AA161476	Tyrosylprotein sulfotransferase 1	TPST1	chr7q11.21	NM_003596
226863_at	47.3	P	183.4	P	190	P	1.9	I	1.9	I	AI674565	Family with sequence similarity 110 member C	FAM110C	chr2p25.3	XM_925823 /// XM_936290
237324_s_at	117.6	P	529.9	P	512.9	P	1.9	I	2.1	I	AW451101	hexokinase domain containing 1	HKDC1	chr10q21.3	NM_025130
239017_at	60.5	P	207.4	P	281.7	P	1.9	I	2.4	I	T79422	Hypothetical LOC389634	LOC389634	chr12p13.31	NM_001012988
244151_at	77.5	P	332.3	P	488.6	P	1.9	I	2.2	I	AI078206	hypothetical protein LOC285733	LOC285733	chr6q23.1	XM_379432 /// XM_944838
223423_at	946.2	P	3836	P	2995.8	P	1.9	I	1.7	I	BC000181	G protein-coupled receptor 160	GPR160	chr3q26.2-q27	NM_014373
231667_at	76.2	A	260.3	P	323	P	1.9	I	2.1	I	AW614558	solute carrier family 39 (metal ion transporter), member 5	SLC39A5	chr12q13.2	NM_173596
223079_s_at	624.9	P	1874.8	P	1593.5	P	1.9	I	1.6	I	AI828035	glutaminase	GLS	chr2q32-q34	NM_014905
231043_at	30.9	P	145.9	P	179.6	P	1.9	I	2	I	AV719360	similar to hypothetical protein	MGC33657	chr2q14.2	NM_001029996
232017_at	41.8	A	135.2	P	156	P	1.9	I	2.3	I	AK025185	tight junction protein 2 (zona occludens 2)	TJP2	chr9q13-q21	NM_004817 /// NM_201629
223085_at	235.1	P	940.2	P	737.3	P	1.9	I	1.6	I	AB029316	ring finger protein 19	RNF19	chr8q22	NM_015435 /// NM_183419
227959_at	45.9	P	178.1	P	211.4	P	1.9	I	1.8	I	AW138815	Transcribed locus	---	---	---
59375_at	119.1	P	433.7	P	560.8	P	1.9	I	2.2	I	AI825877	myosin XVB pseudogene	MYO15B	chr17q25.1	XR_000222 /// XR_000963 /// XR_000964 /// XR_000965 /// XR_000966 /// XR_000967 /// XR_000968 /// XR_000969 /// XR_000970 /// XR_000971 /// XR_000972 /// XR_000973 /// XR_000974 /// XR_000975 /// XR_000976 /// XR_001390 /// XR_001391 /// XR_001392 /// XR_
234486_at	20.7	A	118	P	170.2	P	1.9	I	1.9	I	AF137396	olfactory receptor, family 51, subfamily B, member 2	OR51B2	chr11p15	NM_033180
218523_at	110	A	297.6	P	272.5	P	1.8	I	1.8	I	NM_022126	phospholysine phosphohistidine inorganic pyrophosphate phosphatase	LHPP	chr10q26.13	NM_022126
223484_at	69.6	P	299.3	P	269.8	P	1.8	I	1.8	I	AF228422	chromosome 15 open reading frame 48	C15orf48	chr15q21.1	NM_032413 /// NM_197955
236389_x_at	196.5	P	661	P	582.8	P	1.8	I	1.6	I	T90064	Oncoprotein induced transcript 3	OIT3	chr10q22.1	NM_152635
206307_s_at	134.5	P	485.8	P	571.8	P	1.8	I	2	I	NM_004472	forkhead box D1	FOXD1	chr5q12-q13	NM_004472
231233_at	44	P	173.9	P	255.9	P	1.8	I	2.3	I	AI382195	---	---	---	---
205777_at	66.4	P	180.5	P	152.2	P	1.8	I	1.7	I	NM_001395	dual specificity phosphatase 9	DUSP9	chrXq28	NM_001395
205750_at	234.5	P	676.1	P	652.8	P	1.8	I	1.6	I	NM_004332	biphenyl hydrolase-like (serine hydrolase; breast epithelial mucin-associated antigen)	BPHL	chr6p25	NM_004332
205640_at	127.8	P	515.3	P	428.5	P	1.8	I	1.9	I	NM_000694	aldehyde dehydrogenase 3 family, member B1	ALDH3B1	chr11q13	NM_000694 /// NM_001030010
219410_at	38.2	P	182.3	P	175.8	P	1.8	I	2	I	NM_018004	transmembrane protein 45A	TMEM45A	chr3q12.2	NM_018004
232382_s_at	133.9	P	535	P	442.9	P	1.8	I	1.6	I	BE150929	protein-L-isoaspartate (D-aspartate) O-methyltransferase domain containing 1	PCMTD1	chr8q11.23	NM_052937
209373_at	1270.8	P	4299.9	P	4105.8	P	1.8	I	1.7	I	BC003179	mal, T-cell differentiation protein-like	MALL	chr2q13	NM_005434
233555_s_at	94.4	P	298.2	P	369.2	P	1.8	I	2.1	I	AL034418	sulfatase 2	SULF2	chr20q12-q13.2	NM_018837 /// NM_198596
230333_at	176.5	P	627.8	P	556.3	P	1.8	I	1.6	I	BE326919	Spermidine/spermine N1-acetyltransferase	SAT	chrXp22.1	NM_002970
239066_at	42.9	P	137.2	P	172.6	P	1.8	I	1.7	I	AW364675	Transcribed locus, moderately similar to NP_055301.1 neuronal thread protein AD7c-NTP [Homo sapiens]	---	---	---
202740_at	1070.9	P	3506	P	2978	P	1.8	I	1.6	I	NM_000666	aminoacylase 1	ACY1	chr3p21.1	NM_000666
241405_at	71.5	P	153.9	P	186	P	1.8	I	1.8	I	AI085535	hypothetical gene supported by BC039664	LOC400604	chr17q21.33	---
220532_s_at	171	P	601.8	P	643.9	P	1.8	I	1.8	I	NM_014020	LR8 protein	LR8	chr7q36.1	NM_014020
1552535_at	98.2	P	312.4	P	308.2	P	1.8	I	1.9	I	NM_148960	claudin 19	CLDN19	chr1p34.2	NM_148960
201261_x_at	118.1	P	405	P	419.8	P	1.8	I	1.8	I	BC002416	biglycan	BGN	chrXq28	NM_001711
201150_s_at	104.4	P	548.9	P	530.4	P	1.8	I	2	I	NM_000362	TIMP metallopeptidase inhibitor 3 (Sorsby fundus dystrophy, pseudoinflammatory)	TIMP3	chr22q12.1-q13.2|22q12.3	NM_000362
204199_at	105.6	P	396.9	P	392.6	P	1.8	I	2.1	I	NM_014636	Ral GEF with PH domain and SH3 binding motif 1	RALGPS1	chr9q33.3	NM_014636
227285_at	86.7	P	372.4	P	271.5	P	1.8	I	1.6	I	AW080835	chromosome 1 open reading frame 51	C1orf51	chr1q21.2	NM_144697
224497_x_at	170.3	P	710	P	573.8	P	1.8	I	1.9	I	BC006294	dehydrogenase/reductase (SDR family) member 10 /// dehydrogenase/reductase (SDR family) member 10	DHRS10	chr19q13.33	NM_016246
224602_at	1189.7	P	4161.6	P	3598.5	P	1.8	I	1.9	I	BF244081	HCV F-transactivated protein 1	LOC401152	chr4q26	NM_001001701
225513_at	75.1	A	316.7	P	326.4	P	1.8	I	1.9	I	AI767850	secernin 2	SCRN2	chr17q21.32	NM_138355
214022_s_at	100.7	P	352.1	P	357.9	P	1.8	I	1.7	I	AA749101	interferon induced transmembrane protein 1 (9-27)	IFITM1	chr11p15.5	NM_003641
226403_at	184.1	P	644.5	P	742.7	P	1.8	I	1.8	I	BE645551	transmembrane channel-like 4	TMC4	chr19q13.42	NM_144686
226490_at	162.7	P	567.6	P	574.6	P	1.8	I	1.9	I	AA503387	NHS-like 1	NHSL1	chr6q23.3	XM_496826 /// XM_933674 /// XM_933675 /// XM_933677 /// XM_941807 /// XM_945447 /// XM_945448 /// XM_945450
226688_at	33.4	P	123.7	P	104.8	P	1.8	I	1.8	I	AW003508	chromosome 3 open reading frame 23	C3orf23	chr3p21.33-p21.32	NM_001029839 /// NM_001029840 /// NM_173826
227063_at	571.1	P	2045.5	P	1695	P	1.8	I	1.6	I	BF975929	chromosome 17 open reading frame 61	C17orf61	chr17p13.1	NM_152766
207608_x_at	84.9	P	248.5	P	324.9	P	1.8	I	2.2	I	NM_000761	cytochrome P450, family 1, subfamily A, polypeptide 2	CYP1A2	chr15q24	NM_000761
212689_s_at	546.2	P	1968.8	P	1775.8	P	1.8	I	1.6	I	AA524505	jumonji domain containing 1A	JMJD1A	chr2p11.2	NM_018433
227432_s_at	424.4	P	1299.4	P	1153.8	P	1.8	I	1.6	I	AI215106	zinc finger protein 557	ZNF557	chr19p13.2	NM_024341
219113_x_at	217.5	P	624.9	P	659.4	P	1.8	I	1.7	I	NM_016246	dehydrogenase/reductase (SDR family) member 10	DHRS10	chr19q13.33	NM_016246
211026_s_at	66	P	195.1	P	277.8	P	1.8	I	1.9	I	BC006230	monoglyceride lipase /// monoglyceride lipase	MGLL	chr3q21.3	NM_001003794 /// NM_007283
228601_at	40.2	P	203.2	P	256.5	P	1.8	I	2	I	AW340112	hypothetical LOC401022	LOC401022	chr2q31.2	---
209607_x_at	767.4	P	3102.2	P	2870.8	P	1.8	I	1.7	I	U08032	sulfotransferase family, cytosolic, 1A, phenol-preferring, member 3 /// sulfotransferase family, cytosolic, 1A, phenol-preferring, member 4 /// similar to sulfotransferase family, cytosolic, 1A, phenol-preferring, member 3	SULT1A3 /// SULT1A4 /// LOC648394	chr16p11.2	NM_001017387 /// NM_001017389 /// NM_001017390 /// NM_001017391 /// NM_003166 /// NM_177552 /// XM_936750 /// XM_942932 /// XM_942936 /// XM_942940
228964_at	55.4	P	179.7	P	168.4	P	1.8	I	1.7	I	AI692659	PR domain containing 1, with ZNF domain	PRDM1	chr6q21-q22.1	NM_001198 /// NM_182907
223595_at	51.2	P	244.1	P	205.9	P	1.8	I	1.9	I	AF247167	transmembrane protein 133	TMEM133	chr11q22.1	NM_032021
226722_at	104.1	P	334.9	P	331.3	P	1.8	I	1.7	I	BE874872	family with sequence similarity 20, member C	FAM20C	chr7p22.3	NM_020223
201008_s_at	337.9	P	1046.6	P	1097.8	P	1.7	I	1.9	I	AA812232	thioredoxin interacting protein	TXNIP	chr1q21.1	NM_006472
203859_s_at	101	P	283.7	P	408	P	1.7	I	1.9	I	NM_002579	paralemmin	PALM	chr19p13.3	NM_001040134 /// NM_002579
224159_x_at	121.5	P	312	P	933.3	P	1.7	I	2.8	I	AF220023	tripartite motif-containing 4	TRIM4	chr7q22-q31.1	NM_033017 /// NM_033091
236805_at	87.8	P	254.6	P	262	P	1.7	I	1.7	I	AI936591	chromosome 9 open reading frame 96	C9orf96	chr9q34.2	NM_153710
203282_at	215.9	P	1008.3	P	976.9	P	1.7	I	2	I	NM_000158	glucan (1,4-alpha-), branching enzyme 1 (glycogen branching enzyme, Andersen disease, glycogen storage disease type IV)	GBE1	chr3p12.3	NM_000158
242979_at	49.2	P	176.3	P	196.2	P	1.7	I	1.6	I	AI474666	Transcribed locus	---	---	---
220585_at	287.3	P	790.9	P	928.7	P	1.7	I	1.7	I	NM_025130	hexokinase domain containing 1	HKDC1	chr10q21.3	NM_025130
201310_s_at	98.5	P	368	P	443.5	P	1.7	I	2.1	I	NM_004772	chromosome 5 open reading frame 13	C5orf13	chr5q22.1	NM_004772
218831_s_at	354	P	1384.9	P	1304.3	P	1.7	I	1.7	I	NM_004107	Fc fragment of IgG, receptor, transporter, alpha	FCGRT	chr19q13.3	NM_004107
215134_at	50.4	P	129.9	P	157.2	P	1.7	I	1.7	I	H84390	phosphatidylinositol 4-kinase type II	PI4KII	chr10q24	NM_018425
1553185_at	611.2	P	2046	P	5185.1	P	1.7	I	3.1	I	NM_152573	RAS and EF-hand domain containing	RASEF	chr9q21.32	NM_152573
225596_at	195.6	P	757.6	P	775.9	P	1.7	I	1.9	I	AW080609	kinesin light chain 4	KLC4	chr6p21.1	NM_138343 /// NM_201521 /// NM_201522 /// NM_201523
222368_at	67.8	A	137.8	P	284.9	P	1.7	I	2.4	I	AW972351	Hypothetical LOC389634	LOC389634	chr12p13.31	NM_001012988
215867_x_at	78.4	P	340.7	P	316.4	P	1.7	I	1.9	I	AL050025	carbonic anhydrase XII	CA12	chr15q22	NM_001218 /// NM_206925
223509_at	68.8	P	216.6	P	310.1	P	1.7	I	1.8	I	AF177340	claudin 2	CLDN2	chrXq22.3-23	NM_020384
227366_at	175.9	P	470.9	P	519.1	P	1.7	I	1.7	I	AI084782	Rab interacting lysosomal protein	RILP	chr17p13.3	NM_031430
212706_at	102.3	P	314.9	P	315.8	P	1.7	I	1.8	I	AB011110	RAS p21 protein activator 4 /// hypothetical protein FLJ21767	RASA4 /// FLJ21767	chr7q22-q31.1 /// chr7p13	NM_006989 /// XM_376602 /// XM_379820 /// XM_934277 /// XM_934280 /// XM_934281 /// XM_934283 /// XM_934285 /// XM_934290 /// XM_934292 /// XM_934295 /// XM_934299 /// XM_934303 /// XM_934306 /// XM_936011 /// XM_936013 /// XM_936014 /// XM_936015 /// XM_
212886_at	82.8	P	332	P	231.9	P	1.7	I	1.6	I	AL080169	coiled-coil domain containing 69	CCDC69	chr5q33.1	NM_015621
226876_at	195.6	P	592.3	P	622.2	P	1.7	I	1.7	I	AI961778	family with sequence similarity 101, member B	FAM101B	chr17p13	NM_182705
227708_at	428.6	P	1260.3	P	1349.8	P	1.7	I	1.7	I	AW469790	eukaryotic translation elongation factor 1 alpha 1	EEF1A1	chr6q14.1	NM_001402
223469_at	151.4	P	488.5	P	460.8	P	1.7	I	1.7	I	BC004942	pyroglutamyl-peptidase I	PGPEP1	chr19p13.11	NM_017712
227962_at	203.8	P	665.8	P	646.1	P	1.7	I	1.7	I	BF435852	acyl-Coenzyme A oxidase 1, palmitoyl	ACOX1	chr17q24-q25|17q25.1	NM_004035 /// NM_007292
211478_s_at	572.7	P	2123.8	P	2121.4	P	1.7	I	1.7	I	M74777	dipeptidyl-peptidase 4 (CD26, adenosine deaminase complexing protein 2)	DPP4	chr2q24.3	NM_001935
226519_s_at	182.6	P	489.4	P	555.5	P	1.7	I	1.8	I	AL561859	hypothetical protein LOC85007, isoform 2	MGC15875	chr5q35.3	NM_032921 /// NM_153373
228349_at	79.6	M	219	P	193.7	P	1.7	I	1.6	I	AW119027	---	---	---	---
206548_at	54.7	P	174.1	P	258.7	P	1.7	I	1.9	I	NM_024880	hypothetical protein FLJ23556	FLJ23556	chr10q26.11	---
209616_s_at	786.3	P	2972.8	P	2806	P	1.7	I	1.8	I	S73751	carboxylesterase 1 (monocyte/macrophage serine esterase 1)	CES1	chr16q13-q22.1	NM_001025194 /// NM_001025195 /// NM_001266
56256_at	830.7	P	2545.9	P	2733.6	P	1.7	I	1.7	I	AA150165	SID1 transmembrane family, member 2	SIDT2	chr11q23.3	NM_001040455
226292_at	101.8	M	265.1	P	323.1	P	1.7	I	1.9	I	BF195709	calpain 5	CAPN5	chr11q14	NM_004055
226167_at	44.4	P	118.6	P	221.5	P	1.7	I	2.2	I	AA633076	synaptotagmin VII	SYT7	chr11q12-q13.1	NM_004200
213839_at	33.2	M	132.1	P	153.4	P	1.7	I	2.3	I	AW028110	KIAA0500 protein	KIAA0500	chr14q32.2	---
229372_at	188.4	P	701.3	P	810.3	P	1.7	I	1.8	I	AW299924	golgi transport 1 homolog A (S. cerevisiae)	GOLT1A	chr1q32.1	NM_198447
208982_at	39.3	A	168.8	P	137.7	P	1.7	I	1.6	I	AW574504	Platelet/endothelial cell adhesion molecule (CD31 antigen)	PECAM1	chr17q23	NM_000442
208454_s_at	70.6	A	242.3	P	241.6	P	1.7	I	1.6	I	NM_016134	plasma glutamate carboxypeptidase	PGCP	chr8q22.2	NM_016134
225622_at	47	P	134.5	P	176.2	P	1.7	I	1.6	I	AI860212	phosphoprotein associated with glycosphingolipid microdomains 1	PAG1	chr8q21.13	NM_018440
225568_at	833.4	P	2833.1	P	2728	P	1.7	I	1.8	I	BE728983	transmembrane protein 141	TMEM141	chr9q34.3	NM_032928
208337_s_at	66.1	P	238	P	269	P	1.7	I	1.8	I	NM_003822	nuclear receptor subfamily 5, group A, member 2	NR5A2	chr1q32.1	NM_003822 /// NM_205860
205441_at	157.5	P	544	P	619.3	P	1.7	I	1.7	I	NM_024578	hypothetical protein FLJ22709	FLJ22709	chr19p13.11	NM_024578
225272_at	551.2	P	2237.6	P	2028.2	P	1.7	I	1.7	I	AA128261	spermidine/spermine N1-acetyltransferase 2	SAT2	chr17p13.1	NM_133491
223340_at	40.8	A	123.6	P	129.7	P	1.7	I	1.8	I	AF131801	spastic paraplegia 3A (autosomal dominant)	SPG3A	chr14q22.1	NM_015915 /// NM_181598
216661_x_at	44.2	P	142.9	P	163	P	1.6	I	1.8	I	M15331	cytochrome P450, family 2, subfamily C, polypeptide 9	CYP2C9	chr10q24	NM_000771
224549_x_at	704.9	P	959.6	P	1370.9	P	1.6	I	2	I	AF194537	---	---	---	---
212935_at	33	A	121	P	197.8	P	1.6	I	2.2	I	AB002360	MCF.2 cell line derived transforming sequence-like	MCF2L	chr13q34	NM_024979
219045_at	480.5	P	1207.3	P	1246.7	P	1.6	I	1.6	I	NM_019034	ras homolog gene family, member F (in filopodia)	RHOF	chr12q24.31	NM_019034
213275_x_at	522.6	P	1730.8	P	1683.7	P	1.6	I	1.6	I	W47179	cathepsin B	CTSB	chr8p22	NM_001908 /// NM_147780 /// NM_147781 /// NM_147782 /// NM_147783
224767_at	175.6	P	702.9	P	584.4	P	1.6	I	1.7	I	AL044126	Ribosomal protein L37	RPL37	chr5p13	NM_000997
226450_at	99.4	P	236.7	P	308.4	P	1.6	I	1.7	I	AV703054	MRNA full length insert cDNA clone EUROIMAGE 926491	---	---	---
212938_at	29.1	A	118.3	P	135.7	P	1.6	I	2.2	I	M20776	collagen, type VI, alpha 1	COL6A1	chr21q22.3	NM_001848
226597_at	696	P	2142.7	P	2340.8	P	1.6	I	1.6	I	AI348159	receptor accessory protein 6	REEP6	chr19p13.3	NM_138393
206662_at	1128.2	P	5276.8	P	5115.9	P	1.6	I	1.6	I	NM_002064	glutaredoxin (thioltransferase)	GLRX	chr5q14	NM_002064
209146_at	2193.4	P	6276.7	P	5690.6	P	1.6	I	1.6	I	AV704962	sterol-C4-methyl oxidase-like	SC4MOL	chr4q32-q34	NM_001017369 /// NM_006745
233337_s_at	352.9	P	1004.5	P	1210.4	P	1.6	I	1.7	I	AF131749	seizure related 6 homolog (mouse)-like 2 /// similar to seizure related 6 homolog (mouse)-like 2 isoform 1	SEZ6L2 /// LOC652900	chr16p11.2	NM_012410 /// NM_201575 /// XM_942628
229370_at	146.3	A	353.7	P	400.9	P	1.6	I	1.7	I	BF507344	---	---	---	---
202772_at	401.9	P	1299.7	P	1386.4	P	1.6	I	1.7	I	NM_000191	3-hydroxymethyl-3-methylglutaryl-Coenzyme A lyase (hydroxymethylglutaricaciduria)	HMGCL	chr1p36.1-p35	NM_000191
238767_at	60.2	P	115.1	P	194.4	P	1.6	I	2.3	I	AA482478	Hypothetical protein MGC26744	MGC26744	chr4q21.3	NM_144645
237383_at	33.8	P	112.1	P	122.7	P	1.6	I	2.1	I	AI768144	AF4/FMR2 family, member 1	AFF1	chr4q21	NM_005935
208949_s_at	6142.3	P	17436.6	P	20002.8	P	1.6	I	1.7	I	BC001120	lectin, galactoside-binding, soluble, 3 (galectin 3) /// galectin-3 internal gene	LGALS3 /// GALIG	chr14q21-q22	NM_002306 /// NM_194327
243267_x_at	140.9	P	368.2	P	388.2	P	1.6	I	1.8	I	AI127295	Transcribed locus, strongly similar to XP_524032.1 PREDICTED: similar to ribosomal protein S15; rat insulinoma gene [Pan troglodytes]	---	---	---
208300_at	47.2	P	167.7	P	158.5	P	1.6	I	1.7	I	NM_002842	protein tyrosine phosphatase, receptor type, H	PTPRH	chr19q13.4	NM_002842
39249_at	101.6	M	365.4	P	347.5	P	1.6	I	1.8	I	AB001325	aquaporin 3 (Gill blood group)	AQP3	chr9p13	NM_004925
218274_s_at	167.4	P	657.5	P	876.4	P	1.6	I	2	I	NM_018089	ankyrin repeat and zinc finger domain containing 1	ANKZF1	chr2q35	NM_018089
50965_at	39.2	P	162.5	P	212.2	P	1.6	I	2	I	AI690165	RAB26, member RAS oncogene family	RAB26	chr16p13.3	NM_014353
230972_at	355.5	P	1036.9	P	961.3	P	1.6	I	1.7	I	AW194999	ankyrin repeat domain 9	ANKRD9	chr14q32.31	NM_152326
203717_at	762.9	P	3014.6	P	2577.6	P	1.6	I	1.6	I	NM_001935	dipeptidyl-peptidase 4 (CD26, adenosine deaminase complexing protein 2)	DPP4	chr2q24.3	NM_001935
205203_at	54.2	A	210.4	P	193.2	P	1.6	I	1.6	I	NM_002662	phospholipase D1, phosphatidylcholine-specific	PLD1	chr3q26	NM_002662
218756_s_at	613.5	P	2188.7	P	2152.9	P	1.6	I	1.7	I	NM_024308	short-chain dehydrogenase/reductase	MGC4172	chr17q12	NM_024308
218765_at	164.5	M	783	P	928.7	P	1.6	I	1.6	I	NM_015996	SID1 transmembrane family, member 2	SIDT2	chr11q23.3	NM_001040455
217207_s_at	52.6	P	185.4	P	223.8	P	1.6	I	1.9	I	AK025267	butyrophilin-like 3	BTNL3	chr5q35.3	NM_006707 /// NM_197975
212503_s_at	55.9	P	176.9	P	193.4	P	1.6	I	1.7	I	N22859	DIP2 disco-interacting protein 2 homolog C (Drosophila)	DIP2C	chr10p15.3	NM_014974
227809_at	35.3	A	137	P	103.1	P	1.6	I	1.7	I	AI703114	Zinc finger CCCH-type containing 6	ZC3H6	chr2q13	NM_198581
212346_s_at	82.3	A	238.8	P	340.8	P	1.6	I	2.1	I	AK026392	MAX dimerization protein 4	MXD4	chr4p16.3	NM_006454
201009_s_at	389.1	P	1231.4	P	1739	P	1.6	I	2.1	I	AI439556	thioredoxin interacting protein	TXNIP	chr1q21.1	NM_006472
221479_s_at	328.3	P	942.6	P	1144.2	P	1.6	I	1.8	I	AF060922	BCL2/adenovirus E1B 19kDa interacting protein 3-like /// BCL2/adenovirus E1B 19kDa interacting protein 3-like	BNIP3L	chr8p21	NM_004331
1555922_at	72.7	A	237.3	P	329.8	P	1.6	I	1.8	I	BQ007522	chromosome 10 open reading frame 114	C10orf114	chr10p12.31	NM_001010911
227917_at	460.7	P	1206.2	P	1407.8	P	1.6	I	1.7	I	AW192692	Homo sapiens, clone IMAGE:5396854, mRNA	---	---	---
1559003_a_at	29.6	A	100.9	P	153.5	P	1.6	I	2.2	I	AK054714	hypothetical protein LOC126661	LOC126661	chr1p34.1	XM_059061 /// XM_934307 /// XM_934312 /// XM_934315 /// XM_942310 /// XM_945899 /// XM_945900 /// XM_945902
201309_x_at	35.6	M	130.6	P	125.5	P	1.6	I	1.8	I	U36189	chromosome 5 open reading frame 13	C5orf13	chr5q22.1	NM_004772
1559776_at	122.1	P	311.4	P	349.6	P	1.6	I	1.6	I	H41167	CDNA FLJ36989 fis, clone BRACE2006753	---	---	---
218720_x_at	280.3	P	799.3	P	978.3	P	1.6	I	1.9	I	NM_012410	seizure related 6 homolog (mouse)-like 2 /// similar to seizure related 6 homolog (mouse)-like 2 isoform 1	SEZ6L2 /// LOC652900	chr16p11.2	NM_012410 /// NM_201575 /// XM_942628
200884_at	3256.9	P	9722.6	P	14003.4	P	1.6	I	2	I	NM_001823	creatine kinase, brain	CKB	chr14q32	NM_001823
228081_at	72.9	A	181.2	P	249	P	1.6	I	1.9	I	BF061444	Cyclin G2	CCNG2	chr4q21.1	NM_004354
218408_at	898.5	P	233.3	P	307.3	P	-1.6	D	-1.6	D	NM_012456	translocase of inner mitochondrial membrane 10 homolog (yeast)	TIMM10	chr11q12.1-q12.3	NM_012456
201058_s_at	2812.7	P	943.9	P	954.7	P	-1.6	D	-1.6	D	NM_006097	myosin, light polypeptide 9, regulatory	MYL9	chr20q11.23	NM_006097 /// NM_181526
201277_s_at	7934.2	P	2862.5	P	2966.2	P	-1.6	D	-1.6	D	NM_004499	heterogeneous nuclear ribonucleoprotein A/B	HNRPAB	chr5q35.3	NM_004499 /// NM_031266
223452_s_at	670.6	P	232.4	P	179.4	P	-1.6	D	-1.7	D	AL117600	DKFZP564J0863 protein	DKFZP564J0863	chr11q13.1	NM_015459
213112_s_at	139.6	P	41.8	A	61.6	A	-1.6	D	-1.7	D	N30649	sequestosome 1	SQSTM1	chr5q35	NM_003900
218566_s_at	4167.3	P	1421.9	P	1266.4	P	-1.6	D	-1.8	D	NM_012124	cysteine and histidine-rich domain (CHORD)-containing 1	CHORDC1	chr11q14.3	NM_012124
212333_at	1244.4	P	382.9	P	431.4	P	-1.6	D	-1.8	D	AL049943	family with sequence similarity 98, member A	FAM98A	chr2p22.3	NM_015475
202188_at	1067	P	422	P	338.6	P	-1.6	D	-1.6	D	NM_014669	nucleoporin 93kDa	NUP93	chr16q13	NM_014669
204976_s_at	787.8	P	301.6	P	313.5	P	-1.6	D	-1.6	D	AK023637	Alport syndrome, mental retardation, midface hypoplasia and elliptocytosis chromosomal region, gene 1	AMMECR1	chrXq22.3	NM_001025580 /// NM_015365
219414_at	173.9	P	36.2	A	5	A	-1.6	D	-4.3	D	NM_022131	calsyntenin 2	CLSTN2	chr3q23-q24	NM_022131
225399_at	857.1	P	292.9	P	246	P	-1.6	D	-1.8	D	AF288394	chromosome 1 open reading frame 19	C1orf19	chr1q25	NM_052965
205303_at	565.2	P	213.5	P	167.3	P	-1.6	D	-1.6	D	BF514158	potassium inwardly-rectifying channel, subfamily J, member 8	KCNJ8	chr12p11.23	NM_004982
222883_at	362.6	P	100.6	P	92.1	P	-1.6	D	-1.6	D	NM_023077	chromosome 1 open reading frame 163	C1orf163	chr1p32.3	NM_023077
219646_at	517.5	P	157	P	142.7	P	-1.6	D	-1.8	D	NM_017702	hypothetical protein FLJ20186	FLJ20186	chr16q24.3	NM_017702 /// NM_207514
203737_s_at	629.9	P	218.2	P	208.8	P	-1.6	D	-1.7	D	NM_015062	peroxisome proliferative activated receptor, gamma, coactivator-related 1	PPRC1	chr10q24.32	NM_015062
218000_s_at	423.3	P	113.8	P	127.7	P	-1.6	D	-1.6	D	NM_007350	pleckstrin homology-like domain, family A, member 1	PHLDA1	chr12q15	NM_007350
230656_s_at	2783.1	P	894	P	862.5	P	-1.6	D	-1.7	D	AL578336	cirrhosis, autosomal recessive 1A (cirhin)	CIRH1A	chr16q22.1	NM_032830
218585_s_at	951.5	P	310.2	P	255.7	P	-1.6	D	-1.6	D	NM_016448	denticleless homolog (Drosophila)	DTL	---	NM_016448
218542_at	1882.8	P	543.7	P	501.9	P	-1.6	D	-1.9	D	NM_018131	centrosomal protein 55kDa	CEP55	chr10q23.33	NM_018131
230013_s_at	240.7	P	50.5	A	48.1	A	-1.6	D	-1.7	D	AI971376	Rho GTPase activating protein 23	ARHGAP23	chr17q12	XM_290799 /// XM_930977 /// XM_936596
224523_s_at	1001.6	P	333.9	P	280.4	P	-1.6	D	-1.9	D	BC006475	chromosome 3 open reading frame 26 /// chromosome 3 open reading frame 26	C3orf26	chr3q12.1	NM_032359
217834_s_at	2395.8	P	722.5	P	642.9	P	-1.6	D	-1.7	D	NM_006372	synaptotagmin binding, cytoplasmic RNA interacting protein	SYNCRIP	chr6q14-q15	NM_006372
242245_at	166.9	P	69.1	P	30.7	P	-1.6	D	-2.4	D	N90719	Synapse defective 1, Rho GTPase, homolog 2 (C. elegans)	SYDE2	chr1p22.3	XM_086186 /// XM_936457
209567_at	524.5	P	202.3	P	192.9	P	-1.6	D	-1.6	D	BC001811	RRS1 ribosome biogenesis regulator homolog (S. cerevisiae)	RRS1	chr8q13.1	NM_015169
219099_at	972.4	P	297.2	P	243.6	P	-1.6	D	-2.1	D	NM_020375	chromosome 12 open reading frame 5	C12orf5	chr12p13.3	NM_020375
218886_at	645.6	P	261.2	P	159	P	-1.6	D	-2.3	D	NM_017906	PAK1 interacting protein 1	PAK1IP1	chr6p24.2	NM_017906
214828_s_at	146.3	P	35.8	A	28.5	A	-1.6	D	-1.6	D	AL157851	similar to CGI-96	dJ222E13.2	chr22q13.2	NR_002184
222040_at	396.9	P	121.1	P	87.5	P	-1.6	D	-2	D	AI144007	heterogeneous nuclear ribonucleoprotein A1 /// hypothetical protein LOC644245	HNRPA1 /// LOC644245	chr12q13.1 /// chr12q13.13	NM_002136 /// NM_031157 /// XM_932072 /// XM_943673
228378_at	627.2	P	185.6	P	136.1	P	-1.6	D	-2.2	D	BF439204	chromosome 12 open reading frame 29	C12orf29	chr12q21.32	NM_001009894
219814_at	315.4	P	96.3	P	105.6	A	-1.6	D	-1.7	D	NM_018388	muscleblind-like 3 (Drosophila)	MBNL3	chrXq26.2	NM_018388 /// NM_133486
201420_s_at	980.6	P	406.7	P	415.2	P	-1.6	D	-1.7	D	BF975273	WD repeat domain 77	WDR77	chr1p13.2	NM_024102
203105_s_at	1154.6	P	291.4	P	368.3	P	-1.7	D	-1.8	D	NM_012062	dynamin 1-like	DNM1L	chr12p11.21	NM_005690 /// NM_012062 /// NM_012063
201755_at	499.8	P	151.6	P	155.3	A	-1.7	D	-1.6	D	NM_006739	MCM5 minichromosome maintenance deficient 5, cell division cycle 46 (S. cerevisiae)	MCM5	chr22q13.1	NM_006739
231003_at	444.8	P	107	P	120.2	P	-1.7	D	-1.8	D	AI703480	solute carrier family 35, member B3	SLC35B3	chr6p24.3	NM_015948
216074_x_at	326.9	P	66.1	A	94.1	A	-1.7	D	-1.6	D	AK001727	WW, C2 and coiled-coil domain containing 1	WWC1	chr5q35.1	NM_015238
217785_s_at	272.5	P	87.2	P	97.5	P	-1.7	D	-1.6	D	NM_006555	YKT6 v-SNARE homolog (S. cerevisiae)	YKT6	chr7p15.1	NM_006555
200987_x_at	1451.8	P	451.7	P	445.4	P	-1.7	D	-1.8	D	AA758755	proteasome (prosome, macropain) activator subunit 3 (PA28 gamma; Ki)	PSME3	chr17q21	NM_005789 /// NM_176863
219522_at	414.2	P	120.7	P	60.2	P	-1.7	D	-2.5	D	NM_014344	four jointed box 1 (Drosophila)	FJX1	chr11p13	NM_014344
208152_s_at	5721.3	P	1873.8	P	1933.5	P	-1.7	D	-1.6	D	NM_004728	DEAD (Asp-Glu-Ala-Asp) box polypeptide 21 /// DEAD (Asp-Glu-Ala-Asp) box polypeptide 21	DDX21	chr10q21	NM_004728
225682_s_at	484.7	P	128.3	A	174.5	A	-1.7	D	-1.6	D	AI587069	polymerase (RNA) III (DNA directed) polypeptide H (22.9kD)	POLR3H	chr22q13.2	NM_001018050 /// NM_001018051 /// NM_001018052 /// NM_138338
218493_at	2893.4	P	974.5	P	786.4	P	-1.7	D	-1.7	D	NM_024571	chromosome 16 open reading frame 33	C16orf33	chr16p13.3	NM_024571
215495_s_at	103.2	P	25.7	A	7.9	A	-1.7	D	-3.1	D	AL117523	sterile alpha motif domain containing 4A	SAMD4A	chr14q22.2	NM_015589
209196_at	354.6	P	115.8	P	135.3	P	-1.7	D	-1.7	D	BC000388	WD repeat domain 46	WDR46	chr6p21.3	NM_005452
224632_at	318	P	105.2	P	126	P	-1.7	D	-1.6	D	BE794289	G patch domain containing 4	GPATC4	chr1q22	NM_015590 /// NM_182679
218856_at	1812.2	P	338.4	P	396.8	P	-1.7	D	-1.8	D	NM_016629	tumor necrosis factor receptor superfamily, member 21	TNFRSF21	chr6p21.1-12.2	NM_014452
202275_at	580.7	P	150.8	P	145.6	P	-1.7	D	-2	D	NM_000402	glucose-6-phosphate dehydrogenase	G6PD	chrXq28	NM_000402
204695_at	652.8	P	164.1	A	158.3	A	-1.7	D	-1.6	D	AI343459	cell division cycle 25A	CDC25A	chr3p21	NM_001789 /// NM_201567
225915_at	781.3	P	238.7	P	215.6	P	-1.7	D	-1.6	D	AL138875	calcium binding protein 39-like	CAB39L	chr13q14.2	NM_001031724 /// NM_030925
203387_s_at	1594.5	P	490	P	402.6	P	-1.7	D	-1.9	D	NM_014832	TBC1 domain family, member 4	TBC1D4	chr13q22.2	NM_014832
218889_at	1351.8	P	383	P	389.5	P	-1.7	D	-1.7	D	NM_022451	nucleolar complex associated 3 homolog (S. cerevisiae)	NOC3L	chr10q23.33	NM_022451
224609_at	423.3	P	130	P	126.5	P	-1.7	D	-1.8	D	AI264216	solute carrier family 44, member 2	SLC44A2	chr19p13.1	NM_020428
209032_s_at	523.1	P	146.9	P	199.1	P	-1.8	D	-1.6	D	AF132811	immunoglobulin superfamily, member 4	IGSF4	chr11q23.2	NM_014333
209288_s_at	238.6	P	70.6	P	71.1	P	-1.8	D	-1.7	D	AL136842	CDC42 effector protein (Rho GTPase binding) 3	CDC42EP3	chr2p21	NM_006449
209024_s_at	1911.7	P	500.1	P	520.7	P	-1.8	D	-1.6	D	AI472757	synaptotagmin binding, cytoplasmic RNA interacting protein	SYNCRIP	chr6q14-q15	NM_006372
226001_at	736.3	P	211.6	P	168.5	P	-1.8	D	-2.2	D	AK002174	kelch-like 5 (Drosophila)	KLHL5	chr4p14	NM_001007075 /// NM_015990 /// NM_199039
208744_x_at	1593.3	P	430.1	P	384.7	P	-1.8	D	-1.9	D	BG403660	heat shock 105kDa/110kDa protein 1	HSPH1	chr13q12.3	NM_006644
202166_s_at	4403.9	P	1237.1	P	1011.2	P	-1.8	D	-2.2	D	NM_006241	protein phosphatase 1, regulatory (inhibitor) subunit 2	PPP1R2	chr3q29	NM_006241
201926_s_at	1417.5	P	368.1	P	360.7	P	-1.8	D	-2.2	D	BC001288	CD55 molecule, decay accelerating factor for complement (Cromer blood group)	CD55	chr1q32	NM_000574
1555950_a_at	1709.2	P	578.9	P	411.3	P	-1.8	D	-2.2	D	CA448665	CD55 molecule, decay accelerating factor for complement (Cromer blood group)	CD55	chr1q32	NM_000574
210933_s_at	220.2	P	58.1	P	94.1	P	-1.8	D	-1.6	D	BC004908	fascin homolog 1, actin-bundling protein (Strongylocentrotus purpuratus)	FSCN1	chr7p22	NM_003088
210393_at	226.6	P	38	A	8.6	A	-1.8	D	-3.6	D	AF062006	leucine-rich repeat-containing G protein-coupled receptor 5	LGR5	chr12q22-q23	NM_003667
227993_at	505.8	P	160.1	P	149.8	P	-1.8	D	-1.7	D	AW003997	methionyl aminopeptidase 2	METAP2	chr12q22	NM_006838
1554894_a_at	393.2	P	138.4	P	90.6	P	-1.8	D	-1.8	D	AF499009	pterin-4 alpha-carbinolamine dehydratase/dimerization cofactor of hepatocyte nuclear factor 1 alpha (TCF1) 2	PCBD2	chr5q31.1	NM_032151
201323_at	961.8	P	249.1	P	260.7	P	-1.8	D	-1.8	D	NM_006824	EBNA1 binding protein 2	EBNA1BP2	chr1p35-p33	NM_006824
1554251_at	213.6	P	66.1	A	77.5	P	-1.8	D	-1.6	D	BC022342	heterochromatin protein 1, binding protein 3	HP1BP3	chr1p36.12	NM_016287
1555427_s_at	722.2	P	188.3	P	163.1	P	-1.8	D	-2.1	D	AY034482	synaptotagmin binding, cytoplasmic RNA interacting protein	SYNCRIP	chr6q14-q15	NM_006372
227475_at	4589.8	P	1486.8	P	1445.3	P	-1.8	D	-1.7	D	AI676059	forkhead box Q1	FOXQ1	chr6p25	NM_033260
206571_s_at	593.9	P	182	P	182	P	-1.8	D	-1.8	D	NM_004834	mitogen-activated protein kinase kinase kinase kinase 4	MAP4K4	chr2q11.2-q12	NM_004834 /// NM_145686 /// NM_145687
219038_at	949.9	P	277.1	P	300.5	P	-1.8	D	-1.6	D	NM_024657	MORC family CW-type zinc finger 4	MORC4	chrXq22.3	NM_024657
214581_x_at	621.3	P	180.2	P	199.7	P	-1.8	D	-1.7	D	BE568134	tumor necrosis factor receptor superfamily, member 21	TNFRSF21	chr6p21.1-12.2	NM_014452
203579_s_at	496.8	P	136.7	P	140.4	P	-1.8	D	-1.8	D	AI660619	solute carrier family 7 (cationic amino acid transporter, y+ system), member 6	SLC7A6	chr16q22.1	NM_003983
212387_at	223.5	P	77.4	A	44.5	A	-1.8	D	-1.9	D	BG495771	CDNA FLJ37747 fis, clone BRHIP2022986	---	---	---
208078_s_at	958.2	P	280.2	P	219.9	P	-1.8	D	-1.9	D	NM_030751	SNF1-like kinase /// SNF1-like kinase	SNF1LK	chr21q22.3	NM_173354
237159_x_at	978.6	P	299.9	P	224	P	-1.8	D	-1.9	D	AI474433	adaptor-related protein complex 1, sigma 3 subunit	AP1S3	chr2q36.1	NM_001039569
219037_at	695.1	P	208.8	P	175.8	P	-1.8	D	-2.2	D	NM_016052	CGI-115 protein	CGI-115	chr1q41	NM_016052
222696_at	787.3	P	277.4	P	232.4	P	-1.8	D	-2.2	D	BF684446	axin 2 (conductin, axil)	AXIN2	chr17q23-q24	NM_004655
219408_at	634.4	P	138.4	P	139.4	M	-1.8	D	-1.7	D	NM_019023	protein arginine methyltransferase 7	PRMT7	chr16q22.1	NM_019023
203968_s_at	923.2	P	289	P	243.8	P	-1.8	D	-1.7	D	NM_001254	CDC6 cell division cycle 6 homolog (S. cerevisiae)	CDC6	chr17q21.3	NM_001254
224634_at	807.3	P	229.1	P	223.1	P	-1.8	D	-1.9	D	AI911518	G patch domain containing 4	GPATC4	chr1q22	NM_015590 /// NM_182679
220688_s_at	918.4	P	322.3	P	290.9	P	-1.8	D	-1.7	D	NM_016183	chromosome 1 open reading frame 33	C1orf33	chr1p36.13	NM_016183
213189_at	578.2	P	148.8	P	108.4	P	-1.9	D	-1.9	D	BE966695	MYC induced nuclear antigen	MINA	chr3q11.2	NM_032778 /// NM_153182
227812_at	586.1	P	197.8	P	152.1	P	-1.9	D	-2.1	D	BF432648	tumor necrosis factor receptor superfamily, member 19	TNFRSF19	chr13q12.11-q12.3	NM_018647 /// NM_148957
212141_at	1313	P	318.6	P	346.6	P	-1.9	D	-1.9	D	AA604621	MCM4 minichromosome maintenance deficient 4 (S. cerevisiae)	MCM4	chr8q11.2	NM_005914 /// NM_182746
200787_s_at	735	P	188.2	P	250.7	P	-1.9	D	-1.8	D	BC002426	phosphoprotein enriched in astrocytes 15	PEA15	chr1q21.1	NM_003768
203622_s_at	1988.1	P	583.7	P	667.3	P	-1.9	D	-1.8	D	NM_020143	putatative 28 kDa protein	LOC56902	chr2p14	NM_020143
225079_at	957.9	P	243	P	249.8	P	-1.9	D	-1.8	D	AI089325	epithelial membrane protein 2	EMP2	chr16p13.2	NM_001424
204502_at	372.6	P	68.7	P	59.6	A	-1.9	D	-2.2	D	NM_015474	SAM domain and HD domain 1	SAMHD1	chr20pter-q12	NM_015474
204141_at	3420	P	890.2	P	668.2	P	-1.9	D	-2.2	D	NM_001069	tubulin, beta 2A	TUBB2A	chr6p25	NM_001069
227911_at	404.9	P	115.3	P	113.2	P	-1.9	D	-1.9	D	AI935647	Rho GTPase activating protein 28	ARHGAP28	chr18p11.31	NM_001010000 /// NM_030672
204404_at	985.7	P	372	P	422.8	P	-1.9	D	-1.9	D	NM_001046	solute carrier family 12 (sodium/potassium/chloride transporters), member 2	SLC12A2	chr5q23.3	NM_001046
218995_s_at	416.3	P	111.1	A	125.8	A	-1.9	D	-1.6	D	NM_001955	endothelin 1	EDN1	chr6p24.1	NM_001955
235117_at	321.1	P	67	P	71.3	P	-1.9	D	-2.1	D	AI191897	ChaC, cation transport regulator-like 2 (E. coli)	CHAC2	chr2p16	NM_001008708
226541_at	923.5	P	292.7	P	217.9	P	-1.9	D	-2.1	D	AI808182	F-box protein 30	FBXO30	chr6q24	NM_032145
203119_at	1016.2	P	251.9	P	349.9	P	-1.9	D	-1.7	D	NM_024098	coiled-coil domain containing 86	CCDC86	chr11q12.2	NM_024098
204975_at	1299.9	P	303.5	P	304.3	P	-2	D	-1.7	D	NM_001424	epithelial membrane protein 2	EMP2	chr16p13.2	NM_001424
221987_s_at	1267	P	287.3	P	263.8	P	-2	D	-1.8	D	AI803633	TSR1, 20S rRNA accumulation, homolog (S. cerevisiae)	TSR1	chr17p13.3	NM_018128
221558_s_at	619.8	P	180.2	P	222.2	P	-2	D	-1.8	D	AF288571	lymphoid enhancer-binding factor 1	LEF1	chr4q23-q25	NM_016269
232291_at	239.7	P	55.6	P	46.4	A	-2	D	-2.1	D	AA256157	chromosome 13 open reading frame 25	C13orf25	chr13q31.3	XM_931068 /// XM_942906
222454_s_at	202.8	P	46.8	A	46.9	A	-2	D	-2.1	D	BG107577	parvin, alpha	PARVA	chr11p15.3	NM_018222
213259_s_at	783.7	P	219.3	P	235.7	P	-2	D	-2	D	AI937297	sterile alpha and TIR motif containing 1	SARM1	chr17q11	NM_015077
223413_s_at	616.2	P	159.4	P	197.6	P	-2	D	-1.9	D	AW958593	hypothetical protein FLJ20425	LYAR	chr4p16.2	NM_017816
218156_s_at	2298.4	P	656.7	P	885.2	P	-2	D	-1.8	D	NM_018128	TSR1, 20S rRNA accumulation, homolog (S. cerevisiae)	TSR1	chr17p13.3	NM_018128
225285_at	1586.4	P	370.5	P	265.5	P	-2	D	-2.2	D	AK025615	branched chain aminotransferase 1, cytosolic	BCAT1	chr12pter-q12	NM_005504
227517_s_at	2381.2	P	523.4	P	655.8	P	-2	D	-1.8	D	AI056992	Chromosome 1 open reading frame 155	C1orf155	chr1q25.1	NM_033319
212563_at	700.9	P	172.1	P	138	P	-2	D	-1.9	D	BG491842	block of proliferation 1 /// similar to block of proliferation 1	BOP1 /// LOC653119	chr8q24.3	NM_015201 /// XM_926110
222037_at	581	P	180.4	P	216.5	P	-2	D	-1.6	D	AI859865	MCM4 minichromosome maintenance deficient 4 (S. cerevisiae)	MCM4	chr8q11.2	NM_005914 /// NM_182746
209025_s_at	1775.2	P	445.2	P	383.6	P	-2	D	-2.2	D	AF037448	synaptotagmin binding, cytoplasmic RNA interacting protein	SYNCRIP	chr6q14-q15	NM_006372
209853_s_at	1186.1	P	330.6	P	306.1	P	-2	D	-2	D	BC002684	proteasome (prosome, macropain) activator subunit 3 (PA28 gamma; Ki)	PSME3	chr17q21	NM_005789 /// NM_176863
200988_s_at	471.5	P	121.8	P	113.4	P	-2	D	-1.9	D	NM_005789	proteasome (prosome, macropain) activator subunit 3 (PA28 gamma; Ki)	PSME3	chr17q21	NM_005789 /// NM_176863
202458_at	4149.2	P	1083.9	P	758.6	P	-2	D	-2.4	D	NM_007173	protease, serine, 23	PRSS23	chr11q14.1	NM_007173
214507_s_at	822.3	P	263.3	P	199.4	P	-2	D	-2	D	NM_014285	exosome component 2	EXOSC2	chr9q34	NM_014285
201288_at	129.1	P	38.4	A	17.9	A	-2	D	-2.4	D	NM_001175	Rho GDP dissociation inhibitor (GDI) beta	ARHGDIB	chr12p12.3	NM_001175
238931_at	391.7	P	91.2	P	100.4	P	-2	D	-1.9	D	AL045793	Methyltransferase 10 domain containing	METT10D	chr17p13.3	NM_024086
235874_at	2130.6	P	453.7	P	294.9	P	-2	D	-2.5	D	AL574912	protease, serine, 35	PRSS35	chr6q14.2	NM_153362
219758_at	135.6	P	22.5	A	44.2	A	-2	D	-1.7	D	NM_024926	tetratricopeptide repeat domain 26	TTC26	chr7q34	NM_024926
216212_s_at	606.8	P	154.6	P	167.3	P	-2	D	-1.9	D	AJ010395	dyskeratosis congenita 1, dyskerin	DKC1	chrXq28	NM_001363
204126_s_at	466.5	P	115.7	A	114.5	A	-2	D	-1.6	D	NM_003504	CDC45 cell division cycle 45-like (S. cerevisiae)	CDC45L	chr22q11.21	NM_003504
200790_at	9819.6	P	2358.7	P	2555.3	P	-2.1	D	-1.9	D	NM_002539	ornithine decarboxylase 1	ODC1	chr2p25	NM_002539
203967_at	1032.6	P	191.5	P	209.2	P	-2.1	D	-2	D	U77949	CDC6 cell division cycle 6 homolog (S. cerevisiae)	CDC6	chr17q21.3	NM_001254
213056_at	766.9	P	171.9	P	120	P	-2.1	D	-2.4	D	AU145019	FERM domain containing 4B	FRMD4B	chr3p14.1	XM_114303 /// XM_931029 /// XM_931041
228238_at	1317.2	P	258.5	P	223.8	P	-2.1	D	-2	D	AW105301	growth arrest-specific 5	GAS5	chr1q25.1	NR_002578
205805_s_at	1063	P	310.5	P	270.3	P	-2.1	D	-2.2	D	NM_005012	receptor tyrosine kinase-like orphan receptor 1	ROR1	chr1p32-p31	NM_005012
1555733_s_at	1012.1	P	230.2	P	260	P	-2.1	D	-1.9	D	AF393369	adaptor-related protein complex 1, sigma 3 subunit	AP1S3	chr2q36.1	NM_001039569
242767_at	112.7	P	29.6	A	31.1	A	-2.1	D	-2	D	N95437	LIM and cysteine-rich domains 1	LMCD1	chr3p26-p24	NM_014583
205895_s_at	1903.5	P	469.1	P	477.6	P	-2.1	D	-1.7	D	NM_004741	nucleolar and coiled-body phosphoprotein 1	NOLC1	chr10q24.32	NM_004741
221003_s_at	274.5	P	73.8	P	28.3	A	-2.1	D	-3.1	D	NM_030925	calcium binding protein 39-like /// calcium binding protein 39-like	CAB39L	chr13q14.2	NM_001031724 /// NM_030925
1569054_at	189.3	P	40.9	P	23.4	A	-2.1	D	-2.6	D	BC022285	solute carrier family 1 (glial high affinity glutamate transporter), member 3	SLC1A3	chr5p13	NM_004172
203578_s_at	380.8	P	81.7	P	38.9	P	-2.1	D	-2.9	D	BG230586	solute carrier family 7 (cationic amino acid transporter, y+ system), member 6	SLC7A6	chr16q22.1	NM_003983
213880_at	580.6	P	136.1	P	78.4	P	-2.1	D	-2.8	D	AL524520	leucine-rich repeat-containing G protein-coupled receptor 5	LGR5	chr12q22-q23	NM_003667
223556_at	985.8	P	302.7	P	213.1	P	-2.1	D	-2.2	D	AF155827	helicase, lymphoid-specific	HELLS	chr10q24.2	NM_018063
211518_s_at	431.4	P	81.7	A	111.6	A	-2.1	D	-1.8	D	D30751	bone morphogenetic protein 4	BMP4	chr14q22-q23	NM_001202 /// NM_130850 /// NM_130851
203767_s_at	254	P	68.9	P	58.1	P	-2.1	D	-2	D	AI122754	steroid sulfatase (microsomal), arylsulfatase C, isozyme S	STS	chrXp22.32	NM_000351
214240_at	2353.3	P	545.7	P	476.3	P	-2.2	D	-2.6	D	AL556409	galanin	GAL	chr11q13.2	NM_015973
227297_at	267.2	P	53.8	P	90.9	P	-2.2	D	-1.7	D	AI479176	integrin, alpha 9	ITGA9	chr3p21.3	NM_002207
236646_at	751.1	P	182.4	P	130.6	P	-2.2	D	-2.5	D	BE301029	chromosome 12 open reading frame 59	C12orf59	chr12p13.2	NM_153022
209191_at	1031.3	P	241.6	P	289.3	P	-2.2	D	-2.1	D	BC002654	tubulin, beta 6	TUBB6	chr18p11.21	NM_032525
203131_at	875	P	170.6	P	160.3	P	-2.2	D	-2.4	D	NM_006206	platelet-derived growth factor receptor, alpha polypeptide	PDGFRA	chr4q11-q13	NM_006206
201387_s_at	2828.7	P	652.1	P	646.9	P	-2.2	D	-2.1	D	NM_004181	ubiquitin carboxyl-terminal esterase L1 (ubiquitin thiolesterase)	UCHL1	chr4p14	NM_004181
201578_at	2073.9	P	470.8	P	488	P	-2.2	D	-2	D	NM_005397	podocalyxin-like	PODXL	chr7q32-q33	NM_001018111 /// NM_005397
1555734_x_at	834.4	P	216.5	P	236.7	P	-2.2	D	-2.1	D	AF393369	adaptor-related protein complex 1, sigma 3 subunit	AP1S3	chr2q36.1	NM_001039569
226534_at	7104.5	P	1425.3	P	1063.1	P	-2.3	D	-2.8	D	AI446414	KIT ligand	KITLG	chr12q22	NM_000899 /// NM_003994
221059_s_at	3403.3	P	722.4	P	660.3	P	-2.3	D	-2.5	D	NM_021615	coactosin-like 1 (Dictyostelium)	COTL1	chr16q24.1	NM_021149
241937_s_at	456.4	P	102	M	142.4	P	-2.3	D	-1.7	D	AA577678	WD repeat domain 4	WDR4	chr21q22.3	NM_018669 /// NM_033661
224826_at	344	P	67.2	P	142.3	P	-2.3	D	-1.6	D	AK001947	hypothetical protein KIAA1434	RP5-1022P6.2	chr20p12.3	NM_019593
225914_s_at	1304.4	P	319.4	P	322.4	P	-2.3	D	-2.3	D	AW242839	calcium binding protein 39-like	CAB39L	chr13q14.2	NM_001031724 /// NM_030925
231148_at	318.1	P	72.6	A	86.6	A	-2.3	D	-1.8	D	AI806131	insulin growth factor-like family member 2	IGFL2	chr19q13.32	NM_001002915
229441_at	477.4	P	105.3	A	71.5	A	-2.3	D	-2.6	D	AI569872	Protease, serine, 23	PRSS23	chr11q14.1	NM_007173
228359_at	259.5	P	46.8	A	51.6	A	-2.3	D	-1.9	D	AA037664	Cbl-interacting protein Sts-1	STS-1	chr11q24.1	NM_032873
226279_at	1753.2	P	409.4	P	367.8	P	-2.3	D	-2.4	D	AW471145	protease, serine, 23	PRSS23	chr11q14.1	NM_007173
201516_at	1222.8	P	308.7	P	356.6	P	-2.3	D	-2	D	NM_003132	spermidine synthase	SRM	chr1p36-p22	NM_003132
224917_at	1275.5	P	250.8	P	391.7	P	-2.3	D	-2	D	BF674052	microRNA 21	MIRN21	---	---
1558292_s_at	374.9	P	102.7	P	68.9	P	-2.3	D	-2.1	D	BF037819	phosphatidylinositol glycan, class W	PIGW	chr17q12	NM_178517
220651_s_at	829.5	P	143.7	P	228.7	P	-2.3	D	-1.8	D	NM_018518	MCM10 minichromosome maintenance deficient 10 (S. cerevisiae)	MCM10	chr10p13	NM_018518 /// NM_182751
216237_s_at	1516	P	314.8	P	398	P	-2.3	D	-1.9	D	AA807529	MCM5 minichromosome maintenance deficient 5, cell division cycle 46 (S. cerevisiae)	MCM5	chr22q13.1	NM_006739
1555731_a_at	1729.9	P	308	P	370.2	P	-2.4	D	-2.2	D	AF393369	adaptor-related protein complex 1, sigma 3 subunit	AP1S3	chr2q36.1	NM_001039569
213891_s_at	588.2	P	108	P	66.9	P	-2.4	D	-2.7	D	AI927067	CDNA FLJ37747 fis, clone BRHIP2022986	---	---	---
226517_at	1249.2	P	205.9	P	204.5	P	-2.4	D	-2.4	D	AL390172	branched chain aminotransferase 1, cytosolic	BCAT1	chr12pter-q12	NM_005504
1553171_x_at	452.1	P	106.7	P	103	P	-2.4	D	-2.3	D	BC019612	chromosome 20 open reading frame 75	C20orf75	chr20p12.3	NM_152611
219142_at	652	P	123	P	152.2	P	-2.4	D	-1.9	D	NM_023940	RAS-like, family 11, member B	RASL11B	chr4q12	NM_023940
1552641_s_at	463.7	P	76	A	20.1	A	-2.4	D	-4.1	D	NM_031921	ATPase family, AAA domain containing 3A /// ATPase family, AAA domain containing 3B /// similar to AAA-ATPase TOB3	ATAD3A /// ATAD3B /// LOC654161	chr1p36.33	NM_018188 /// NM_031921 /// XM_940921 /// XM_944884
214319_at	105.4	P	17	A	13.2	A	-2.4	D	-2.8	D	W58342	furry homolog (Drosophila)	FRY	chr13q13.1	NM_023037
222953_at	171.2	P	24.7	P	43.2	A	-2.4	D	-1.9	D	BE670361	G protein-coupled receptor 83	GPR83	chr11q21	NM_016540
206751_s_at	109	P	19.6	A	39.5	A	-2.5	D	-1.6	D	NM_004845	phosphate cytidylyltransferase 1, choline, beta	PCYT1B	chrXp22.11	NM_004845
219258_at	575.2	P	134.9	P	170.5	P	-2.5	D	-2.1	D	NM_017858	timeless-interacting protein	FLJ20516	chr15q22.31	NM_017858
200951_s_at	279.3	P	39.6	A	58.5	A	-2.5	D	-2.1	D	AW026491	cyclin D2	CCND2	chr12p13	NM_001759
201645_at	128.9	P	6.5	A	40.9	A	-2.5	D	-2.1	D	NM_002160	tenascin C (hexabrachion)	TNC	chr9q33	NM_002160
225400_at	410.7	P	58.6	A	55.1	A	-2.5	D	-2.4	D	BF111780	chromosome 1 open reading frame 19	C1orf19	chr1q25	NM_052965
212646_at	202.5	P	19.4	A	40.4	A	-2.5	D	-2.1	D	D42043	raft-linking protein	RAFTLIN	chr3p24.3	NM_015150
202208_s_at	538.3	P	160.9	P	125.7	A	-2.5	D	-2.5	D	BC001051	ADP-ribosylation factor-like 4C	ARL4C	chr2q37.1	NM_005737
202207_at	902	P	180.1	P	162.1	P	-2.5	D	-2.6	D	BG435404	ADP-ribosylation factor-like 4C	ARL4C	chr2q37.1	NM_005737
214452_at	369	P	69	P	68.7	P	-2.6	D	-2.5	D	NM_005504	branched chain aminotransferase 1, cytosolic	BCAT1	chr12pter-q12	NM_005504
218944_at	117.3	P	9.5	A	15.5	A	-2.6	D	-2.4	D	NM_023078	pyrroline-5-carboxylate reductase-like	PYCRL	chr8q24.3	NM_023078
210220_at	1120.9	P	211	P	250.9	P	-2.6	D	-2.5	D	L37882	frizzled homolog 2 (Drosophila)	FZD2	chr17q21.1	NM_001466
222802_at	992.5	P	146.8	P	182.5	P	-2.6	D	-2.6	D	J05008	---	---	---	---
224583_at	2512.1	P	411.9	P	423.9	P	-2.6	D	-2.6	D	AL565621	coactosin-like 1 (Dictyostelium)	COTL1	chr16q24.1	NM_021149
201195_s_at	3137	P	550	P	584.1	P	-2.6	D	-2.2	D	AB018009	solute carrier family 7 (cationic amino acid transporter, y+ system), member 5	SLC7A5	chr16q24.3	NM_003486
208561_at	101.4	P	25.4	A	26.8	P	-2.7	D	-1.7	D	NM_020297	ATP-binding cassette, sub-family C (CFTR/MRP), member 9	ABCC9	chr12p12.1	NM_005691 /// NM_020297 /// NM_020298
211767_at	257.4	P	50.6	A	76.8	A	-2.7	D	-1.6	D	BC005995	GINS complex subunit 4 (Sld5 homolog) /// GINS complex subunit 4 (Sld5 homolog)	GINS4	chr8p11.21	NM_032336
203753_at	298.6	P	65.7	P	88.2	P	-2.8	D	-2.7	D	NM_003199	transcription factor 4	TCF4	chr18q21.1	NM_003199
218723_s_at	837.9	P	139.2	P	108.6	P	-2.8	D	-3.2	D	NM_014059	response gene to complement 32	RGC32	chr13q14.11	NM_014059
210764_s_at	994.3	P	109.9	A	90.9	A	-2.8	D	-2.9	D	AF003114	cysteine-rich, angiogenic inducer, 61	CYR61	chr1p31-p22	NM_001554
220784_s_at	198.8	P	32.2	P	34.5	A	-2.8	D	-2	D	NM_021995	urotensin 2	UTS2	chr1p36	NM_006786 /// NM_021995
204491_at	352	P	59.2	P	85	P	-2.8	D	-2.7	D	R40917	Phosphodiesterase 4D, cAMP-specific (phosphodiesterase E3 dunce homolog, Drosophila)	PDE4D	chr5q12	NM_006203
211124_s_at	458.9	P	63.6	P	49.6	A	-2.8	D	-3.1	D	AF119835	KIT ligand	KITLG	chr12q22	NM_000899 /// NM_003994
222146_s_at	405.4	P	74.9	P	48	A	-2.8	D	-3.2	D	AK026674	transcription factor 4	TCF4	chr18q21.1	NM_003199
1555225_at	731	P	92.7	P	116.3	P	-2.8	D	-2.3	D	BC008306	chromosome 1 open reading frame 43	C1orf43	chr1q21.2	NM_015449 /// NM_138740
1557779_at	128.1	P	16.6	A	28.8	A	-2.8	D	-2	D	BC015429	Homo sapiens, clone IMAGE:4400004, mRNA	---	---	---
212386_at	777.9	P	116.7	P	85.2	P	-2.8	D	-2.8	D	BF592782	CDNA FLJ37747 fis, clone BRHIP2022986	---	---	---
1558152_at	274.7	P	28.5	P	35.6	A	-2.8	D	-2.2	D	BE092211	Tetraspanin 4	TSPAN4	chr11p15.5	NM_001025234 /// NM_001025235 /// NM_001025236 /// NM_001025237 /// NM_001025238 /// NM_001025239 /// NM_003271
212382_at	123.4	P	16.9	A	34.2	M	-2.9	D	-2.2	D	BF433429	CDNA FLJ37747 fis, clone BRHIP2022986	---	---	---
202206_at	787	P	133.3	P	163.5	P	-2.9	D	-2.6	D	AW450363	ADP-ribosylation factor-like 4C	ARL4C	chr2q37.1	NM_005737
220668_s_at	1483.5	P	233.6	P	256.5	P	-2.9	D	-2.5	D	NM_006892	DNA (cytosine-5-)-methyltransferase 3 beta	DNMT3B	chr20q11.2	NM_006892 /// NM_175848 /// NM_175849 /// NM_175850
205780_at	811.6	P	115.2	A	154.7	A	-3	D	-2.9	D	NM_001197	BCL2-interacting killer (apoptosis-inducing)	BIK	chr22q13.31	NM_001197
228697_at	581.6	P	87.3	P	115.6	P	-3	D	-3.3	D	AW731710	---	---	---	---
207029_at	678.2	P	80.2	P	66.8	P	-3	D	-2.8	D	NM_000899	KIT ligand	KITLG	chr12q22	NM_000899 /// NM_003994
201012_at	377.6	P	25.4	A	18.8	A	-3.2	D	-4.3	D	NM_000700	annexin A1	ANXA1	chr9q12-q21.2|9q12-q21.2	NM_000700
1560513_at	169.8	P	18.7	A	30.8	A	-3.2	D	-2.5	D	BC043554	hypothetical LOC400568	LOC400568	chr17p13.2	---
201289_at	1227.4	P	108.9	P	175.8	P	-3.3	D	-2.9	D	NM_001554	cysteine-rich, angiogenic inducer, 61	CYR61	chr1p31-p22	NM_001554
204602_at	12677.4	P	1495	P	1435.1	P	-3.3	D	-3.2	D	NM_012242	dickkopf homolog 1 (Xenopus laevis)	DKK1	chr10q11.2	NM_012242
209396_s_at	217	P	18.6	A	8.7	A	-3.3	D	-4.6	D	M80927	chitinase 3-like 1 (cartilage glycoprotein-39)	CHI3L1	chr1q32.1	NM_001276
233803_s_at	132.5	P	17.7	A	9.8	A	-3.4	D	-4	D	AL136595	MYB binding protein (P160) 1a	MYBBP1A	chr17p13.3	NM_014520
228943_at	420.6	P	13.1	A	15	A	-3.5	D	-2.9	D	AW003666	microtubule-associated protein 6	MAP6	chr11q13.3	NM_033063 /// NM_207577
203373_at	784.6	P	61.7	P	81.6	P	-3.6	D	-3.5	D	NM_003877	suppressor of cytokine signaling 2	SOCS2	chr12q	NM_003877
227617_at	404.3	P	37.2	A	20.1	A	-3.7	D	-4	D	BF315093	hypothetical protein LOC199953	RP13-15M17.2	chr1p36.22	NM_001010866
212385_at	267.9	P	19.7	A	36.3	A	-3.7	D	-2.7	D	AU118026	CDNA FLJ37747 fis, clone BRHIP2022986	---	---	---
206801_at	873.5	P	64.7	P	87.7	M	-4	D	-3.5	D	NM_002521	natriuretic peptide precursor B	NPPB	chr1p36.2	NM_002521
203372_s_at	476.6	P	30.5	P	19.2	A	-4	D	-4.8	D	AB004903	suppressor of cytokine signaling 2	SOCS2	chr12q	NM_003877
239190_at	107.4	P	8.6	A	22.1	A	-4.1	D	-1.8	D	AI802331	vaccinia related kinase 3	VRK3	chr19q13	NM_001025778 /// NM_016440
210004_at	380.1	P	25.8	P	38.1	P	-4.2	D	-3.4	D	AF035776	oxidised low density lipoprotein (lectin-like) receptor 1	OLR1	chr12p13.2-p12.3	NM_002543
237435_at	539.3	P	19.4	P	33.3	P	-4.2	D	-4.4	D	AI093492	Transcribed locus	---	---	---
1555724_s_at	2145	P	73.9	A	120.2	A	-4.7	D	-3.7	D	BC010946	transgelin	TAGLN	chr11q23.2	NM_001001522 /// NM_003186
205547_s_at	2311.9	P	92.9	P	116.1	P	-4.9	D	-4.3	D	NM_003186	transgelin	TAGLN	chr11q23.2	NM_001001522 /// NM_003186
210842_at	103.9	P	1.2	A	1.7	A	-5.7	D	-4.3	D	AF280546	neuropilin 2	NRP2	chr2q33.3	NM_003872 /// NM_018534 /// NM_201264 /// NM_201266 /// NM_201267 /// NM_201279
209395_at	289.9	P	2	A	8.3	A	-7.1	D	-5	D	M80927	chitinase 3-like 1 (cartilage glycoprotein-39)	CHI3L1	chr1q32.1	NM_001276
